# Supplementary material for: STAT3-dependent long non-coding RNA Lncenc1 contributes to mouse ES cells pluripotency via stabilizing Klf4 mRNA
Source: Brief Funct Genomics. 2023 Oct 4;23(5):651–62. doi: 10.1093/bfgp/elad045 (PMC11428181; doi:10.1093/bfgp/elad045)
Supplement: Supplementary_Table_I_elad045 [file supplementary_table_i_elad045.xlsx]

## Sheet: lincES_specific
#List of ES specific lncRNA identified in this study by RNA-Seq analysis along with their genomic coordinates
chr1	7375887	7397869	uc007agf.1	0	-
chr1	37865298	37871388	uc007asg.1	0	+
chr1	57359221	57377544	NR_037999	0	-
chr1	63200313	63207614	ENSMUSG00000086730	0	+
chr1	171423184	171437318	uc007don.1	0	-
chr1	186749395	186752921	uc007dzr.1	0	+
chr10	12916645	12923127	NR_038027	0	-
chr10	15791776	15807065	uc007elr.1	0	+
chr10	82812122	82824242	NR_038042	0	+
chr10	84547416	84553338	NR_040658	0	-
chr10	86685600	86689954	uc007gqf.1	0	+
chr10	111586718	111594273	NR_045344	0	-
chr10	116674590	116679303	uc007hcg.1	0	+
chr11	43414643	43416813	uc007imm.1	0	-
chr11	51189832	51220413	uc007itn.1	0	-
chr11	59921498	59921889	uc007jfe.1	0	+
chr11	88059065	88067476	uc007kve.1	0	+
chr11	101610614	101615956	ENSMUSG00000086617	0	+
chr11	102958299	102964154	NR_037963	0	-
chr12	22115755	22156646	uc011ykv.1	0	-
chr12	22115756	22156646	ENSMUSG00000093846	0	-
chr12	22953996	23010243	uc007nef.2	0	-
chr12	80942651	80945399	NR_045057	0	-
chr12	84039469	84053807	ENSMUSG00000097762	0	-
chr12	86169340	86195102	NR_046081	0	+
chr12	105336593	105383932	NR_045047	0	+
chr12	105337215	105383932	uc007oyh.1	0	+
chr12	116401946	116405161	NR_028421	0	-
chr13	3478259	3485220	uc007pit.1	0	+
chr13	3478302	3492398	uc007piq.2	0	+
chr13	3497959	3501393	uc029rys.1	0	+
chr13	3498049	3501393	NR_045363	0	+
chr13	23278349	23282267	NR_046038	0	+
chr13	23427975	23431017	NR_015492	0	-
chr13	44010591	44018522	uc007qgm.1	0	-
chr13	54926762	54930205	uc007qpo.1	0	-
chr13	61771579	61787282	NR_028430	0	+
chr13	66503159	66519523	uc007qzr.1	0	-
chr13	67553233	67561230	uc007rbd.1	0	+
chr13	67553233	67564009	uc007rbe.1	0	+
chr13	73344664	73347384	NR_045293	0	-
chr13	97434970	97497007	ENSMUSG00000078952	0	-
chr13	99100705	99107580	uc007rpk.1	0	+
chr13	114608872	114656824	uc007rxs.1	0	+
chr14	20794238	20796551	uc007skw.1	0	+
chr14	33565297	33575254	uc007szw.1	0	+
chr14	57999322	58003695	uc007udw.1	0	+
chr14	76514557	76520855	NR_045660	0	-
chr14	76677567	76687108	NR_015485	0	+
chr15	3996038	4015858	NR_045740	0	+
chr15	10714835	10790123	NR_045063	0	+
chr15	24981619	25027358	uc007vit.1	0	-
chr15	40162606	40168073	uc007vop.1	0	+
chr15	62037986	62175548	uc011zth.1	0	+
chr15	83353846	83367297	NR_027980	0	-
chr15	83357533	83367297	uc007xay.2	0	-
chr15	96134818	96283608	uc007xjz.1	0	-
chr15	96190473	96197974	NR_040423	0	-
chr15	96248957	96254684	uc007xkb.1	0	-
chr15	96268563	96275275	NR_030690	0	-
chr16	21794346	21806125	uc007yrn.2	0	+
chr16	25059638	25069058	NR_040374	0	+
chr16	29907518	29946517	uc007ywi.1	0	-
chr16	50526244	50559459	uc007zkw.2	0	+
chr16	50528501	50559459	NR_040379	0	+
chr16	90727511	90729118	uc007zwk.1	0	+
chr16	98020627	98081992	uc012ajd.1	0	-
chr17	3103174	3114795	uc008aeh.1	0	-
chr17	10324601	10329312	NR_045461	0	+
chr17	22779857	22817747	uc012alr.1	0	-
chr17	23790703	23794241	uc008atm.1	0	+
chr17	24465457	24470313	uc008awd.1	0	-
chr17	25985814	25988469	uc008bdb.1	0	+
chr17	29057473	29078961	uc008bsf.1	0	-
chr17	29057473	29079126	NR_036469	0	-
chr17	35772449	35780687	NR_045459	0	+
chr18	4353546	4368945	NR_040328	0	+
chr18	21061878	21070889	uc008efe.1	0	+
chr18	34751808	34758685	uc008elh.1	0	+
chr18	61726389	61728253	NR_029432	0	+
chr18	90579824	90589584	uc008fvw.1	0	+
chr19	23051549	23075924	uc008gzx.1	0	-
chr19	23134899	23135708	uc008gzy.1	0	+
chr19	29503662	29521987	NR_015567	0	-
chr19	40868315	40882639	NR_045343	0	+
chr19	43675177	43677170	NR_045645	0	+
chr2	51241830	51295945	NR_040636	0	+
chr2	67157631	67194734	uc008jxh.1	0	-
chr2	84500747	84506873	NR_046046	0	-
chr2	103383984	103389044	uc008lis.1	0	-
chr2	106463822	106523103	NR_040637	0	-
chr2	132598195	132650604	NR_033469	0	+
chr2	135648907	135652063	ENSMUSG00000084762	0	+
chr2	155097790	155100079	NR_040634	0	-
chr2	173291254	173291596	uc008ods.1	0	+
chr3	9403077	9413903	NR_015499	0	+
chr3	27154025	27157019	NR_040548	0	+
chr3	41487680	41493199	NR_040385	0	-
chr3	70772378	70807291	NR_040556	0	-
chr3	75647440	75655731	NR_040539	0	-
chr3	95386457	95402841	NR_015490	0	-
chr3	95427348	95431085	NR_033637	0	+
chr3	97284907	97297778	uc008qou.1	0	-
chr3	145650311	145652472	uc012czd.2	0	+
chr4	11175963	11191274	uc008rzc.1	0	-
chr4	129050087	129057983	uc008uvv.1	0	-
chr4	129960847	129965138	NR_040648	0	+
chr4	147358798	147360831	uc012dpb.1	0	-
chr5	19202367	19226555	NR_102342	0	-
chr5	52190680	52197984	uc008xkj.1	0	+
chr5	52607549	52619011	NR_045738	0	-
chr5	73946381	73948376	uc008xtf.1	0	+
chr5	104525734	104554211	uc008yko.2	0	+
chr5	104540525	104554211	uc008ykp.2	0	+
chr5	104552088	104554207	uc029vkd.1	0	+
chr5	109769406	109796298	uc008ypk.1	0	-
chr5	109833500	109834142	NR_027964	0	-
chr5	110779882	110781127	ENSMUSG00000097152	0	+
chr5	136919145	136937109	uc009abd.2	0	+
chr5	137685155	137690751	uc009adp.1	0	-
chr5	143164778	143165751	NR_040425	0	-
chr5	149006961	149012776	NR_040429	0	+
chr5	149641609	149647790	uc009aqb.1	0	+
chr5	150599931	150607003	uc009auf.1	0	-
chr5	151406503	151432119	uc009aur.2	0	+
chr6	13871568	13896421	uc009ayu.2	0	+
chr6	79032041	79035869	NR_040301	0	+
chr6	148944867	148947129	ENSMUSG00000085355	0	-
chr7	3421664	3423404	uc009eux.2	0	-
chr7	43745465	43755936	NR_077063	0	-
chr7	67784537	67803496	NR_045954	0	-
chr7	68266338	68275098	NR_040341	0	-
chr7	68266338	68276594	uc029wgk.1	0	-
chr7	90124835	90129474	NR_046006	0	-
chr7	111117672	111122675	NR_015573	0	-
chr7	111119247	111122691	uc009jgb.1	0	-
chr7	118592523	118596824	uc009jkd.1	0	+
chr7	126971721	126976098	uc009jtu.1	0	-
chr8	4527035	4529608	uc009kty.1	0	+
chr8	20582815	20592962	uc029wrk.1	0	+
chr8	36156009	36161034	uc009llg.1	0	+
chr8	69380339	69395544	uc009lxf.2	0	-
chr8	69394611	69395544	NR_038044	0	-
chr8	83887078	83899501	uc009mlf.1	0	-
chr8	109339799	109340908	NR_002928	0	-
chr8	129263640	129271868	uc029wwz.1	0	+
chr8	129263640	129282844	uc029wxa.1	0	+
chr9	31028979	31029835	uc009orc.1	0	-
chr9	58455172	58469623	NR_040736	0	+
chr9	72518249	72531858	NR_045735	0	-
chr9	96765561	96774397	NR_102294	0	+
chr9	96765574	96782477	uc009rct.1	0	+
chr9	98949154	98955310	NR_003248	0	-
chr9	118902618	118926258	uc009rzy.1	0	-
chrX	103493575	103506425	uc009tzq.2	0	+
chrX	103493575	103530703	uc029xmb.1	0	+

## Sheet: lincSs
#List of lincRNAs displaying STAT3 in vivo binding and the distance to the nearest transcriptional unit
chr	start_summit	end_summit	peak_name	score	chr_lincRNA	start_lincRNA	end_lincRNA	lincRNA	strand	distanceToTSS
8	69395658	69395659	13_STAT3-5_GFP.narrow_peak_2063	6.7866	8	69380339	69395544	uc009lxf.2	-	-115
8	69399970	69399971	13_STAT3-5_GFP.narrow_peak_2064	1.71392	8	69380339	69395544	uc009lxf.2	-	-4427
5	136941043	136941044	13_STAT3-5_GFP.narrow_peak_1729	2.40548	5	136919145	136937109	uc009abd.2	+	3935
19	23133314	23133315	13_STAT3-5_GFP.narrow_peak_1152	2.80323	19	23134899	23135708	uc008gzy.1	+	-1585
19	23136665	23136666	13_STAT3-5_GFP.narrow_peak_1153	3.03573	19	23134899	23135708	uc008gzy.1	+	958
19	23076059	23076060	13_STAT3-5_GFP.narrow_peak_1150	34.0078	19	23051549	23075924	uc008gzx.1	-	-136
17	29056946	29056947	13_STAT3-5_GFP.narrow_peak_954	20.2486	17	29057473	29078961	uc008bsf.1	-	527
9	58455134	58455135	13_STAT3-5_GFP.narrow_peak_2205	8.486	9	58455172	58469623	NR_040736	+	-38
10	84554853	84554854	13_STAT3-5_GFP.narrow_peak_229	9.26062	10	84547416	84553338	NR_040658	-	-1516
3	75651877	75651878	13_STAT3-5_GFP.narrow_peak_1408	7.51913	3	75647440	75655731	NR_040539	-	3210
8	69395658	69395659	13_STAT3-5_GFP.narrow_peak_2063	6.7866	8	69394611	69395544	NR_038044	-	-115
8	69399970	69399971	13_STAT3-5_GFP.narrow_peak_2064	1.71392	8	69394611	69395544	NR_038044	-	-4427
17	29056946	29056947	13_STAT3-5_GFP.narrow_peak_954	20.2486	17	29057473	29079126	NR_036469	-	527
1	63210295	63210296	13_STAT3-5_GFP.narrow_peak_47	1.71392	1	63200313	63207614	ENSMUSG00000086730	+	2682
13	97435098	97435099	13_STAT3-5_GFP.narrow_peak_636	2.98973	13	97434970	97497007	ENSMUSG00000078952	-	120
13	97436098	97436099	13_STAT3-5_GFP.narrow_peak_637	6.51049	13	97434970	97497007	ENSMUSG00000078952	-	1116
13	97496345	97496346	13_STAT3-5_GFP.narrow_peak_638	14.3811	13	97434970	97497007	ENSMUSG00000078952	-	13393
Lncenc1
