# Supplementary material for: STAT3-dependent long non-coding RNA Lncenc1 contributes to mouse ES cells pluripotency via stabilizing Klf4 mRNA
Source: Brief Funct Genomics. 2023 Oct 4;23(5):651–62. doi: 10.1093/bfgp/elad045 (PMC11428181; doi:10.1093/bfgp/elad045)
Supplement: Supplementary_Table_II_elad045 [file supplementary_table_ii_elad045.zip › Supplementary_Table_II_elad045.xlsx]

## Sheet: res_36h
#Differential expression analysis in control versus Lncenc1 silenced ES-E14 cells (36h post trasfection).
EnsID	baseMean	log2FoldChange	lfcSE	pvalue	padj	Status	external_gene_name
ENSMUSG00000073563.2	605.584	-2.63794	0.255911	1.44385e-26	1.50074e-22	DOWN	Csnk1g3
ENSMUSG00000026575.15	666.031	-2.15432	0.214828	5.24645e-25	2.72658e-21	DOWN	Nme7
ENSMUSG00000092035.8	4470.65	1.00292	0.157722	9.09873e-12	3.15241e-08	UP	Peg10
ENSMUSG00000034055.16	253.728	-1.88787	0.336141	6.82549e-10	1.7736e-06	DOWN	Phka1
ENSMUSG00000034330.10	401.627	-1.4476	0.267683	2.42823e-09	5.04781e-06	DOWN	Plcg2
ENSMUSG00000078952.9	657.762	-1.17637	0.217853	2.97439e-09	5.15263e-06	DOWN	Lncenc1
ENSMUSG00000035171.9	654.959	-1.17362	0.224001	5.90676e-09	7.71516e-06	DOWN	1110059E24Rik
ENSMUSG00000038290.15	1130.75	-1.04572	0.199036	5.93816e-09	7.71516e-06	DOWN	Smg6
ENSMUSG00000028970.9	887.221	1.04887	0.202803	9.96851e-09	1.15125e-05	UP	Abcb1b
ENSMUSG00000031885.14	2104.62	-0.896321	0.176178	1.45089e-08	1.50806e-05	DOWN	Cbfb
ENSMUSG00000028836.14	397.136	1.16171	0.262506	4.07721e-07	0.000385259	UP	Slc30a2
ENSMUSG00000015647.9	4417.95	0.723369	0.17473	1.26527e-06	0.00109594	UP	Lama5
ENSMUSG00000097993.7	508.847	1.00341	0.251142	2.40869e-06	0.00192584	UP	Ptprv
ENSMUSG00000074796.10	684.895	0.909007	0.234228	3.58106e-06	0.00265868	UP	Slc4a11
ENSMUSG00000055653.13	1265.18	-0.738899	0.19386	5.0898e-06	0.00352689	DOWN	Gpc3
ENSMUSG00000022883.11	809.938	-0.895042	0.244579	8.05683e-06	0.00523392	DOWN	Robo1
ENSMUSG00000030314.16	311.393	-1.04242	0.286115	9.6795e-06	0.00591816	DOWN	Atg7
ENSMUSG00000031246.14	715.394	-0.849244	0.240678	1.41413e-05	0.00816582	DOWN	Sh3bgrl
ENSMUSG00000026604.17	1810.78	0.707625	0.202642	1.62716e-05	0.00890143	UP	Ptpn14
ENSMUSG00000038146.7	1181.64	0.740665	0.217731	2.23775e-05	0.0116296	UP	Notch3
ENSMUSG00000020644.9	1010.74	-0.657648	0.205633	4.46698e-05	0.0208098	DOWN	Id2
ENSMUSG00000028435.8	285.031	0.997357	0.312625	4.80502e-05	0.0208098	UP	Aqp3
ENSMUSG00000037062.13	886.229	-0.683992	0.213294	4.51053e-05	0.0208098	DOWN	Sh3glb1
ENSMUSG00000057738.13	8980.82	-0.560238	0.175616	4.61062e-05	0.0208098	DOWN	Sptan1
ENSMUSG00000032531.15	1007.13	0.702456	0.223792	5.50814e-05	0.0229006	UP	Amotl2
ENSMUSG00000031703.8	645.859	-0.722254	0.232413	6.20998e-05	0.0248256	DOWN	Itfg1
ENSMUSG00000025357.8	900.087	0.639492	0.221268	0.000122615	0.0472022	UP	Dgka
ENSMUSG00000023456.15	10249.5	-0.537771	0.191661	0.000148714	0.0493575	DOWN	Tpi1
ENSMUSG00000038014.7	3252.71	-0.556114	0.19664	0.00013901	0.0493575	DOWN	Fam120a
ENSMUSG00000040761.16	3342.86	2.04396e-05	0.00144273	0.000151957	0.0493575	UP	Spen
ENSMUSG00000078566.8	754.438	-0.717471	0.251535	0.000133501	0.0493575	DOWN	Bnip3
ENSMUSG00000096014.1	255.357	-0.909484	0.322569	0.000146474	0.0493575	DOWN	Sox1
ENSMUSG00000017009.3	1600.37	0.548735	0.200319	0.000169788	0.0534782	None	Sdc4
ENSMUSG00000019851.8	1467.74	0.53519	0.197813	0.000208712	0.0638044	None	Perp
ENSMUSG00000030279.15	1003.9	-3.52427e-06	0.0014427	0.000262265	0.0778853	None	C2cd5
ENSMUSG00000066036.14	10605.1	0.518513	0.203679	0.000335293	0.0968066	None	Ubr4
ENSMUSG00000092622.8	159.32	0.986586	0.41683	0.000517145	0.145276	None	Khdc3
ENSMUSG00000003955.8	2066.72	-0.467626	0.204676	0.00058295	0.159452	None	Fam162a
ENSMUSG00000026249.10	869.059	0.534035	0.235704	0.000620122	0.16527	None	Serpine2
ENSMUSG00000005142.10	2092.03	0.464456	0.2084	0.000668636	0.166555	None	Man2b1
ENSMUSG00000022521.10	1312.88	0.476275	0.21354	0.00068904	0.166555	None	Crebbp
ENSMUSG00000029026.16	291.825	0.734168	0.329484	0.000683875	0.166555	None	Trp73
ENSMUSG00000045482.16	4735.17	0.43154	0.194214	0.000676542	0.166555	None	Trrap
ENSMUSG00000096210.2	1612.04	-1.92462e-05	0.00144271	0.000710957	0.167948	None	H1f0
ENSMUSG00000075122.5	230.921	0.794958	0.362312	0.000736615	0.170142	None	Cd80
ENSMUSG00000070327.14	1101.32	0.583789	0.287592	0.000833196	0.188266	None	Rnf213
ENSMUSG00000012282.2	205.103	1.1295	0.534019	0.000919444	0.199098	None	Wnt8a
ENSMUSG00000058006.12	14615.5	0.477278	0.233004	0.000912243	0.199098	None	Mdn1
ENSMUSG00000024769.7	2073.44	0.479083	0.246657	0.00112583	0.225055	None	Cdc42bpg
ENSMUSG00000037280.12	186.023	0.81631	0.411848	0.00109836	0.225055	None	Galnt6
ENSMUSG00000038872.10	530.81	0.586135	0.297956	0.00112572	0.225055	None	Zfhx3
ENSMUSG00000062070.12	11067.4	-0.388572	0.19812	0.00112592	0.225055	None	Pgk1
ENSMUSG00000014444.17	4292.59	0.385977	0.198008	0.00129988	0.254923	None	Piezo1
ENSMUSG00000026193.15	15302.1	0.395064	0.211848	0.00133576	0.257109	None	Fn1
ENSMUSG00000032494.12	14020.5	-0.33767	0.181652	0.00138966	0.26262	None	Tdgf1
ENSMUSG00000040225.15	15227.6	0.438026	0.247072	0.00146691	0.272269	None	Prrc2c
ENSMUSG00000020184.15	5354.9	0.407084	0.23767	0.00169729	0.301214	None	Mdm2
ENSMUSG00000035105.5	816.569	-0.49998	0.30232	0.0017098	0.301214	None	Egln3
ENSMUSG00000044433.16	1356.8	0.40623	0.230282	0.0016903	0.301214	None	Camsap3
ENSMUSG00000030087.11	402.911	-0.544397	0.319943	0.00179489	0.310935	None	Klf15
ENSMUSG00000038664.16	3494.47	0.405758	0.249812	0.00189435	0.322784	None	Herc1
ENSMUSG00000028763.17	6597.21	0.363673	0.219946	0.00196122	0.32357	None	Hspg2
ENSMUSG00000046718.8	1256.83	-0.390946	0.236798	0.00194627	0.32357	None	Bst2
ENSMUSG00000027177.14	623.152	0.472275	0.296324	0.00211661	0.335375	None	Hipk3
ENSMUSG00000034930.16	179.837	0.714783	0.448532	0.00212754	0.335375	None	Rtkn
ENSMUSG00000068699.12	701.471	0.456894	0.286147	0.00212957	0.335375	None	Flnc
ENSMUSG00000036676.14	1671.81	0.419391	0.283415	0.00224192	0.347798	None	Tmtc3
ENSMUSG00000046186.8	155.311	0.755298	0.489774	0.0023237	0.355184	None	Cd109
ENSMUSG00000064368.1	10502	-0.333794	0.22087	0.00240656	0.362518	None	mt-Nd6
ENSMUSG00000010362.9	1332.16	-0.363928	0.246581	0.00247378	0.36732	None	Rdm1
ENSMUSG00000024697.3	199.535	-0.634242	0.470311	0.00277575	0.406354	None	Gna14
ENSMUSG00000026204.15	278.168	0.563413	0.418658	0.00286265	0.413256	None	Ptprn
ENSMUSG00000022641.15	1812.35	0.342481	0.271474	0.00312309	0.444676	None	Bbx
ENSMUSG00000047281.3	721.808	0.410641	0.355214	0.00331304	0.461735	None	Sfn
ENSMUSG00000117183.1	644.721	0.451395	0.414695	0.00333174	0.461735	None	AC098880.2
ENSMUSG00000034645.14	364.149	0.529834	0.629774	0.00352369	0.481911	None	Zyg11a
ENSMUSG00000018707.13	14561.9	0.279834	0.270032	0.00371956	0.495808	None	Dync1h1
ENSMUSG00000025791.18	981.864	-0.365952	0.362819	0.00376841	0.495808	None	Pgm2
ENSMUSG00000060012.9	1638.16	0.31954	0.299865	0.00372729	0.495808	None	Kif13b
ENSMUSG00000024773.14	1534.58	0.307574	0.30915	0.00394529	0.512591	None	Atg2a
ENSMUSG00000001507.16	1067.4	1.80291e-05	0.00144271	0.00511586	0.515746	None	Itga3
ENSMUSG00000005198.15	11184	1.99289e-05	0.00144269	0.00509302	0.515746	None	Polr2a
ENSMUSG00000020758.15	301.229	8.11418e-06	0.00144269	0.00492513	0.515746	None	Itgb4
ENSMUSG00000021701.8	1744.3	1.50887e-05	0.0014427	0.00466443	0.515746	None	Plk2
ENSMUSG00000022051.15	2006.28	-1.74172e-05	0.00144269	0.00497649	0.515746	None	Bnip3l
ENSMUSG00000024163.17	1573.98	1.61384e-05	0.0014427	0.00476378	0.515746	None	Mapk8ip3
ENSMUSG00000025278.9	6047.33	0.310211	0.337278	0.00408342	0.515746	None	Flnb
ENSMUSG00000026721.15	140.739	-7.4505e-06	0.0014427	0.0050799	0.515746	None	Rabgap1l
ENSMUSG00000027239.14	3991.98	-0.249448	0.413346	0.00461781	0.515746	None	Mdk
ENSMUSG00000028195.4	359.049	1.05165e-05	0.00144269	0.00548248	0.515746	None	Cyr61
ENSMUSG00000028480.14	571.819	-1.322e-05	0.00144269	0.00505247	0.515746	None	Glipr2
ENSMUSG00000028766.10	1707.04	0.254625	0.728919	0.00495344	0.515746	None	Alpl
ENSMUSG00000029304.14	6578.06	-0.21443	0.75492	0.00516929	0.515746	None	Spp1
ENSMUSG00000029916.11	385.722	-5.75595e-06	0.00144268	0.00523747	0.515746	None	Agk
ENSMUSG00000030876.7	1157.96	-1.03901e-05	0.00144267	0.00484318	0.515746	None	Mettl9
ENSMUSG00000033624.10	1234.1	0.310344	0.783248	0.00454552	0.515746	None	Pdpr
ENSMUSG00000036030.9	507.891	0.355445	0.705717	0.00462623	0.515746	None	Prtg
ENSMUSG00000036242.15	346.624	-1.03428e-05	0.00144269	0.00535611	0.515746	None	Armh4
ENSMUSG00000037416.13	2309.05	1.37627e-05	0.00144269	0.00552125	0.515746	None	Dmxl1
ENSMUSG00000040624.17	243.519	9.64247e-06	0.0014427	0.0047169	0.515746	None	Plekhg1
ENSMUSG00000053398.11	2779.99	-2.05899e-05	0.00144272	0.00522505	0.515746	None	Phgdh
ENSMUSG00000053768.13	2720.62	-1.8123e-05	0.00144269	0.00512372	0.515746	None	Chchd3
ENSMUSG00000057530.14	1239.99	1.47565e-05	0.00144269	0.00536251	0.515746	None	Ece1
ENSMUSG00000059895.13	1378.98	1.70508e-05	0.0014427	0.00519362	0.515746	None	Ptp4a3
ENSMUSG00000063229.15	33223.1	-1.75921e-05	0.00144269	0.00490423	0.515746	None	Ldha
ENSMUSG00000063952.16	1697.49	1.81881e-05	0.0014427	0.0055216	0.515746	None	Brpf3
ENSMUSG00000074968.11	304.676	9.17827e-06	0.0014427	0.00498562	0.515746	None	Ano3
ENSMUSG00000076441.9	1578.02	1.65782e-05	0.00144269	0.0055574	0.515746	None	Ass1
ENSMUSG00000078497.9	303.765	1.05705e-05	0.00144269	0.00544062	0.515746	None	Zfp978
ENSMUSG00000090125.3	739.437	-0.360876	0.413213	0.00427835	0.515746	None	Pou3f1
ENSMUSG00000113251.1	654.274	-1.21295e-05	0.0014427	0.00439922	0.515746	None	Gm18363
ENSMUSG00000116673.1	653.394	0.358585	0.633142	0.00453761	0.515746	None	A630089N07Rik
ENSMUSG00000056671.6	346.303	-7.91208e-06	0.00144269	0.00572255	0.526373	None	Prelid2
ENSMUSG00000041134.15	171.868	1.20314e-05	0.00144271	0.00594121	0.536982	None	Cyyr1
ENSMUSG00000054889.10	604.315	1.098e-05	0.00144269	0.00593177	0.536982	None	Dsp
ENSMUSG00000079065.3	490.58	8.44262e-06	0.00144269	0.00612141	0.548499	None	BC005561
ENSMUSG00000056608.14	4055.69	1.43003e-05	0.00144269	0.00623831	0.5495	None	Chd9
ENSMUSG00000063354.7	552.775	6.04461e-06	0.00144267	0.00622893	0.5495	None	Slc39a4
ENSMUSG00000031995.9	1104.68	1.63634e-05	0.0014427	0.00630109	0.550366	None	St14
ENSMUSG00000022443.17	10944.8	1.72208e-05	0.00144269	0.00677184	0.58335	None	Myh9
ENSMUSG00000031540.13	3403.2	1.48115e-05	0.00144269	0.00690321	0.58335	None	Kat6a
ENSMUSG00000037692.14	2781.74	1.75409e-05	0.00144269	0.00685953	0.58335	None	Ahdc1
ENSMUSG00000043535.13	9023.12	9.27525e-06	0.00144265	0.00684585	0.58335	None	Setx
ENSMUSG00000045095.16	520.638	-1.34228e-05	0.0014427	0.00702996	0.589269	None	Magi1
ENSMUSG00000029752.12	5566.75	-1.79748e-05	0.00144269	0.0072502	0.589977	None	Asns
ENSMUSG00000031805.17	1591.63	1.60223e-05	0.00144269	0.00724077	0.589977	None	Jak3
ENSMUSG00000033004.15	2256.04	1.15287e-05	0.00144268	0.00726545	0.589977	None	Mycbp2
ENSMUSG00000085794.5	281.799	-9.48687e-06	0.00144269	0.00719859	0.589977	None	Vax2os
ENSMUSG00000047501.3	615.206	1.22731e-05	0.00144269	0.00735878	0.592924	None	Cldn4
ENSMUSG00000018166.8	611.028	1.1432e-05	0.00144269	0.00779583	0.600221	None	Erbb3
ENSMUSG00000029512.11	3558.09	-1.44619e-06	0.00144264	0.0077648	0.600221	None	Ulk1
ENSMUSG00000033542.13	357.897	1.09394e-05	0.0014427	0.00763473	0.600221	None	Arhgef5
ENSMUSG00000034205.16	274.474	-7.82021e-06	0.00144269	0.00754125	0.600221	None	Loxl2
ENSMUSG00000042744.16	1442.72	1.49185e-05	0.0014427	0.00775395	0.600221	None	Hectd4
ENSMUSG00000070394.10	748.31	-1.34949e-05	0.00144269	0.00758169	0.600221	None	Tmem256
ENSMUSG00000047888.10	2206.3	1.34419e-05	0.00144269	0.00786136	0.600816	None	Tnrc6b
ENSMUSG00000027189.16	1897.81	1.60372e-05	0.00144269	0.00793267	0.601568	None	Trim44
ENSMUSG00000036698.11	6535.47	9.14137e-06	0.00144266	0.00804483	0.601568	None	Ago2
ENSMUSG00000037999.13	460.002	1.13866e-05	0.00144269	0.00802099	0.601568	None	Arap2
ENSMUSG00000020717.19	979.163	1.4179e-05	0.00144269	0.0082855	0.609758	None	Pecam1
ENSMUSG00000029381.16	887.567	1.3748e-05	0.00144269	0.00833035	0.609758	None	Shroom3
ENSMUSG00000048373.8	290.126	9.33524e-06	0.00144269	0.0083199	0.609758	None	Fgfbp1
ENSMUSG00000034320.14	887.63	1.1842e-05	0.00144269	0.00857409	0.619091	None	Slc26a2
ENSMUSG00000038677.14	254.336	8.33818e-06	0.00144269	0.00857697	0.619091	None	Scube3
ENSMUSG00000027365.14	4023.02	0.000835802	0.00160352	0.00864147	0.619444	None	Trpm7
ENSMUSG00000033792.12	624.621	1.00589e-05	0.00144269	0.00871637	0.620534	None	Atp7a
ENSMUSG00000024640.9	10471.9	-1.42842e-05	0.00144266	0.00884846	0.62128	None	Psat1
ENSMUSG00000026399.12	119.413	6.38968e-06	0.00144269	0.00891603	0.62128	None	Cd55
ENSMUSG00000079641.3	4701.95	-1.74187e-05	0.00144269	0.00896594	0.62128	None	Rpl39
ENSMUSG00000081044.8	273.994	4.77708e-07	0.00144268	0.00884414	0.62128	None	AU015836
ENSMUSG00000000631.20	1207.38	2.998e-05	0.00144281	0.00906848	0.624224	None	Myo18a
ENSMUSG00000045962.16	10106	1.52733e-05	0.00144269	0.00920205	0.629251	None	Wnk1
ENSMUSG00000001025.8	520.851	7.77236e-06	0.00144268	0.00944841	0.633592	None	S100a6
ENSMUSG00000047139.9	955.382	-1.87338e-05	0.00144272	0.00935198	0.633592	None	Cd24a
ENSMUSG00000049775.16	10535.6	-0.000443812	0.00147968	0.0094245	0.633592	None	Tmsb4x
ENSMUSG00000039218.17	23534.2	0.000126503	0.00144543	0.00974336	0.649183	None	Srrm2
ENSMUSG00000027580.17	142.61	6.95035e-06	0.00144269	0.00997546	0.652992	None	Helz2
ENSMUSG00000034473.14	395.752	-1.09954e-05	0.00144269	0.0100518	0.652992	None	Sec22a
ENSMUSG00000040249.15	2947.2	1.33351e-05	0.00144269	0.0100493	0.652992	None	Lrp1
ENSMUSG00000050856.16	2216.38	-1.49221e-05	0.00144269	0.0100318	0.652992	None	Atp5k
ENSMUSG00000040865.15	1583.57	1.40989e-05	0.00144269	0.0101418	0.653749	None	Ino80d
ENSMUSG00000051355.18	761.782	-7.86156e-06	0.00144267	0.0101893	0.653749	None	Commd1
ENSMUSG00000030451.16	2873.22	1.73173e-05	0.00144271	0.0103023	0.656948	None	Herc2
ENSMUSG00000048490.14	317.119	8.08969e-06	0.00144269	0.0106235	0.673297	None	Nrip1
ENSMUSG00000053113.3	4297.93	-1.72321e-05	0.00144268	0.0107382	0.675467	None	Socs3
ENSMUSG00000061186.15	261.241	9.05582e-06	0.00144269	0.0107877	0.675467	None	Sfmbt2
ENSMUSG00000070733.13	1208.99	1.24011e-05	0.00144269	0.0109642	0.682409	None	Fryl
ENSMUSG00000029446.14	1337.21	-1.42818e-05	0.00144269	0.0112238	0.694406	None	Psph
ENSMUSG00000028053.13	1293.14	1.27112e-05	0.00144269	0.0115163	0.695932	None	Ash1l
ENSMUSG00000030091.17	1858.08	1.59235e-05	0.00144269	0.011493	0.695932	None	Nup210
ENSMUSG00000032855.6	987.172	1.02632e-05	0.00144269	0.0114321	0.695932	None	Pkd1
ENSMUSG00000079110.11	125.53	6.54503e-06	0.00144269	0.0113803	0.695932	None	Capn3
ENSMUSG00000032525.15	2481.46	1.21461e-05	0.00144269	0.0119198	0.716153	None	Nktr
ENSMUSG00000075014.1	179.851	5.65892e-06	0.00144269	0.0123513	0.737816	None	Gm10800
ENSMUSG00000026135.17	1162.4	1.29148e-05	0.00144269	0.0125575	0.745844	None	Zfp142
ENSMUSG00000039197.10	2625.38	-1.54414e-05	0.00144268	0.0126788	0.748767	None	Adk
ENSMUSG00000025161.16	3573.22	-1.28156e-05	0.00144269	0.0130518	0.766445	None	Slc16a3
ENSMUSG00000022205.15	7547.36	-2.36405e-05	0.00144273	0.0131996	0.770765	None	Sub1
ENSMUSG00000026532.7	892.923	1.28358e-05	0.00144269	0.0133233	0.773646	None	Spta1
ENSMUSG00000003541.6	275.641	-8.28348e-06	0.00144269	0.0135627	0.776653	None	Ier3
ENSMUSG00000021932.13	1253.12	-1.3776e-05	0.00144268	0.0134573	0.776653	None	Rnaseh2b
ENSMUSG00000025261.17	31924.9	1.31628e-05	0.00144269	0.0135993	0.776653	None	Huwe1
ENSMUSG00000029468.17	227.632	7.33042e-06	0.00144269	0.0137199	0.777162	None	P2rx7
ENSMUSG00000053897.15	465.745	-9.36426e-06	0.00144269	0.0137577	0.777162	None	Slc39a8
ENSMUSG00000060992.9	4863.67	-1.62797e-05	0.00144268	0.0139046	0.781214	None	Copz1
ENSMUSG00000040093.15	526.22	-1.10988e-05	0.00144269	0.0140784	0.781742	None	Bmf
ENSMUSG00000064194.10	1344.37	1.43025e-05	0.00144268	0.0140298	0.781742	None	Zfp936
ENSMUSG00000066705.7	1400.28	-1.43789e-05	0.00144268	0.0141397	0.781742	None	Fxyd6
ENSMUSG00000034275.18	2196.67	1.14896e-05	0.00144268	0.0144661	0.795557	None	Igsf9b
ENSMUSG00000007880.16	9414.18	1.67928e-05	0.00144268	0.0146475	0.798098	None	Arid1a
ENSMUSG00000025465.13	2023	-1.46682e-05	0.00144268	0.0147426	0.798098	None	Echs1
ENSMUSG00000031983.7	1029.96	-1.23673e-05	0.00144269	0.0147196	0.798098	None	2310022B05Rik
ENSMUSG00000053617.11	927.868	1.01982e-05	0.00144268	0.0148592	0.80024	None	Sh3pxd2a
ENSMUSG00000020721.16	3470.23	1.38503e-05	0.00144268	0.0150802	0.800304	None	Helz
ENSMUSG00000026923.15	1221.79	1.09289e-05	0.00144269	0.0150553	0.800304	None	Notch1
ENSMUSG00000081683.5	456.796	1.10107e-05	0.00144269	0.0150914	0.800304	None	Fzd10
ENSMUSG00000030536.10	3709.27	1.60033e-05	0.00144268	0.0153288	0.808768	None	Iqgap1
ENSMUSG00000000948.16	500.871	8.20947e-06	0.00144269	0.0156694	0.815414	None	Gm38393
ENSMUSG00000020423.6	1697.75	1.34778e-05	0.00144268	0.0157701	0.815414	None	Btg2
ENSMUSG00000025491.14	3182.8	-1.45021e-05	0.00144268	0.0160224	0.815414	None	Ifitm1
ENSMUSG00000027276.7	633.541	1.1374e-05	0.00144269	0.0156973	0.815414	None	Jag1
ENSMUSG00000028042.15	494.102	1.24214e-05	0.00144269	0.0160117	0.815414	None	Zbtb7b
ENSMUSG00000035021.13	1086.13	1.33671e-05	0.00144268	0.015793	0.815414	None	Baz1a
ENSMUSG00000039501.14	610.968	1.13298e-05	0.00144269	0.0160823	0.815414	None	Znfx1
ENSMUSG00000040785.19	3161.51	-1.61973e-05	0.00144269	0.0160537	0.815414	None	Ttc3
ENSMUSG00000025019.15	203.339	7.53799e-06	0.00144269	0.0162506	0.816956	None	Lcor
ENSMUSG00000069114.8	392.1	9.99289e-06	0.00144269	0.01627	0.816956	None	Zbtb10
ENSMUSG00000026116.11	5423.6	1.61432e-05	0.00144268	0.016383	0.818677	None	Tmem131
ENSMUSG00000013629.16	10019.9	1.70718e-05	0.00144268	0.0166421	0.827645	None	Cad
ENSMUSG00000048732.5	550.206	9.349e-06	0.00144269	0.0168437	0.830628	None	Klhl11
ENSMUSG00000053754.14	4598	1.48862e-05	0.00144267	0.0168619	0.830628	None	Chd8
ENSMUSG00000096054.3	155.308	6.46566e-06	0.00144269	0.0169992	0.833444	None	Syne1
ENSMUSG00000040694.4	129.917	6.03483e-06	0.00144269	0.0171359	0.836198	None	Apobec2
ENSMUSG00000021027.17	1055.03	1.29504e-05	0.00144268	0.0172631	0.838472	None	Ralgapa1
ENSMUSG00000026987.16	903.733	1.12772e-05	0.00144269	0.0176348	0.848595	None	Baz2b
ENSMUSG00000031530.6	498.784	1.05476e-05	0.00144269	0.0175869	0.848595	None	Dusp4
ENSMUSG00000005251.15	505.028	1.10273e-05	0.00144269	0.0187131	0.854615	None	Ripk4
ENSMUSG00000021322.8	280.267	8.60776e-06	0.00144269	0.018913	0.854615	None	Aoah
ENSMUSG00000021806.4	5480.72	1.287e-05	0.00144266	0.019651	0.854615	None	Nid2
ENSMUSG00000024645.4	485.587	-1.10219e-05	0.00144269	0.0184303	0.854615	None	Timm21
ENSMUSG00000026933.17	1733.71	1.35578e-05	0.00144268	0.0182037	0.854615	None	Camsap1
ENSMUSG00000027312.14	598.727	1.53211e-05	0.00144271	0.0187431	0.854615	None	Atrn
ENSMUSG00000028470.10	381.662	-9.43695e-06	0.00144269	0.0193327	0.854615	None	Hint2
ENSMUSG00000028680.14	607.328	1.11592e-05	0.00144269	0.0180934	0.854615	None	Plk3
ENSMUSG00000028832.11	2645.49	-1.51485e-05	0.00144268	0.0192414	0.854615	None	Stmn1
ENSMUSG00000029478.16	2104.89	1.79193e-05	0.0014427	0.0184721	0.854615	None	Ncor2
ENSMUSG00000029505.17	4673.09	1.39854e-05	0.00144268	0.019605	0.854615	None	Ep400
ENSMUSG00000034777.2	175.086	-7.08926e-06	0.00144269	0.0184281	0.854615	None	Vax2
ENSMUSG00000036501.6	830.369	1.09948e-05	0.00144269	0.0196057	0.854615	None	Fam13b
ENSMUSG00000037652.15	684.809	9.55513e-06	0.00144269	0.0192266	0.854615	None	Phc3
ENSMUSG00000037820.15	181.379	-7.08002e-06	0.00144269	0.0196009	0.854615	None	Tgm2
ENSMUSG00000040618.7	756.137	-1.32329e-05	0.00144269	0.0191791	0.854615	None	Pck2
ENSMUSG00000056602.11	577.23	9.97547e-06	0.00144269	0.0178459	0.854615	None	Fry
ENSMUSG00000056724.15	598.511	1.07103e-05	0.00144268	0.0193167	0.854615	None	Nbeal2
ENSMUSG00000062006.12	5381.1	-1.56301e-05	0.00144268	0.0188714	0.854615	None	Rpl34
ENSMUSG00000067336.6	892.423	2.08995e-05	0.00144274	0.018305	0.854615	None	Bmpr2
ENSMUSG00000069662.5	1400.96	-1.29013e-05	0.00144268	0.0184456	0.854615	None	Marcks
ENSMUSG00000070780.11	240.804	9.46429e-06	0.00144269	0.018891	0.854615	None	Rbm47
ENSMUSG00000079471.4	1256.67	-1.25915e-05	0.00144268	0.01898	0.854615	None	Mymx
ENSMUSG00000042251.12	208.246	7.41317e-06	0.00144269	0.019844	0.859412	None	Pm20d1
ENSMUSG00000020961.15	1006.68	-0.000736006	0.00155984	0.019957	0.860718	None	Ston2
ENSMUSG00000006649.17	781.034	1.01218e-05	0.00144269	0.0204867	0.863478	None	Nphs1
ENSMUSG00000016552.13	584.02	1.06923e-05	0.00144269	0.0205314	0.863478	None	Foxred2
ENSMUSG00000020220.16	1452.16	1.19854e-05	0.00144269	0.0204139	0.863478	None	Vps13d
ENSMUSG00000020328.10	4113.57	-2.03705e-05	0.0014427	0.020577	0.863478	None	Nudcd2
ENSMUSG00000031010.17	9537.3	1.36569e-05	0.00144268	0.0206025	0.863478	None	Usp9x
ENSMUSG00000036158.12	402.82	7.99706e-06	0.00144269	0.0203564	0.863478	None	Prickle1
ENSMUSG00000092225.1	521.866	8.03045e-06	0.00144269	0.0204913	0.863478	None	Gm2381
ENSMUSG00000020451.17	1881.22	1.408e-05	0.00144268	0.020838	0.869841	None	Limk2
ENSMUSG00000009927.9	15356.8	-1.61284e-05	0.00144267	0.0210651	0.870374	None	Rps25
ENSMUSG00000023845.7	2201.7	1.0776e-05	0.00144268	0.0210892	0.870374	None	Lnpep
ENSMUSG00000055670.14	1229.15	1.18481e-05	0.00144268	0.0212695	0.870374	None	Zzef1
ENSMUSG00000059751.7	6962.57	-1.47428e-05	0.00144268	0.0211056	0.870374	None	Rps3a3
ENSMUSG00000061048.8	723.124	1.14765e-05	0.00144268	0.0212146	0.870374	None	Cdh3
ENSMUSG00000014313.15	3546.59	-1.47799e-05	0.00144268	0.0217497	0.884057	None	Cox6c
ENSMUSG00000030681.18	1135.17	1.18426e-05	0.00144268	0.021774	0.884057	None	Mvp
ENSMUSG00000029516.19	1727.86	1.30766e-05	0.00144268	0.0218989	0.885669	None	Cit
ENSMUSG00000009418.15	795.134	8.66104e-06	0.00144267	0.0224362	0.886973	None	Nav1
ENSMUSG00000018666.13	6512.96	-1.52821e-05	0.00144267	0.0224963	0.886973	None	Cbx1
ENSMUSG00000020303.2	486.677	-9.3351e-06	0.00144269	0.022723	0.886973	None	Stc2
ENSMUSG00000020716.16	1078.58	1.05792e-05	0.00144268	0.0221663	0.886973	None	Nf1
ENSMUSG00000029084.5	304.216	8.49471e-06	0.00144269	0.0231412	0.886973	None	Cd38
ENSMUSG00000032777.9	4319.21	1.67589e-05	0.00144268	0.0233298	0.886973	None	Gtf3c1
ENSMUSG00000036782.13	714.47	1.0154e-05	0.00144268	0.0229713	0.886973	None	Klhl13
ENSMUSG00000038816.14	1441.46	6.27737e-06	0.00144265	0.0231478	0.886973	None	Ctnnal1
ENSMUSG00000038970.7	1901.33	1.25294e-05	0.00144268	0.0225219	0.886973	None	Lmtk2
ENSMUSG00000041084.8	2295.13	-1.39612e-05	0.00144268	0.0221401	0.886973	None	Ostc
ENSMUSG00000042988.10	252.036	-8.14388e-06	0.00144269	0.0227757	0.886973	None	Notum
ENSMUSG00000047146.17	18348.1	1.25451e-05	0.00144268	0.0232903	0.886973	None	Tet1
ENSMUSG00000047261.9	607.114	-8.27571e-06	0.00144268	0.0230347	0.886973	None	Gap43
ENSMUSG00000049313.8	1516.89	8.79756e-06	0.00144267	0.0233818	0.886973	None	Sorl1
ENSMUSG00000056515.9	1301.2	-1.31633e-05	0.00144268	0.0223091	0.886973	None	Rab31
ENSMUSG00000059495.14	1447.95	1.14195e-05	0.00144268	0.0233581	0.886973	None	Arhgef12
ENSMUSG00000071866.12	32675.6	-1.57605e-05	0.00144267	0.0231292	0.886973	None	Ppia
ENSMUSG00000026814.16	1030.82	1.2025e-05	0.00144268	0.0235866	0.888257	None	Eng
ENSMUSG00000031799.9	2791.98	-1.46378e-05	0.00144267	0.0235756	0.888257	None	Tpm4
ENSMUSG00000003134.10	369.392	7.37676e-06	0.00144269	0.0241489	0.889746	None	Tbc1d8
ENSMUSG00000006056.13	361.612	8.38713e-06	0.00144269	0.0246242	0.889746	None	Calcoco2
ENSMUSG00000024180.13	684.122	1.05973e-05	0.00144268	0.0246533	0.889746	None	Tmem8
ENSMUSG00000029313.18	1663.76	1.15595e-05	0.00144268	0.0244982	0.889746	None	Aff1
ENSMUSG00000031489.15	544.372	1.05082e-05	0.00144268	0.024044	0.889746	None	Adrb3
ENSMUSG00000035247.16	3315.12	1.30822e-05	0.00144268	0.0243822	0.889746	None	Hectd1
ENSMUSG00000038005.15	2369.49	-1.3927e-05	0.00144268	0.0244725	0.889746	None	Hpf1
ENSMUSG00000038733.13	2822.42	-7.0721e-06	0.00144265	0.0237351	0.889746	None	Wdr26
ENSMUSG00000039477.16	1160.69	2.23397e-05	0.00144274	0.0244974	0.889746	None	Tnrc18
ENSMUSG00000058076.12	2742.44	1.26577e-05	0.00144266	0.0245024	0.889746	None	Sdhc
ENSMUSG00000063672.7	273.518	-7.36144e-06	0.00144269	0.0246126	0.889746	None	Nkx6-3
ENSMUSG00000090553.8	3885.12	-1.41804e-05	0.00144267	0.0245833	0.889746	None	Snrpe
ENSMUSG00000022186.14	2138.69	-1.26625e-05	0.00144267	0.02495	0.896553	None	Oxct1
ENSMUSG00000078427.3	1983.37	-1.38468e-05	0.00144268	0.0250145	0.896553	None	Sarnp
ENSMUSG00000039087.17	1035	1.14184e-05	0.00144268	0.0251872	0.89656	None	Rreb1
ENSMUSG00000075229.11	2067.23	-1.48575e-05	0.00144268	0.0251386	0.89656	None	Ccdc58
ENSMUSG00000009863.14	2954.6	-1.38777e-05	0.00144268	0.0253728	0.89713	None	Sdhb
ENSMUSG00000030826.19	2796.29	3.3853e-05	0.00144284	0.0254621	0.89713	None	Bcat2
ENSMUSG00000043940.15	1716.12	1.21787e-05	0.00144268	0.0254019	0.89713	None	Wdfy3
ENSMUSG00000031379.13	1142.76	-1.16378e-05	0.00144268	0.0258958	0.909327	None	Pir
ENSMUSG00000028514.15	3590.42	3.32071e-06	0.00144265	0.0260251	0.910791	None	Usp24
ENSMUSG00000003824.12	1697.69	-1.25493e-05	0.00144268	0.0266769	0.914462	None	Syce2
ENSMUSG00000005442.13	3152.64	1.39497e-05	0.00144267	0.0264054	0.914462	None	Cic
ENSMUSG00000034973.16	796.385	9.94871e-06	0.00144268	0.0263645	0.914462	None	Dopey1
ENSMUSG00000037855.15	1471.69	1.09141e-05	0.00144268	0.0267459	0.914462	None	Zfp365
ENSMUSG00000048612.16	670.956	1.25535e-05	0.00144269	0.0265822	0.914462	None	Myof
ENSMUSG00000055235.11	208.937	-7.0531e-06	0.00144269	0.0267003	0.914462	None	Wdr86
ENSMUSG00000066643.12	3254.71	1.31732e-05	0.00144268	0.0264068	0.914462	None	Wdr35
ENSMUSG00000007670.10	3856.16	1.48228e-05	0.00144267	0.0269412	0.918119	None	Khsrp
ENSMUSG00000021488.8	8834.87	3.37281e-05	0.00144283	0.0271519	0.918264	None	Nsd1
ENSMUSG00000021938.12	1394.71	1.10354e-05	0.00144268	0.0272104	0.918264	None	Pspc1
ENSMUSG00000031386.14	11692.2	1.49014e-05	0.00144267	0.0272019	0.918264	None	Hcfc1
ENSMUSG00000015806.12	1505.87	-1.44437e-05	0.00144269	0.0276383	0.924185	None	Qdpr
ENSMUSG00000022881.15	1536.95	-1.25828e-05	0.00144268	0.0277381	0.924185	None	Rfc4
ENSMUSG00000035407.8	330.251	-8.28721e-06	0.00144269	0.027488	0.924185	None	Kank4
ENSMUSG00000079487.11	2016.91	1.18189e-05	0.00144268	0.0277416	0.924185	None	Med12
ENSMUSG00000027820.12	938.826	1.17708e-05	0.00144268	0.0279017	0.92655	None	Mme
ENSMUSG00000021782.14	1705.12	1.17946e-05	0.00144268	0.0280689	0.929136	None	Dlg5
ENSMUSG00000000276.11	622.33	-4.83628e-06	0.00144267	0.0285567	0.929319	None	Dgke
ENSMUSG00000000308.14	297.048	5.86027e-06	0.00144268	0.0293523	0.929319	None	Ckmt1
ENSMUSG00000008683.16	19523.8	-1.56816e-05	0.00144267	0.0288105	0.929319	None	Rps15a
ENSMUSG00000013236.17	2205.59	1.36651e-05	0.00144267	0.0291901	0.929319	None	Ptprs
ENSMUSG00000015932.8	9791.33	-1.54001e-05	0.00144267	0.0294156	0.929319	None	Dstn
ENSMUSG00000020407.13	6266.61	-1.43883e-05	0.00144267	0.0291789	0.929319	None	Upp1
ENSMUSG00000020747.17	998.147	1.19354e-05	0.00144268	0.0288977	0.929319	None	Tmem94
ENSMUSG00000021767.18	5791.2	1.29951e-05	0.00144268	0.02848	0.929319	None	Kat6b
ENSMUSG00000024483.18	3639.17	1.13017e-05	0.00144268	0.0287674	0.929319	None	Ankhd1
ENSMUSG00000026463.17	213.375	6.70039e-06	0.00144269	0.0285989	0.929319	None	Atp2b4
ENSMUSG00000027340.15	1572.59	1.73161e-05	0.0014427	0.0285202	0.929319	None	Slc23a2
ENSMUSG00000031609.3	2033.9	-1.23226e-05	0.00144268	0.0293498	0.929319	None	Sap30
ENSMUSG00000044393.15	1360.58	1.19891e-05	0.00144268	0.0286123	0.929319	None	Dsg2
ENSMUSG00000051747.14	305.858	6.46845e-06	0.00144269	0.0286705	0.929319	None	Ttn
ENSMUSG00000066406.15	1114.63	1.02476e-05	0.00144268	0.0292433	0.929319	None	Akap13
ENSMUSG00000006307.16	4074.91	1.46732e-05	0.00144267	0.0295953	0.932162	None	Kmt2b
ENSMUSG00000056537.11	5377.49	1.46089e-05	0.00144267	0.0299885	0.941693	None	Rlim
ENSMUSG00000023972.10	4607.88	1.46534e-05	0.00144267	0.030393	0.948664	None	Ptk7
ENSMUSG00000057093.14	225.248	7.33613e-06	0.00144269	0.0303105	0.948664	None	Zfp607b
ENSMUSG00000019916.14	1014.43	-1.14357e-05	0.00144268	0.0309093	0.950505	None	P4ha1
ENSMUSG00000027272.5	1633.8	1.2378e-05	0.00144268	0.0305558	0.950505	None	Ubr1
ENSMUSG00000028519.16	428.292	-7.83262e-06	0.00144268	0.0307901	0.950505	None	Dab1
ENSMUSG00000034573.14	462.833	7.65456e-06	0.00144268	0.0308441	0.950505	None	Ptpn13
ENSMUSG00000038515.10	1353.3	4.98431e-07	0.00144265	0.0307784	0.950505	None	Grtp1
ENSMUSG00000017144.8	679.204	-1.0705e-05	0.00144268	0.0313202	0.953532	None	Rnd3
ENSMUSG00000021807.6	3535.79	-1.35508e-05	0.00144267	0.0312463	0.953532	None	Rtraf
ENSMUSG00000022016.16	3260.48	1.23737e-05	0.00144268	0.0321085	0.953532	None	Akap11
ENSMUSG00000022203.7	694.809	1.67831e-05	0.00144271	0.0315719	0.953532	None	Efs
ENSMUSG00000024002.17	4654.22	1.41508e-05	0.00144267	0.0320314	0.953532	None	Brd4
ENSMUSG00000024026.12	3516.96	-1.42915e-05	0.00144267	0.0316192	0.953532	None	Glo1
ENSMUSG00000024208.15	1003.11	-1.11609e-05	0.00144268	0.031664	0.953532	None	Uqcc2
ENSMUSG00000028936.15	14050	-2.14578e-05	0.00144271	0.032095	0.953532	None	Rpl22
ENSMUSG00000038552.14	352.405	-8.6899e-06	0.00144269	0.0319289	0.953532	None	Fndc4
ENSMUSG00000045316.4	228.94	-8.42603e-06	0.00144269	0.0314962	0.953532	None	Fahd1
ENSMUSG00000046761.12	590.462	1.00841e-05	0.00144268	0.0320377	0.953532	None	Fam83h
ENSMUSG00000049553.11	5213.38	1.48144e-05	0.00144267	0.0313041	0.953532	None	Polr1a
ENSMUSG00000058600.13	2216.64	-1.35542e-05	0.00144267	0.0323294	0.957356	None	Rpl30
ENSMUSG00000028645.11	14597.2	-1.42632e-05	0.00144267	0.0324909	0.959404	None	Slc2a1
ENSMUSG00000033295.14	5215.61	1.43397e-05	0.00144267	0.032679	0.962226	None	Ptprf
ENSMUSG00000002076.11	1332.3	-1.19232e-05	0.00144268	0.0328183	0.963598	None	Hsf2bp
ENSMUSG00000036461.16	305.407	8.15343e-06	0.00144269	0.032915	0.963713	None	Elf1
ENSMUSG00000019726.12	559.333	8.92356e-06	0.00144268	0.0334494	0.965758	None	Lyst
ENSMUSG00000027082.15	1154.78	1.1335e-05	0.00144267	0.033373	0.965758	None	Tfpi
ENSMUSG00000031197.11	3298.04	-1.39298e-05	0.00144267	0.0332349	0.965758	None	Vbp1
ENSMUSG00000037926.15	788.485	1.08926e-05	0.00144268	0.0332765	0.965758	None	Ssh2
ENSMUSG00000074221.12	5817.03	-1.5272e-05	0.00144268	0.0333415	0.965758	None	Zfp568
ENSMUSG00000014498.9	1245.62	1.06884e-05	0.00144268	0.03382	0.966041	None	Ankrd52
ENSMUSG00000022218.16	576.676	1.00434e-05	0.00144268	0.033831	0.966041	None	Tgm1
ENSMUSG00000037475.15	3067.51	1.18322e-05	0.00144268	0.0335677	0.966041	None	Thoc2
ENSMUSG00000091586.1	147.158	5.76571e-06	0.00144269	0.0336489	0.966041	None	Cyp4f17
ENSMUSG00000005871.14	3861.54	1.13753e-05	0.00144268	0.0348616	0.972495	None	Apc
ENSMUSG00000022101.6	519.823	-9.52902e-06	0.00144268	0.0348954	0.972495	None	Fgf17
ENSMUSG00000022312.11	6354.27	-1.44334e-05	0.00144267	0.0352469	0.972495	None	Eif3h
ENSMUSG00000026748.13	291.935	8.20855e-06	0.00144269	0.0351042	0.972495	None	Plxdc2
ENSMUSG00000028527.18	1446.21	-1.08362e-05	0.00144268	0.0346252	0.972495	None	Ak4
ENSMUSG00000032253.13	3032.02	1.10805e-05	0.00144268	0.0345127	0.972495	None	Phip
ENSMUSG00000033943.15	9073.15	1.1001e-05	0.00144268	0.0352504	0.972495	None	Mga
ENSMUSG00000037531.8	1177.37	-1.13854e-05	0.00144268	0.0349677	0.972495	None	Mrpl47
ENSMUSG00000038538.17	2388.04	1.0456e-05	0.00144268	0.0352733	0.972495	None	Ubn2
ENSMUSG00000041936.18	3903.34	1.32991e-05	0.00144267	0.034568	0.972495	None	Agrn
ENSMUSG00000044627.11	4339.65	-1.41512e-05	0.00144267	0.0341892	0.972495	None	Swi5
ENSMUSG00000087590.2	554.95	8.74096e-06	0.00144268	0.0347197	0.972495	None	Epb41l4aos
ENSMUSG00000091594.2	926.014	1.06338e-05	0.00144268	0.0348136	0.972495	None	Gm17067
ENSMUSG00000024587.9	8266.86	-1.48493e-05	0.00144266	0.035752	0.980492	None	Nars
ENSMUSG00000025764.14	9112.76	1.42385e-05	0.00144267	0.0356771	0.980492	None	Jade1
ENSMUSG00000041372.10	461.545	9.57485e-06	0.00144269	0.0359734	0.983968	None	B4galnt3
ENSMUSG00000001158.13	1118.29	-1.08402e-05	0.00144268	0.0373397	0.985258	None	Snrnp27
ENSMUSG00000002885.14	1292.75	6.14262e-06	0.00144266	0.036871	0.985258	None	Adgre5
ENSMUSG00000004665.10	1082.28	-1.1588e-05	0.00144268	0.0363104	0.985258	None	Cnn2
ENSMUSG00000005893.14	781.917	1.12572e-05	0.00144269	0.0380205	0.985258	None	Nr2c2
ENSMUSG00000005973.6	2070.15	-1.30033e-05	0.00144267	0.0377193	0.985258	None	Rcn1
ENSMUSG00000018076.12	2924.22	1.12333e-05	0.00144268	0.0373896	0.985258	None	Med13l
ENSMUSG00000020634.12	1265.97	1.11635e-05	0.00144268	0.0376583	0.985258	None	Ubxn2a
ENSMUSG00000022890.13	4203.48	-1.39355e-05	0.00144267	0.0368584	0.985258	None	Atp5j
ENSMUSG00000024193.7	178.376	6.32651e-06	0.00144269	0.0370414	0.985258	None	Phf1
ENSMUSG00000025140.15	495.488	1.00322e-05	0.00144269	0.0371955	0.985258	None	Pycr1
ENSMUSG00000027500.10	7557.63	-1.37463e-05	0.00144267	0.0363786	0.985258	None	Stmn2
ENSMUSG00000030084.11	3496.54	1.18705e-05	0.00144267	0.0362767	0.985258	None	Plxna1
ENSMUSG00000034858.16	208.909	6.50361e-06	0.00144269	0.038202	0.985258	None	Fam214a
ENSMUSG00000038756.13	151.948	6.65362e-06	0.00144269	0.0378471	0.985258	None	Ttll6
ENSMUSG00000038932.13	691.324	-1.03228e-05	0.00144268	0.03858	0.985258	None	Tcfl5
ENSMUSG00000040331.16	3376.61	-1.32038e-05	0.00144267	0.0381884	0.985258	None	Nsmce4a
ENSMUSG00000040565.7	3764.23	1.29562e-05	0.00144267	0.0383952	0.985258	None	Btaf1
ENSMUSG00000041268.17	634.067	8.8507e-06	0.00144268	0.0380051	0.985258	None	Dmxl2
ENSMUSG00000042079.13	2389.84	-1.28916e-05	0.00144267	0.0373748	0.985258	None	Hnrnpf
ENSMUSG00000052727.6	2505.76	1.06479e-05	0.00144267	0.0385351	0.985258	None	Map1b
ENSMUSG00000053198.13	824.447	4.79076e-06	0.00144266	0.0384105	0.985258	None	Prx
ENSMUSG00000059040.4	4676.83	-1.38195e-05	0.00144267	0.0381986	0.985258	None	Eno1b
ENSMUSG00000059456.13	286.707	7.39626e-06	0.00144269	0.0371566	0.985258	None	Ptk2b
ENSMUSG00000060636.14	7339.81	-1.40099e-05	0.00144267	0.0368195	0.985258	None	Rpl35a
ENSMUSG00000063787.4	1517.07	-1.00453e-05	0.00144267	0.0369204	0.985258	None	Chchd1
ENSMUSG00000074925.3	180.777	5.2081e-06	0.00144269	0.0376205	0.985258	None	Ptar1
ENSMUSG00000079435.9	13218.5	-1.40127e-05	0.00144267	0.0378309	0.985258	None	Rpl36a
ENSMUSG00000022913.16	2069.46	6.15517e-06	0.00144266	0.0393303	0.992811	None	Psmg1
ENSMUSG00000029406.15	447.412	2.18958e-05	0.00144275	0.0394897	0.992811	None	Pitpnm2
ENSMUSG00000032363.15	120.799	5.26369e-06	0.00144269	0.0395443	0.992811	None	Adamts7
ENSMUSG00000061544.13	1299.72	1.15586e-05	0.00144267	0.0392703	0.992811	None	Zfp229
ENSMUSG00000070291.4	258.309	6.85492e-06	0.00144269	0.0393767	0.992811	None	Ddx43
ENSMUSG00000078974.10	305.391	-4.11239e-06	0.00144268	0.0391314	0.992811	None	Sec61g
ENSMUSG00000086503.4	161.88	5.52717e-06	0.00144269	0.039392	0.992811	None	Xist
ENSMUSG00000019841.15	1763.94	1.04329e-05	0.00144268	0.0398637	0.994597	None	Rev3l
ENSMUSG00000022801.13	374.271	7.43564e-06	0.00144269	0.0397777	0.994597	None	Lrch3
ENSMUSG00000043557.15	162.971	5.33674e-06	0.00144269	0.0399982	0.994597	None	Mdga1
ENSMUSG00000057230.13	1411.27	1.09641e-05	0.00144267	0.0399445	0.994597	None	Aak1
ENSMUSG00000000001.4	4662.15	-4.47622e-06	0.00144263	0.513287	0.999184	None	Gnai3
ENSMUSG00000000028.15	1597.51	1.30159e-06	0.00144265	0.830016	0.999184	None	Cdc45
ENSMUSG00000000031.16	119.049	7.60269e-07	0.00144269	0.753218	0.999184	None	H19
ENSMUSG00000000037.16	126.38	1.94806e-06	0.00144269	0.472436	0.999184	None	Scml2
ENSMUSG00000000056.7	899.58	-2.86676e-06	0.00144266	0.630479	0.999184	None	Narf
ENSMUSG00000000078.7	1531.06	-3.2129e-07	0.00144265	0.955014	0.999184	None	Klf6
ENSMUSG00000000085.16	363.939	4.49216e-06	0.00144268	0.263674	0.999184	None	Scmh1
ENSMUSG00000000088.7	3349.22	-1.06372e-05	0.00144266	0.100135	0.999184	None	Cox5a
ENSMUSG00000000120.6	411.426	2.57598e-06	0.00144267	0.550341	0.999184	None	Ngfr
ENSMUSG00000000127.15	556.156	-2.67629e-06	0.00144267	0.582031	0.999184	None	Fer
ENSMUSG00000000131.15	3928.26	7.66158e-06	0.00144264	0.257113	0.999184	None	Xpo6
ENSMUSG00000000134.17	2901.52	-2.62568e-06	0.00144264	0.686965	0.999184	None	Tfe3
ENSMUSG00000000142.15	353.517	2.01901e-06	0.00144267	0.603771	0.999184	None	Axin2
ENSMUSG00000000148.17	631.212	-0.000100524	0.00144442	0.419316	0.999184	None	Brat1
ENSMUSG00000000149.10	890.536	-9.46861e-07	0.00144266	0.852691	0.999184	None	Gna12
ENSMUSG00000000168.9	2318.66	-2.60981e-06	0.00144264	0.67909	0.999184	None	Dlat
ENSMUSG00000000171.5	3713.7	-9.9588e-06	0.00144265	0.12278	0.999184	None	Sdhd
ENSMUSG00000000184.12	379.782	-6.51561e-07	0.00144267	0.874648	0.999184	None	Ccnd2
ENSMUSG00000000194.13	1415.42	4.49683e-07	0.00144265	0.796326	0.999184	None	Gpr107
ENSMUSG00000000253.13	231.985	-4.13429e-07	0.00144268	0.901361	0.999184	None	Gmpr
ENSMUSG00000000275.16	3990.45	8.33794e-06	0.00144265	0.19949	0.999184	None	Trim25
ENSMUSG00000000278.10	3007.34	-6.09521e-07	0.00144264	0.924414	0.999184	None	Scpep1
ENSMUSG00000000282.12	1016.39	3.99515e-06	0.00144266	0.458214	0.999184	None	Mnt
ENSMUSG00000000295.13	698.649	8.61536e-06	0.00144268	0.0647368	0.999184	None	Hddc2
ENSMUSG00000000296.8	299.924	-3.91522e-06	0.00144268	0.30284	0.999184	None	Tpd52l1
ENSMUSG00000000303.12	10005.7	1.39247e-05	0.00144266	0.048525	0.999184	None	Cdh1
ENSMUSG00000000317.11	452.669	2.64805e-06	0.00144267	0.828432	0.999184	None	Bcl6b
ENSMUSG00000000325.16	744.147	6.17772e-06	0.00144267	0.227328	0.999184	None	Arvcf
ENSMUSG00000000326.13	389.493	-8.91764e-07	0.00144267	0.830586	0.999184	None	Comt
ENSMUSG00000000339.14	752.87	4.60835e-07	0.00144266	0.535779	0.999184	None	Rtca
ENSMUSG00000000340.10	845.644	-4.42756e-06	0.00144266	0.40187	0.999184	None	Dbt
ENSMUSG00000000346.9	1436.2	-3.2013e-06	0.00144265	0.589095	0.999184	None	Dazap2
ENSMUSG00000000355.13	798.835	-2.10083e-06	0.00144266	0.684167	0.999184	None	Mcts1
ENSMUSG00000000365.9	521.122	5.97342e-06	0.00144267	0.174803	0.999184	None	Rnf17
ENSMUSG00000000374.8	992.493	7.4871e-06	0.00144267	0.160536	0.999184	None	Trappc10
ENSMUSG00000000378.15	841.63	-1.6675e-06	0.00144266	0.920404	0.999184	None	Ccm2
ENSMUSG00000000384.15	3767.41	3.09439e-06	0.00144264	0.38743	0.999184	None	Tbrg4
ENSMUSG00000000399.10	2723.45	-8.10536e-06	0.00144265	0.211167	0.999184	None	Ndufa9
ENSMUSG00000000420.15	1293.51	3.30343e-06	0.00144265	0.570803	0.999184	None	Galnt1
ENSMUSG00000000439.9	727.517	-3.35312e-06	0.00144266	0.509338	0.999184	None	Mkrn2
ENSMUSG00000000441.17	1917	5.6313e-06	0.00144265	0.368867	0.999184	None	Raf1
ENSMUSG00000000486.13	3081.74	4.01145e-06	0.00144264	0.518042	0.999184	None	Sept1
ENSMUSG00000000489.7	137.69	-1.72838e-06	0.00144268	0.536104	0.999184	None	Pdgfb
ENSMUSG00000000531.5	370.277	-3.41439e-06	0.00144267	0.403155	0.999184	None	Grasp
ENSMUSG00000000532.11	1121.54	3.75301e-06	0.00144266	0.496854	0.999184	None	Acvr1b
ENSMUSG00000000538.18	380.974	1.6389e-06	0.00144267	0.684979	0.999184	None	Tom1l2
ENSMUSG00000000544.14	978.469	6.01457e-07	0.00144265	0.913055	0.999184	None	Gpa33
ENSMUSG00000000552.10	552.586	4.88829e-06	0.00144267	0.291687	0.999184	None	Zfp385a
ENSMUSG00000000555.8	1523.16	1.08782e-05	0.00144267	0.0688937	0.999184	None	Itga5
ENSMUSG00000000561.14	3141.32	-8.91479e-06	0.00144265	0.160637	0.999184	None	Wdr77
ENSMUSG00000000563.17	7439.11	-7.56144e-06	0.00144264	0.258948	0.999184	None	Atp5f1
ENSMUSG00000000568.15	8612.08	-5.77812e-06	0.00144263	0.408298	0.999184	None	Hnrnpd
ENSMUSG00000000581.8	1255.82	-1.00428e-05	0.00144267	0.07207	0.999184	None	C1d
ENSMUSG00000000594.7	345.141	-2.0302e-06	0.00144267	0.268701	0.999184	None	Gm2a
ENSMUSG00000000600.15	1256.64	2.88869e-06	0.00144265	0.356175	0.999184	None	Krit1
ENSMUSG00000000605.9	226.007	-1.22968e-06	0.00144268	0.938112	0.999184	None	Clcn4
ENSMUSG00000000628.10	9116.72	-1.03093e-05	0.00144265	0.129486	0.999184	None	Hk2
ENSMUSG00000000708.14	2022.34	1.45941e-06	0.00144264	0.958198	0.999184	None	Kat2b
ENSMUSG00000000711.3	692.713	-9.82733e-06	0.00144268	0.781942	0.999184	None	Rab5b
ENSMUSG00000000730.13	1375.1	5.2979e-06	0.00144267	0.274914	0.999184	None	Dnmt3l
ENSMUSG00000000732.9	168.109	2.36427e-06	0.00144268	0.442968	0.999184	None	Icosl
ENSMUSG00000000738.18	1800.59	-2.73997e-07	0.00144264	0.962669	0.999184	None	Spg7
ENSMUSG00000000740.12	24201	-1.25172e-05	0.00144266	0.0670925	0.999184	None	Rpl13
ENSMUSG00000000743.9	2671.25	-4.72667e-06	0.00144264	0.463403	0.999184	None	Chmp1a
ENSMUSG00000000751.13	8249.03	-3.71016e-06	0.00144263	0.591954	0.999184	None	Rpa1
ENSMUSG00000000759.14	1764.55	-2.23529e-06	0.00144265	0.708226	0.999184	None	Tubgcp3
ENSMUSG00000000782.15	1192.39	2.67933e-06	0.00144265	0.63809	0.999184	None	Tcf7
ENSMUSG00000000787.12	21257.9	6.97232e-06	0.00144263	0.335361	0.999184	None	Ddx3x
ENSMUSG00000000792.2	198.054	6.8415e-06	0.00144269	0.0438058	0.999184	None	Slc5a5
ENSMUSG00000000804.14	1466.4	3.32225e-06	0.00144266	0.5313	0.999184	None	Usp32
ENSMUSG00000000811.13	195.292	-6.98858e-07	0.00144268	0.819523	0.999184	None	Txnrd3
ENSMUSG00000000823.16	1533.04	1.1527e-05	0.00144267	0.0441011	0.999184	None	Zfp512b
ENSMUSG00000000826.16	3055.07	6.19967e-06	0.00144264	0.348988	0.999184	None	Dnajc5
ENSMUSG00000000827.18	2649.11	-9.08993e-06	0.00144266	0.14393	0.999184	None	Tpd52l2
ENSMUSG00000000838.17	3560.01	8.03362e-06	0.00144265	0.22348	0.999184	None	Fmr1
ENSMUSG00000000861.15	295.519	-4.40336e-06	0.00144268	0.216302	0.999184	None	Bcl11a
ENSMUSG00000000876.11	208.205	-3.64362e-06	0.00144268	0.270474	0.999184	None	Pxmp4
ENSMUSG00000000881.12	960.034	-3.19083e-06	0.00144266	0.554338	0.999184	None	Dlg3
ENSMUSG00000000884.17	263.731	4.52962e-07	0.00144268	0.903372	0.999184	None	Gnb1l
ENSMUSG00000000901.17	903.909	-4.94506e-06	0.00144266	0.340882	0.999184	None	Mmp11
ENSMUSG00000000902.13	2261.25	-3.28608e-06	0.00144264	0.594963	0.999184	None	Smarcb1
ENSMUSG00000000916.15	762.651	5.987e-07	0.00144266	0.909348	0.999184	None	Nsun5
ENSMUSG00000000934.9	295.865	1.48966e-06	0.00144268	0.699041	0.999184	None	Top1mt
ENSMUSG00000000958.10	2133.16	6.50781e-06	0.00144265	0.299663	0.999184	None	Slc7a7
ENSMUSG00000000959.7	2074.49	-1.10481e-06	0.00144265	0.848316	0.999184	None	Oxa1l
ENSMUSG00000000976.13	1119.19	4.94996e-06	0.00144266	0.373276	0.999184	None	Heatr6
ENSMUSG00000001016.12	5882.13	-5.32616e-06	0.00144264	0.428278	0.999184	None	Ilf2
ENSMUSG00000001017.15	4067.12	-3.87114e-06	0.00144264	0.548467	0.999184	None	Chtop
ENSMUSG00000001018.15	748.724	-3.67631e-06	0.00144266	0.467095	0.999184	None	Snapin
ENSMUSG00000001034.17	1271.05	1.41961e-06	0.00144265	0.808415	0.999184	None	Mapk7
ENSMUSG00000001036.17	1475.29	-0.000174066	0.00144796	0.520651	0.999184	None	Epn2
ENSMUSG00000001039.12	491.584	-2.7847e-06	0.00144267	0.575905	0.999184	None	B9d1
ENSMUSG00000001052.15	1865.93	-5.22617e-07	0.00144264	0.108305	0.999184	None	Sec24b
ENSMUSG00000001053.15	1547.4	-8.22227e-06	0.00144266	0.163441	0.999184	None	N4bp3
ENSMUSG00000001054.9	1620.21	-4.53512e-06	0.00144265	0.425544	0.999184	None	Rmnd5b
ENSMUSG00000001056.3	7276.05	-8.84562e-06	0.00144266	0.144885	0.999184	None	Nhp2
ENSMUSG00000001062.18	377.632	3.26197e-06	0.00144267	0.423994	0.999184	None	Vps9d1
ENSMUSG00000001065.15	357.771	7.01946e-07	0.00144267	0.859144	0.999184	None	Zfp276
ENSMUSG00000001082.12	1310.57	3.76595e-06	0.00144265	0.501003	0.999184	None	Mfsd10
ENSMUSG00000001089.14	4978.81	6.3206e-06	0.00144264	0.325218	0.999184	None	Luzp1
ENSMUSG00000001098.15	636.455	5.27953e-06	0.00144267	0.272549	0.999184	None	Kctd10
ENSMUSG00000001100.10	2257.36	-3.64337e-06	0.00144264	0.554022	0.999184	None	Poldip2
ENSMUSG00000001105.15	827.243	-5.12319e-06	0.00144267	0.303818	0.999184	None	Ift20
ENSMUSG00000001120.15	436.324	-3.01496e-06	0.00144267	0.439948	0.999184	None	Pcbp3
ENSMUSG00000001127.12	1260.69	7.81035e-06	0.00144266	0.177834	0.999184	None	Araf
ENSMUSG00000001128.7	156.5	4.83555e-07	0.00144268	0.872218	0.999184	None	Cfp
ENSMUSG00000001131.11	450.817	-1.41159e-06	0.00144267	0.747374	0.999184	None	Timp1
ENSMUSG00000001134.9	280.992	-3.23747e-06	0.00144268	0.359676	0.999184	None	Uxt
ENSMUSG00000001138.13	976.751	2.10154e-06	0.00144265	0.703354	0.999184	None	Cnnm3
ENSMUSG00000001143.13	411.302	1.58822e-06	0.00144267	0.714223	0.999184	None	Lman2l
ENSMUSG00000001150.7	4508.04	7.08058e-06	0.00144264	0.295883	0.999184	None	Mcm3ap
ENSMUSG00000001151.10	4338.39	1.09195e-05	0.00144266	0.0786192	0.999184	None	Pcnt
ENSMUSG00000001156.9	205.934	-4.09027e-07	0.00144268	0.90048	0.999184	None	Mxd1
ENSMUSG00000001157.13	901.038	-5.34915e-06	0.00144266	0.3168	0.999184	None	Gmcl1
ENSMUSG00000001173.15	699.349	5.25457e-06	0.00144266	0.297431	0.999184	None	Ocrl
ENSMUSG00000001175.14	6660.58	-8.28067e-06	0.00144264	0.215763	0.999184	None	Calm1
ENSMUSG00000001211.15	609.809	6.19181e-06	0.00144267	0.193783	0.999184	None	Agpat3
ENSMUSG00000001227.12	120.666	-3.17833e-06	0.00144269	0.222372	0.999184	None	Sema6b
ENSMUSG00000001228.14	8766.09	1.3441e-06	0.00144263	0.848667	0.999184	None	Uhrf1
ENSMUSG00000001229.9	1595.07	2.93197e-06	0.00144265	0.624462	0.999184	None	Dpp9
ENSMUSG00000001247.16	315.068	1.2109e-06	0.00144268	0.746637	0.999184	None	Lsr
ENSMUSG00000001248.15	1171.16	3.37641e-06	0.00144265	0.55191	0.999184	None	Gramd1a
ENSMUSG00000001270.9	2653.64	6.39966e-06	0.00144266	0.241732	0.999184	None	Ckb
ENSMUSG00000001280.13	6824.12	5.27479e-06	0.00144265	0.396903	0.999184	None	Sp1
ENSMUSG00000001281.10	570.677	1.4766e-06	0.00144267	0.735792	0.999184	None	Itgb7
ENSMUSG00000001285.12	1277.88	-3.4263e-06	0.00144266	0.525746	0.999184	None	Myg1
ENSMUSG00000001288.15	4973.36	-6.41326e-06	0.00144264	0.348451	0.999184	None	Rarg
ENSMUSG00000001289.12	1527.76	-6.26271e-06	0.00144266	0.273232	0.999184	None	Pfdn5
ENSMUSG00000001300.16	490.992	4.60938e-06	0.00144267	0.293902	0.999184	None	Efnb2
ENSMUSG00000001305.5	2464.09	-6.84162e-06	0.00144265	0.258653	0.999184	None	Rrp15
ENSMUSG00000001313.12	404.797	-3.34526e-05	0.00144286	0.163386	0.999184	None	Rnd2
ENSMUSG00000001349.5	127.802	-2.05264e-06	0.00144269	0.424838	0.999184	None	Cnn1
ENSMUSG00000001366.14	428.771	-1.04306e-06	0.00144267	0.800789	0.999184	None	Fbxo9
ENSMUSG00000001376.17	2144.39	2.95394e-06	0.00144264	0.637548	0.999184	None	Vps50
ENSMUSG00000001380.6	3482.16	-5.39811e-06	0.00144264	0.403787	0.999184	None	Hars
ENSMUSG00000001383.8	3519.78	-5.11726e-06	0.00144264	0.425908	0.999184	None	Zmat2
ENSMUSG00000001403.13	4559.75	-1.67147e-06	0.00144264	0.798403	0.999184	None	Ube2c
ENSMUSG00000001415.10	6072.58	3.66109e-05	0.00144286	0.651269	0.999184	None	Smg5
ENSMUSG00000001416.13	19540.5	4.06554e-06	0.00144263	0.421183	0.999184	None	Cct3
ENSMUSG00000001418.13	1247.19	-1.10851e-06	0.00144265	0.845712	0.999184	None	Glmp
ENSMUSG00000001419.17	851.31	3.19536e-06	0.00144266	0.542831	0.999184	None	Mef2d
ENSMUSG00000001420.13	131.143	-9.44313e-07	0.00144269	0.693564	0.999184	None	Tmem79
ENSMUSG00000001424.14	3702.25	-9.7862e-06	0.00144265	0.134961	0.999184	None	Snd1
ENSMUSG00000001435.15	6110.29	3.98388e-06	0.00144263	0.569817	0.999184	None	Col18a1
ENSMUSG00000001436.15	548.62	1.60435e-06	0.00144267	0.732197	0.999184	None	Slc19a1
ENSMUSG00000001440.5	26830.2	7.90402e-05	0.00144371	0.892008	0.999184	None	Kpnb1
ENSMUSG00000001441.13	6113.54	-7.04226e-06	0.00144264	0.302368	0.999184	None	Npepps
ENSMUSG00000001445.10	1784.4	-1.92902e-06	0.00144265	0.732809	0.999184	None	Mrpl10
ENSMUSG00000001467.5	1535.71	-4.07794e-06	0.00144265	0.49606	0.999184	None	Cyp51
ENSMUSG00000001472.17	7096.07	8.2804e-07	0.00144263	0.90473	0.999184	None	Tcf25
ENSMUSG00000001473.6	2583.79	2.54483e-06	0.00144264	0.690652	0.999184	None	Tubb6
ENSMUSG00000001482.15	1969.04	1.92901e-06	0.00144264	0.754581	0.999184	None	Def8
ENSMUSG00000001517.14	1995.75	1.43433e-06	0.00144264	0.817886	0.999184	None	Foxm1
ENSMUSG00000001518.12	814.974	5.59409e-06	0.00144267	0.126965	0.999184	None	Itfg2
ENSMUSG00000001521.12	1275.11	1.20998e-06	0.00144265	0.835723	0.999184	None	Tulp3
ENSMUSG00000001524.14	1302.56	3.69722e-05	0.00144289	0.44766	0.999184	None	Gtf2h4
ENSMUSG00000001525.10	52331.2	-3.54173e-06	0.00144263	0.609482	0.999184	None	Tubb5
ENSMUSG00000001542.7	1561.69	-3.69421e-06	0.00144265	0.532917	0.999184	None	Ell2
ENSMUSG00000001552.14	2919.51	3.01547e-06	0.00144265	0.609908	0.999184	None	Jup
ENSMUSG00000001555.10	1020.19	-1.65421e-06	0.00144265	0.759735	0.999184	None	Fkbp10
ENSMUSG00000001569.10	2295.28	-2.71406e-05	0.00144277	0.369586	0.999184	None	Nom1
ENSMUSG00000001576.14	2077.85	-5.67924e-06	0.00144265	0.357206	0.999184	None	Ergic1
ENSMUSG00000001583.13	187.318	4.7037e-06	0.00144269	0.133475	0.999184	None	Tnk1
ENSMUSG00000001588.12	240.829	6.40729e-06	0.00144269	0.0656114	0.999184	None	Acap1
ENSMUSG00000001604.14	1109.77	6.19884e-06	0.00144266	0.24076	0.999184	None	Tcea3
ENSMUSG00000001627.12	2187.93	7.03968e-06	0.00144266	0.192217	0.999184	None	Ifrd1
ENSMUSG00000001630.13	607.528	-3.66226e-07	0.00144266	0.885429	0.999184	None	Stk38l
ENSMUSG00000001632.16	1753.51	7.50184e-06	0.00144265	0.222098	0.999184	None	Brpf1
ENSMUSG00000001642.18	6184.3	-9.60819e-06	0.00144265	0.154848	0.999184	None	Akr1b3
ENSMUSG00000001666.8	383.487	-5.72161e-07	0.00144267	0.887436	0.999184	None	Ddt
ENSMUSG00000001674.11	3714.58	-6.97529e-06	0.00144265	0.261914	0.999184	None	Ddx18
ENSMUSG00000001687.15	1234.96	5.93389e-06	0.00144266	0.301118	0.999184	None	Ubl3
ENSMUSG00000001700.9	126.306	9.4e-07	0.00144269	0.727845	0.999184	None	Gramd3
ENSMUSG00000001707.8	2106.36	-8.29912e-06	0.00144266	0.154107	0.999184	None	Eef1e1
ENSMUSG00000001729.14	1221.32	-1.33045e-06	0.00144266	0.800231	0.999184	None	Akt1
ENSMUSG00000001750.15	461.747	5.26075e-06	0.00144267	0.235891	0.999184	None	Tcirg1
ENSMUSG00000001755.12	627.99	-8.07091e-06	0.00144267	0.0932641	0.999184	None	Coasy
ENSMUSG00000001761.7	1202.87	-8.09155e-06	0.00144266	0.15208	0.999184	None	Smo
ENSMUSG00000001763.14	143.609	-2.7422e-06	0.00144269	0.334083	0.999184	None	Tspan33
ENSMUSG00000001767.5	2320.04	-8.4473e-06	0.00144265	0.185783	0.999184	None	Crnkl1
ENSMUSG00000001768.16	240.541	-8.48313e-07	0.00144268	0.80409	0.999184	None	Rin2
ENSMUSG00000001774.8	3133.02	-4.0725e-06	0.00144264	0.535997	0.999184	None	Chordc1
ENSMUSG00000001783.3	4253.5	-5.35822e-06	0.00144264	0.271246	0.999184	None	Rtcb
ENSMUSG00000001785.13	3490.36	-5.82983e-06	0.00144265	0.353674	0.999184	None	Pwp1
ENSMUSG00000001786.14	487.373	3.17985e-07	0.00144267	0.946288	0.999184	None	Fbxo7
ENSMUSG00000001794.13	6424.96	-1.24593e-05	0.00144266	0.720859	0.999184	None	Capns1
ENSMUSG00000001802.16	172.034	-3.88919e-06	0.00144268	0.207924	0.999184	None	Lrp3
ENSMUSG00000001827.12	463	8.75234e-06	0.00144268	0.0482006	0.999184	None	Folr1
ENSMUSG00000001829.17	1812.75	5.56054e-06	0.00144265	0.357003	0.999184	None	Clpb
ENSMUSG00000001833.17	4911.71	-1.06166e-05	0.00144265	0.122141	0.999184	None	Sept7
ENSMUSG00000001844.10	410.655	-8.39923e-07	0.00144267	0.834639	0.999184	None	Zdhhc4
ENSMUSG00000001847.14	3376.7	-9.48347e-06	0.00144265	0.146384	0.999184	None	Rac1
ENSMUSG00000001855.15	2852.14	8.67654e-06	0.00144265	0.184971	0.999184	None	Nup214
ENSMUSG00000001864.13	322.358	7.69249e-07	0.00144268	0.839834	0.999184	None	Aif1l
ENSMUSG00000001870.15	202.06	-1.23535e-06	0.00144268	0.68381	0.999184	None	Ltbp1
ENSMUSG00000001891.16	692.859	-6.35228e-06	0.00144267	0.191964	0.999184	None	Ugp2
ENSMUSG00000001909.16	3871.24	2.01418e-06	0.00144263	0.766638	0.999184	None	Trmt1
ENSMUSG00000001910.4	8625.1	-8.09645e-05	0.00144376	0.808196	0.999184	None	Nacc1
ENSMUSG00000001918.17	1482.92	-1.53398e-06	0.00144265	0.783563	0.999184	None	Slc1a5
ENSMUSG00000001924.15	17564.7	5.95621e-06	0.00144263	0.410987	0.999184	None	Uba1
ENSMUSG00000001942.8	304.652	-4.05666e-06	0.00144268	0.284368	0.999184	None	Siae
ENSMUSG00000001946.14	130.04	-1.86305e-07	0.00144268	0.943396	0.999184	None	Esam
ENSMUSG00000001962.8	1113.64	-4.49235e-06	0.00144266	0.411285	0.999184	None	Fam50a
ENSMUSG00000001964.14	2096.08	3.14444e-07	0.00144264	0.912287	0.999184	None	Emd
ENSMUSG00000001983.7	334.535	-6.01874e-07	0.00144267	0.64894	0.999184	None	Taco1
ENSMUSG00000001985.9	1102.79	-1.3325e-06	0.00144266	0.78902	0.999184	None	Grik3
ENSMUSG00000001995.9	1326.48	5.31425e-06	0.00144266	0.290421	0.999184	None	Sipa1l2
ENSMUSG00000001998.15	673.051	3.23111e-06	0.00144267	0.251237	0.999184	None	Ap4e1
ENSMUSG00000001999.15	203.903	-1.66054e-06	0.00144268	0.60197	0.999184	None	Blvra
ENSMUSG00000002006.12	3337.24	-5.30121e-06	0.00144265	0.360156	0.999184	None	Pdzd4
ENSMUSG00000002010.17	2921.84	-1.40273e-06	0.00144265	0.811897	0.999184	None	Idh3g
ENSMUSG00000002014.12	984.761	-8.24001e-07	0.00144265	0.879447	0.999184	None	Ssr4
ENSMUSG00000002015.5	2141.62	-4.53014e-06	0.00144265	0.462518	0.999184	None	Bcap31
ENSMUSG00000002017.9	1530.61	6.2931e-07	0.00144265	0.917236	0.999184	None	Fam98a
ENSMUSG00000002028.13	3794.72	2.28455e-06	0.00144269	0.248009	0.999184	None	Kmt2a
ENSMUSG00000002031.12	1388.53	-2.79639e-06	0.00144265	0.626288	0.999184	None	Ift46
ENSMUSG00000002043.17	243.861	-6.21082e-06	0.00144269	0.0718335	0.999184	None	Trappc6a
ENSMUSG00000002052.6	7142.76	1.22835e-05	0.00144265	0.080811	0.999184	None	Supt6
ENSMUSG00000002055.9	3164.66	2.39895e-06	0.00144264	0.718867	0.999184	None	Spag5
ENSMUSG00000002058.13	470.888	-5.04746e-06	0.00144267	0.237162	0.999184	None	Unc119
ENSMUSG00000002059.18	603.371	-7.44731e-06	0.00144267	0.734258	0.999184	None	Rab34
ENSMUSG00000002064.10	842.112	-2.96785e-06	0.00144266	0.571823	0.999184	None	Sdf2
ENSMUSG00000002068.16	6352.09	-3.66498e-06	0.00144265	0.533264	0.999184	None	Ccne1
ENSMUSG00000002083.13	782.973	-2.02196e-06	0.00144266	0.40586	0.999184	None	Bbc3
ENSMUSG00000002102.15	5541.53	-2.96349e-06	0.00144264	0.63774	0.999184	None	Psmc3
ENSMUSG00000002103.15	473.216	1.44288e-06	0.00144267	0.750823	0.999184	None	Acp2
ENSMUSG00000002105.15	236.254	-4.35733e-06	0.00144268	0.201531	0.999184	None	Slc39a13
ENSMUSG00000002109.14	210.833	1.69321e-06	0.00144268	0.577928	0.999184	None	Ddb2
ENSMUSG00000002129.11	6187.73	3.45407e-06	0.00144263	0.62096	0.999184	None	Sf3a1
ENSMUSG00000002147.18	1161.05	2.54688e-05	0.00144276	0.270992	0.999184	None	Stat6
ENSMUSG00000002190.13	401.807	-1.46731e-06	0.00144267	0.393363	0.999184	None	Clgn
ENSMUSG00000002204.9	215.551	-3.05706e-06	0.00144268	0.345579	0.999184	None	Napsa
ENSMUSG00000002205.16	729.325	1.78765e-06	0.00144266	0.725161	0.999184	None	Vrk3
ENSMUSG00000002210.11	501.333	4.03198e-06	0.00144267	0.451075	0.999184	None	Smg9
ENSMUSG00000002221.11	2650.91	1.88543e-06	0.00144264	0.771336	0.999184	None	Paxip1
ENSMUSG00000002222.14	3713.07	6.84271e-07	0.00144264	0.91838	0.999184	None	Rmnd5a
ENSMUSG00000002227.15	2619.23	-7.00198e-06	0.00144266	0.2313	0.999184	None	Mov10
ENSMUSG00000002228.7	608.18	-3.29375e-06	0.00144266	0.502759	0.999184	None	Ppm1j
ENSMUSG00000002233.13	937.001	-9.07517e-06	0.00144267	0.0852266	0.999184	None	Rhoc
ENSMUSG00000002249.21	118.797	1.08628e-06	0.00144269	0.666296	0.999184	None	Tead3
ENSMUSG00000002250.16	756.141	8.5313e-06	0.00144268	0.0692186	0.999184	None	Ppard
ENSMUSG00000002257.8	789.038	3.03654e-06	0.00144266	0.733954	0.999184	None	Def6
ENSMUSG00000002265.16	3025.27	2.2629e-06	0.00144269	0.21153	0.999184	None	Peg3
ENSMUSG00000002279.18	166.645	-3.19297e-06	0.00144268	0.288656	0.999184	None	Lmf1
ENSMUSG00000002280.10	682.436	-7.16756e-07	0.00144266	0.883745	0.999184	None	Narfl
ENSMUSG00000002289.15	553.392	-4.86388e-06	0.00144268	0.235944	0.999184	None	Angptl4
ENSMUSG00000002297.16	5228.85	-1.95677e-06	0.00144263	0.776039	0.999184	None	Dbf4
ENSMUSG00000002307.15	2502.7	2.58264e-06	0.00144264	0.686888	0.999184	None	Daxx
ENSMUSG00000002308.15	863.57	-3.15185e-06	0.00144266	0.543096	0.999184	None	Cd320
ENSMUSG00000002319.16	1175.43	1.57084e-06	0.00144266	0.766174	0.999184	None	Ipo4
ENSMUSG00000002320.15	631.092	3.6532e-06	0.00144266	0.45409	0.999184	None	Tm9sf1
ENSMUSG00000002324.8	295.461	1.36861e-06	0.00144268	0.720281	0.999184	None	Rec8
ENSMUSG00000002325.15	422.653	-8.37166e-07	0.00144267	0.841803	0.999184	None	Irf9
ENSMUSG00000002326.6	234.295	-3.11047e-06	0.00144268	0.375218	0.999184	None	Gmpr2
ENSMUSG00000002329.7	557.241	-4.12894e-06	0.00144267	0.3599	0.999184	None	Mdp1
ENSMUSG00000002332.16	571.914	-2.71174e-06	0.00144266	0.578922	0.999184	None	Dhrs1
ENSMUSG00000002341.8	184.454	-1.25791e-06	0.00144268	0.6842	0.999184	None	Ncan
ENSMUSG00000002342.17	918.743	-5.98376e-06	0.00144266	0.634558	0.999184	None	Tmem161a
ENSMUSG00000002343.11	1368.65	-1.94471e-05	0.00144272	0.708519	0.999184	None	Armc6
ENSMUSG00000002345.18	540.698	-1.06249e-06	0.00144267	0.812217	0.999184	None	Borcs8
ENSMUSG00000002346.16	381.42	2.11447e-06	0.00144267	0.609097	0.999184	None	Slc25a42
ENSMUSG00000002365.10	500.341	6.39709e-07	0.00144267	0.889718	0.999184	None	Snx9
ENSMUSG00000002372.9	3858.69	1.46908e-05	0.00144267	0.738929	0.999184	None	Ranbp3
ENSMUSG00000002379.7	1137.28	-2.7101e-06	0.00144265	0.620183	0.999184	None	Ndufa11
ENSMUSG00000002393.14	492.188	-1.80096e-06	0.00144267	0.678809	0.999184	None	Nr2f6
ENSMUSG00000002395.14	1768.74	-2.00939e-06	0.00144265	0.715083	0.999184	None	Use1
ENSMUSG00000002396.8	396.242	-1.97835e-06	0.00144267	0.636857	0.999184	None	Ocel1
ENSMUSG00000002409.18	175.506	3.6476e-06	0.00144269	0.220731	0.999184	None	Dyrk1b
ENSMUSG00000002413.15	1539.44	7.961e-06	0.00144266	0.298602	0.999184	None	Braf
ENSMUSG00000002416.13	281.61	-1.17025e-06	0.00144268	0.754696	0.999184	None	Ndufb2
ENSMUSG00000002428.12	2138.06	-1.16595e-05	0.00144266	0.91712	0.999184	None	Hltf
ENSMUSG00000002455.14	3925.22	2.11756e-06	0.00144263	0.752154	0.999184	None	Prpf6
ENSMUSG00000002458.13	690.494	-1.77209e-06	0.00144266	0.712352	0.999184	None	Rgs19
ENSMUSG00000002477.4	3797.87	-1.06736e-05	0.00144266	0.0813898	0.999184	None	Snrpd1
ENSMUSG00000002486.15	444.301	4.01855e-06	0.00144267	0.363885	0.999184	None	Tchp
ENSMUSG00000002489.16	972.312	8.92683e-06	0.00144267	0.0834024	0.999184	None	Tiam1
ENSMUSG00000002496.10	2741.42	1.12953e-05	0.00144266	0.0681778	0.999184	None	Tsc2
ENSMUSG00000002504.14	309.037	-1.49706e-06	0.00144268	0.691646	0.999184	None	Slc9a3r2
ENSMUSG00000002524.17	4939.16	-3.45805e-06	0.00144264	0.577401	0.999184	None	Puf60
ENSMUSG00000002546.16	1121.2	1.86694e-06	0.00144265	0.742863	0.999184	None	Golga2
ENSMUSG00000002550.16	608.114	1.44623e-06	0.00144266	0.768289	0.999184	None	Uck1
ENSMUSG00000002580.7	220.407	-7.22377e-07	0.00144268	0.400086	0.999184	None	Mien1
ENSMUSG00000002603.15	136.775	-1.13619e-06	0.00144268	0.733384	0.999184	None	Tgfb1
ENSMUSG00000002608.8	939.634	2.39809e-06	0.00144265	0.661291	0.999184	None	Ccdc97
ENSMUSG00000002617.14	202.573	-1.00872e-06	0.00144268	0.758385	0.999184	None	Zfp40
ENSMUSG00000002635.11	1017.27	-3.64205e-06	0.00144266	0.492009	0.999184	None	Pdcd2l
ENSMUSG00000002658.9	3005.71	3.70966e-06	0.00144265	0.530052	0.999184	None	Gtf2f1
ENSMUSG00000002660.8	1995.5	-1.16014e-06	0.00144265	0.842241	0.999184	None	Clpp
ENSMUSG00000002661.14	255.494	-2.09928e-06	0.00144268	0.554498	0.999184	None	Alkbh7
ENSMUSG00000002679.14	1248.22	-7.61394e-06	0.00144266	0.176522	0.999184	None	Med6
ENSMUSG00000002718.14	10327.6	-3.97046e-06	0.00144263	0.781187	0.999184	None	Cse1l
ENSMUSG00000002728.14	1355.65	-5.60706e-06	0.00144265	0.338107	0.999184	None	Naa20
ENSMUSG00000002731.6	422.45	-5.18861e-06	0.00144267	0.245825	0.999184	None	Prkra
ENSMUSG00000002733.8	884.023	-2.25671e-06	0.00144266	0.664348	0.999184	None	Plekha3
ENSMUSG00000002741.9	3068.82	-9.89755e-06	0.00144265	0.133767	0.999184	None	Ykt6
ENSMUSG00000002748.7	6408.31	9.91716e-06	0.00144265	0.141628	0.999184	None	Baz1b
ENSMUSG00000002763.16	697.338	-1.22351e-06	0.00144266	0.806401	0.999184	None	Pex6
ENSMUSG00000002767.13	1636.97	-3.2889e-06	0.00144266	0.546691	0.999184	None	Mrpl2
ENSMUSG00000002768.8	746.77	-4.39235e-06	0.00144266	0.373928	0.999184	None	Mea1
ENSMUSG00000002778.14	1281.06	9.15688e-08	0.00144265	0.749233	0.999184	None	Kdelr1
ENSMUSG00000002781.19	411.726	-1.36208e-06	0.00144267	0.749313	0.999184	None	Tmem143
ENSMUSG00000002797.9	400.497	-3.78798e-05	0.00144292	0.378263	0.999184	None	Ggct
ENSMUSG00000002799.6	929.841	8.35963e-06	0.00144267	0.120894	0.999184	None	Jag2
ENSMUSG00000002803.14	303.45	-2.85568e-06	0.00144268	0.454561	0.999184	None	Btbd6
ENSMUSG00000002804.4	305.591	4.0532e-07	0.00144267	0.771691	0.999184	None	Nudt14
ENSMUSG00000002808.7	374.796	-5.48714e-06	0.00144268	0.152649	0.999184	None	Epdr1
ENSMUSG00000002812.4	2086.71	5.00827e-06	0.00144264	0.427076	0.999184	None	Flii
ENSMUSG00000002814.15	1084.11	2.27648e-06	0.00144265	0.678068	0.999184	None	Top3a
ENSMUSG00000002820.6	676.384	-7.53555e-07	0.00144266	0.877992	0.999184	None	Atg4d
ENSMUSG00000002825.8	980.742	9.70675e-07	0.00144266	0.850374	0.999184	None	Qtrt1
ENSMUSG00000002833.11	3558.93	-1.81147e-06	0.00144263	0.785152	0.999184	None	Hdgfl2
ENSMUSG00000002835.9	3205.5	4.20908e-06	0.00144264	0.525266	0.999184	None	Chaf1a
ENSMUSG00000002845.14	1692.7	-3.55346e-06	0.00144265	0.549856	0.999184	None	Tmem39a
ENSMUSG00000002846.9	612.136	-4.85475e-06	0.00144267	0.317	0.999184	None	Timmdc1
ENSMUSG00000002881.14	308.884	-9.18077e-06	0.00144269	0.844865	0.999184	None	Nab1
ENSMUSG00000002897.5	168.526	3.95901e-07	0.00144268	0.716352	0.999184	None	Il17ra
ENSMUSG00000002900.16	2134.9	7.66885e-06	0.00144265	0.120062	0.999184	None	Lamb1
ENSMUSG00000002910.11	466.393	-1.98776e-06	0.00144267	0.646514	0.999184	None	Arrdc2
ENSMUSG00000002949.15	2655.65	-4.08249e-05	0.00144293	0.403422	0.999184	None	Timm44
ENSMUSG00000002957.11	3809.03	-3.35936e-07	0.00144263	0.956228	0.999184	None	Ap2a2
ENSMUSG00000002963.17	465.319	1.12655e-05	0.00144269	0.783943	0.999184	None	Pnkp
ENSMUSG00000002968.9	2769.21	6.25243e-06	0.00144265	0.316579	0.999184	None	Med25
ENSMUSG00000002980.14	1795.54	0.000337451	0.00146334	0.457991	0.999184	None	Bcam
ENSMUSG00000002981.10	1992.2	1.9359e-07	0.00144265	0.70904	0.999184	None	Clptm1
ENSMUSG00000002983.17	227.544	3.78135e-07	0.00144268	0.914895	0.999184	None	Relb
ENSMUSG00000002984.17	3902.88	-1.69011e-06	0.00144264	0.783153	0.999184	None	Tomm40
ENSMUSG00000002985.16	7502.01	-5.85657e-06	0.00144263	0.40336	0.999184	None	Apoe
ENSMUSG00000002996.17	1036.16	-1.15415e-06	0.00144266	0.827295	0.999184	None	Hbp1
ENSMUSG00000003031.14	1226.17	-8.11565e-06	0.00144266	0.287583	0.999184	None	Cdkn1b
ENSMUSG00000003032.8	3414.06	9.45126e-06	0.00144266	0.464762	0.999184	None	Klf4
ENSMUSG00000003033.15	1754.49	6.60843e-07	0.00144265	0.913312	0.999184	None	Ap1m1
ENSMUSG00000003037.16	2513.01	-7.22122e-06	0.00144265	0.258407	0.999184	None	Rab8a
ENSMUSG00000003038.15	2347.32	-8.62946e-06	0.00144265	0.16914	0.999184	None	Hmgn2
ENSMUSG00000003039.9	3088.62	-4.76462e-06	0.00144265	0.43872	0.999184	None	Fam32a
ENSMUSG00000003051.13	449.105	4.6333e-06	0.00144267	0.286704	0.999184	None	Elf3
ENSMUSG00000003062.13	1462.18	-1.70029e-06	0.00144265	0.773963	0.999184	None	Stard3nl
ENSMUSG00000003068.16	2131.1	-1.50884e-05	0.00144268	0.774259	0.999184	None	Stk11
ENSMUSG00000003070.6	142.971	-1.16277e-06	0.00144268	0.709788	0.999184	None	Efna2
ENSMUSG00000003072.15	3062.1	-1.44533e-05	0.00144268	0.616347	0.999184	None	Atp5d
ENSMUSG00000003099.11	2934.31	3.05556e-06	0.00144264	0.628963	0.999184	None	Ppp5c
ENSMUSG00000003119.14	4268.86	8.73743e-06	0.00144265	0.101082	0.999184	None	Cdk12
ENSMUSG00000003123.15	160.991	-2.91223e-06	0.00144268	0.332228	0.999184	None	Lipe
ENSMUSG00000003131.7	1981.22	-2.35689e-06	0.00144264	0.705763	0.999184	None	Pafah1b2
ENSMUSG00000003135.15	1721.86	-2.09667e-06	0.00144264	0.729812	0.999184	None	Cnot11
ENSMUSG00000003153.10	25664	-1.22442e-05	0.00144265	0.0928257	0.999184	None	Slc2a3
ENSMUSG00000003154.15	234.047	-1.11374e-06	0.00144268	0.739761	0.999184	None	Foxj2
ENSMUSG00000003161.15	576.692	-2.33163e-06	0.00144267	0.604338	0.999184	None	Sri
ENSMUSG00000003184.15	560.265	-1.28899e-06	0.00144266	0.599725	0.999184	None	Irf3
ENSMUSG00000003190.12	187.152	9.16996e-07	0.00144268	0.777363	0.999184	None	Bcl2l12
ENSMUSG00000003198.10	249.669	-4.21201e-07	0.00144268	0.903943	0.999184	None	Zfp959
ENSMUSG00000003199.16	1235.8	-3.44225e-05	0.00144286	0.114406	0.999184	None	Mpnd
ENSMUSG00000003200.10	2058.28	-1.69712e-06	0.00144265	0.77471	0.999184	None	Sh3gl1
ENSMUSG00000003208.9	337.755	-1.15182e-06	0.00144267	0.761229	0.999184	None	Yju2
ENSMUSG00000003226.7	9422.9	1.07956e-05	0.00144266	0.0954409	0.999184	None	Ranbp2
ENSMUSG00000003228.8	149.553	-3.73453e-05	0.00144293	0.784263	0.999184	None	Grk5
ENSMUSG00000003233.12	847.323	6.54324e-06	0.00144266	0.216087	0.999184	None	Dvl3
ENSMUSG00000003234.16	1213.75	8.11359e-07	0.00144265	0.889712	0.999184	None	Abcf3
ENSMUSG00000003235.13	4056.37	-6.7393e-06	0.00144265	0.29451	0.999184	None	Eif2b5
ENSMUSG00000003269.17	1375.62	-6.60496e-05	0.00144341	0.909055	0.999184	None	Cyth2
ENSMUSG00000003282.9	284.312	3.9836e-06	0.00144268	0.256076	0.999184	None	Plag1
ENSMUSG00000003283.14	464.506	-1.41585e-05	0.0014427	0.1058	0.999184	None	Hck
ENSMUSG00000003299.10	1613.97	3.68292e-07	0.00144265	0.950316	0.999184	None	Mrpl4
ENSMUSG00000003308.15	648.225	-2.36664e-06	0.00144266	0.846252	0.999184	None	Keap1
ENSMUSG00000003309.14	452.343	7.32266e-06	0.00144268	0.0865535	0.999184	None	Ap1m2
ENSMUSG00000003316.14	6888.02	6.27536e-06	0.00144265	0.326223	0.999184	None	Glg1
ENSMUSG00000003344.14	1576.72	-3.47761e-06	0.00144265	0.546414	0.999184	None	Btbd2
ENSMUSG00000003345.16	2976.98	-5.81755e-06	0.00144265	0.345093	0.999184	None	Csnk1g2
ENSMUSG00000003346.14	1149.5	-2.87686e-06	0.00144266	0.575641	0.999184	None	Abhd17a
ENSMUSG00000003348.10	147.541	1.56414e-06	0.00144268	0.592015	0.999184	None	Mob3a
ENSMUSG00000003352.14	387.315	3.25996e-06	0.00144267	0.201587	0.999184	None	Cacnb3
ENSMUSG00000003355.7	428.999	1.11652e-06	0.00144267	0.848855	0.999184	None	Fkbp11
ENSMUSG00000003360.15	5272.51	1.60988e-06	0.00144263	0.612481	0.999184	None	Ddx23
ENSMUSG00000003363.15	744.71	6.11432e-06	0.00144267	0.225446	0.999184	None	Pld3
ENSMUSG00000003378.9	357.051	-8.40397e-06	0.00144268	0.400268	0.999184	None	Grik5
ENSMUSG00000003380.11	753.532	-3.78521e-06	0.00144266	0.387136	0.999184	None	Rabac1
ENSMUSG00000003382.18	722.614	2.93311e-06	0.00144266	0.558548	0.999184	None	Etv3
ENSMUSG00000003402.14	3022.14	-2.40072e-06	0.00144264	0.699717	0.999184	None	Prkcsh
ENSMUSG00000003410.8	346.163	3.47866e-06	0.00144268	0.383781	0.999184	None	Elavl3
ENSMUSG00000003421.13	1680.48	-1.05884e-06	0.00144265	0.856122	0.999184	None	Nosip
ENSMUSG00000003423.15	846.68	-3.08242e-06	0.00144266	0.674675	0.999184	None	Pih1d1
ENSMUSG00000003429.11	10213.8	-1.74366e-06	0.00144264	0.781664	0.999184	None	Rps11
ENSMUSG00000003435.9	4756.25	1.01093e-05	0.00144265	0.138817	0.999184	None	Supt5
ENSMUSG00000003437.14	1921.39	1.48826e-06	0.00144265	0.80396	0.999184	None	Paf1
ENSMUSG00000003438.17	1712.93	-2.68188e-06	0.00144265	0.630661	0.999184	None	Timm50
ENSMUSG00000003444.8	309.754	4.61981e-06	0.00144268	0.656793	0.999184	None	Med29
ENSMUSG00000003452.15	426.429	-2.47717e-06	0.00144267	0.565428	0.999184	None	Bicd1
ENSMUSG00000003458.12	1208.46	7.98053e-06	0.00144266	0.560492	0.999184	None	Ncstn
ENSMUSG00000003464.13	1650.97	-2.21359e-06	0.00144264	0.714201	0.999184	None	Pex19
ENSMUSG00000003500.13	1072.11	-7.47673e-06	0.00144267	0.827602	0.999184	None	Impdh1
ENSMUSG00000003518.13	508.172	-1.76577e-06	0.00144267	0.700414	0.999184	None	Dusp3
ENSMUSG00000003526.12	542.022	-4.51608e-06	0.00144267	0.383257	0.999184	None	Prodh
ENSMUSG00000003527.9	720.808	2.68749e-07	0.00144266	0.955901	0.999184	None	Ess2
ENSMUSG00000003528.15	1475.9	-1.05434e-06	0.00144265	0.848587	0.999184	None	Slc25a1
ENSMUSG00000003531.15	574.794	-2.50428e-06	0.00144267	0.562926	0.999184	None	Dgcr6
ENSMUSG00000003534.17	707.626	6.20998e-06	0.00144267	0.219215	0.999184	None	Ddr1
ENSMUSG00000003546.10	548.422	1.53908e-06	0.00144266	0.745599	0.999184	None	Klc4
ENSMUSG00000003549.9	587.041	7.55421e-07	0.00144266	0.874073	0.999184	None	Ercc1
ENSMUSG00000003573.15	543.028	1.95309e-06	0.00144267	0.677651	0.999184	None	Homer3
ENSMUSG00000003575.13	508.117	5.47034e-06	0.00144267	0.233137	0.999184	None	Crtc1
ENSMUSG00000003581.14	210.518	2.90402e-07	0.00144268	0.933404	0.999184	None	Rnf215
ENSMUSG00000003585.13	140.034	1.44647e-06	0.00144268	0.606101	0.999184	None	Sec14l2
ENSMUSG00000003604.14	924.607	-1.15312e-06	0.00144266	0.820682	0.999184	None	Aven
ENSMUSG00000003623.4	841.255	7.62687e-07	0.00144266	0.886554	0.999184	None	Crot
ENSMUSG00000003644.17	3480.68	3.557e-07	0.00144263	0.959135	0.999184	None	Rps6ka1
ENSMUSG00000003660.10	15394.2	1.33021e-06	0.00144263	0.635407	0.999184	None	Snrnp200
ENSMUSG00000003662.10	1558.65	-1.76855e-06	0.00144265	0.763178	0.999184	None	Ciao1
ENSMUSG00000003680.15	979.356	-1.57877e-06	0.00144266	0.76259	0.999184	None	Taf6l
ENSMUSG00000003721.14	615.011	-1.80574e-06	0.00144266	0.675514	0.999184	None	Insig2
ENSMUSG00000003731.13	3763.02	1.22974e-05	0.00144266	0.442088	0.999184	None	Kpna6
ENSMUSG00000003752.9	230.625	-5.56777e-07	0.00144268	0.870637	0.999184	None	Itpkc
ENSMUSG00000003762.13	185.436	-3.5958e-07	0.00144268	0.908158	0.999184	None	Coq8b
ENSMUSG00000003778.14	4645.41	7.24775e-06	0.00144264	0.283619	0.999184	None	Brd8
ENSMUSG00000003779.15	5211.74	7.88707e-06	0.00144264	0.254178	0.999184	None	Kif20a
ENSMUSG00000003808.18	4707.02	-2.1172e-06	0.00144264	0.735512	0.999184	None	Farsa
ENSMUSG00000003809.14	1072.55	-4.65162e-06	0.00144266	0.397669	0.999184	None	Gcdh
ENSMUSG00000003810.12	1614.5	9.65973e-06	0.00144266	0.151035	0.999184	None	Mast2
ENSMUSG00000003812.13	510.856	-2.15973e-06	0.00144267	0.637523	0.999184	None	Dnase2a
ENSMUSG00000003813.15	1711.14	-2.11322e-06	0.00144264	0.727173	0.999184	None	Rad23a
ENSMUSG00000003814.8	16463.5	-1.37123e-06	0.00144264	0.829431	0.999184	None	Calr
ENSMUSG00000003847.16	4396.02	1.59282e-06	0.00144269	0.341684	0.999184	None	Nfat5
ENSMUSG00000003849.8	1818.02	-4.06584e-06	0.00144265	0.495433	0.999184	None	Nqo1
ENSMUSG00000003863.18	217.172	2.89495e-06	0.00144268	0.386853	0.999184	None	Ppfia3
ENSMUSG00000003865.16	951.276	0.000103226	0.00144451	0.531823	0.999184	None	Gys1
ENSMUSG00000003868.14	6805.24	-3.44048e-06	0.00144263	0.611745	0.999184	None	Ruvbl2
ENSMUSG00000003873.11	3918.05	-2.96397e-06	0.00144264	0.652436	0.999184	None	Bax
ENSMUSG00000003923.14	3129.08	-8.36419e-06	0.00144265	0.190734	0.999184	None	Tfam
ENSMUSG00000003929.10	534.106	1.99114e-06	0.00144267	0.659814	0.999184	None	Zfp81
ENSMUSG00000003948.17	126.399	-1.55121e-06	0.00144269	0.565404	0.999184	None	Mmd
ENSMUSG00000003970.9	47171.5	-7.85073e-06	0.00144264	0.239402	0.999184	None	Rpl8
ENSMUSG00000003992.15	138.183	-2.42825e-06	0.00144269	0.134767	0.999184	None	Ssbp2
ENSMUSG00000004018.9	559.628	5.60772e-07	0.00144267	0.901569	0.999184	None	Fancl
ENSMUSG00000004040.16	3035.34	2.71179e-06	0.00144264	0.673962	0.999184	None	Stat3
ENSMUSG00000004044.9	996.128	4.68313e-07	0.00144265	0.933175	0.999184	None	Cavin1
ENSMUSG00000004054.8	679.934	1.28166e-06	0.00144266	0.800088	0.999184	None	Map3k11
ENSMUSG00000004056.15	1070	-4.75388e-07	0.00144265	0.929753	0.999184	None	Akt2
ENSMUSG00000004069.17	2193.86	-5.36028e-06	0.00144265	0.324293	0.999184	None	Dnaja3
ENSMUSG00000004070.15	631.268	8.75852e-06	0.00144268	0.523944	0.999184	None	Hmox2
ENSMUSG00000004071.13	1340.02	-1.79107e-06	0.00144265	0.758692	0.999184	None	Cdip1
ENSMUSG00000004085.14	946.956	7.09433e-06	0.00144267	0.163864	0.999184	None	Map3k20
ENSMUSG00000004096.9	2731.09	-1.01372e-05	0.00144265	0.117885	0.999184	None	Cwc15
ENSMUSG00000004099.16	10512.3	8.52024e-06	0.00144264	0.233505	0.999184	None	Dnmt1
ENSMUSG00000004100.12	4209.29	-2.7533e-06	0.00144264	0.669249	0.999184	None	Ppan
ENSMUSG00000004113.18	123.002	1.42347e-06	0.00144269	0.553997	0.999184	None	Cacna1b
ENSMUSG00000004127.12	854.546	1.06377e-06	0.00144266	0.842184	0.999184	None	Trmt10a
ENSMUSG00000004151.17	690.526	-9.1392e-06	0.00144268	0.059561	0.999184	None	Etv1
ENSMUSG00000004187.11	361.116	-6.9039e-07	0.00144267	0.865289	0.999184	None	Kifc2
ENSMUSG00000004207.14	2980.05	2.9608e-06	0.00144264	0.65196	0.999184	None	Psap
ENSMUSG00000004233.14	300.506	1.37849e-06	0.00144267	0.7228	0.999184	None	Wars2
ENSMUSG00000004264.17	6884.79	3.18826e-06	0.00144264	0.311922	0.999184	None	Phb2
ENSMUSG00000004266.15	719.523	1.66252e-06	0.00144266	0.730234	0.999184	None	Ptpn6
ENSMUSG00000004267.16	182.229	-1.08808e-06	0.00144268	0.571059	0.999184	None	Eno2
ENSMUSG00000004268.11	4217.43	-6.06992e-06	0.00144265	0.315398	0.999184	None	Emg1
ENSMUSG00000004270.13	756.064	-6.04638e-06	0.00144266	0.713142	0.999184	None	Lpcat3
ENSMUSG00000004285.12	1333.89	-2.37459e-06	0.00144266	0.654296	0.999184	None	Atp6v1f
ENSMUSG00000004317.14	461.082	6.80283e-06	0.00144268	0.122267	0.999184	None	Clcn5
ENSMUSG00000004319.15	4186.36	-1.14161e-06	0.00144263	0.862316	0.999184	None	Clcn3
ENSMUSG00000004328.15	354.947	-9.0008e-07	0.00144267	0.819155	0.999184	None	Hif3a
ENSMUSG00000004356.8	10082.8	2.51794e-06	0.00144264	0.13992	0.999184	None	Utp20
ENSMUSG00000004360.9	124.172	1.83253e-06	0.00144269	0.50411	0.999184	None	9330159F19Rik
ENSMUSG00000004364.14	3502.84	-2.66375e-06	0.00144263	0.689781	0.999184	None	Cul3
ENSMUSG00000004383.18	392.831	-1.40562e-06	0.00144267	0.711264	0.999184	None	Large1
ENSMUSG00000004393.10	2815.78	2.04794e-06	0.00144265	0.731227	0.999184	None	Ddx56
ENSMUSG00000004394.12	677.737	-6.75217e-07	0.00144266	0.886652	0.999184	None	Tmed4
ENSMUSG00000004446.12	1744.19	-9.7623e-06	0.00144266	0.103683	0.999184	None	Bid
ENSMUSG00000004451.14	914.371	5.30406e-06	0.00144266	0.168605	0.999184	None	Ralb
ENSMUSG00000004455.16	2027.65	-1.10342e-06	0.00144264	0.85834	0.999184	None	Ppp1cc
ENSMUSG00000004460.17	1464.68	-1.02445e-06	0.00144265	0.859427	0.999184	None	Dnajb11
ENSMUSG00000004462.7	770.79	-1.77578e-06	0.00144266	0.730588	0.999184	None	Tbccd1
ENSMUSG00000004500.9	223.788	4.12806e-07	0.00144268	0.903497	0.999184	None	Zfp324
ENSMUSG00000004530.12	4557.85	-2.47603e-06	0.00144263	0.713984	0.999184	None	Coro1c
ENSMUSG00000004535.12	4048.58	1.91164e-06	0.00144263	0.779608	0.999184	None	Tax1bp1
ENSMUSG00000004558.15	529.164	-8.95238e-06	0.00144268	0.047241	0.999184	None	Ndrg2
ENSMUSG00000004561.14	607.532	-5.29977e-07	0.00144267	0.907078	0.999184	None	Mettl17
ENSMUSG00000004562.16	194.552	6.50932e-09	0.00144268	0.888204	0.999184	None	Arhgef40
ENSMUSG00000004565.15	4057.55	7.15274e-06	0.00144264	0.292346	0.999184	None	Pnpla6
ENSMUSG00000004567.16	808.418	5.53128e-07	0.00144266	0.916797	0.999184	None	Mcoln1
ENSMUSG00000004568.12	2057.72	-7.44869e-06	0.00144265	0.225845	0.999184	None	Arhgef18
ENSMUSG00000004591.16	3432.01	2.97943e-06	0.00144264	0.6502	0.999184	None	Pkn2
ENSMUSG00000004610.4	232.475	-3.75762e-06	0.00144268	0.278204	0.999184	None	Etfb
ENSMUSG00000004626.14	1329.62	9.01606e-07	0.00144265	0.878871	0.999184	None	Stxbp2
ENSMUSG00000004637.15	268.669	1.06643e-06	0.00144268	0.772914	0.999184	None	Wwox
ENSMUSG00000004642.13	3206.37	-4.11196e-06	0.00144264	0.525611	0.999184	None	Slbp
ENSMUSG00000004667.18	4449.28	-3.15087e-06	0.00144265	0.597779	0.999184	None	Polr2e
ENSMUSG00000004677.17	2673.38	1.00074e-05	0.00144266	0.105807	0.999184	None	Myo9b
ENSMUSG00000004748.5	320.811	-3.09389e-06	0.00144268	0.418461	0.999184	None	Mtfp1
ENSMUSG00000004768.14	1861.69	9.74849e-06	0.00144266	0.0929258	0.999184	None	Rab23
ENSMUSG00000004771.12	1101.62	-3.33231e-06	0.00144266	0.239288	0.999184	None	Rab11a
ENSMUSG00000004788.11	1513.02	-3.46281e-06	0.00144266	0.523726	0.999184	None	Eif2b2
ENSMUSG00000004798.14	127.262	-2.7914e-07	0.00144269	0.912539	0.999184	None	Ulk2
ENSMUSG00000004815.12	408.121	3.47724e-06	0.00144268	0.382653	0.999184	None	Dgkq
ENSMUSG00000004843.7	764.063	-2.11543e-06	0.00144266	0.681058	0.999184	None	Chmp2b
ENSMUSG00000004846.10	1181.55	-2.1296e-06	0.00144265	0.80598	0.999184	None	Plod3
ENSMUSG00000004849.14	1105.43	-8.77811e-06	0.00144267	0.146635	0.999184	None	Ap1s1
ENSMUSG00000004864.13	264.755	-1.96448e-06	0.00144268	0.574806	0.999184	None	Mapk13
ENSMUSG00000004865.16	5228.75	9.43625e-06	0.00144265	0.586047	0.999184	None	Srpk1
ENSMUSG00000004880.11	4423.41	9.43434e-07	0.00144263	0.891963	0.999184	None	Lbr
ENSMUSG00000004891.16	2183.42	4.52062e-06	0.00144266	0.379055	0.999184	None	Nes
ENSMUSG00000004895.9	1697.57	-6.30865e-06	0.00144265	0.282525	0.999184	None	Prcc
ENSMUSG00000004896.16	605.042	-2.86797e-06	0.00144266	0.553168	0.999184	None	Rrnad1
ENSMUSG00000004897.16	16115.3	-5.15293e-06	0.00144263	0.453273	0.999184	None	Hdgf
ENSMUSG00000004929.12	3986.59	-4.462e-06	0.00144265	0.461285	0.999184	None	Thop1
ENSMUSG00000004931.11	526.375	-1.42104e-06	0.00144267	0.751849	0.999184	None	Apba3
ENSMUSG00000004934.14	1368.31	-1.06755e-06	0.00144265	0.851901	0.999184	None	Pias4
ENSMUSG00000004936.8	3313.61	-5.64445e-06	0.00144264	0.387156	0.999184	None	Map2k1
ENSMUSG00000004937.6	2602.48	9.76502e-07	0.00144264	0.877476	0.999184	None	Sgta
ENSMUSG00000004945.15	1009.05	-7.51244e-06	0.00144266	0.169125	0.999184	None	Tmem242
ENSMUSG00000004947.15	547.829	2.25436e-06	0.00144267	0.624829	0.999184	None	Dtx2
ENSMUSG00000004951.10	3086.06	4.52418e-06	0.00144265	0.448512	0.999184	None	Hspb1
ENSMUSG00000004952.13	174.906	-5.59927e-07	0.00144268	0.854318	0.999184	None	Rasa4
ENSMUSG00000004980.16	44824.2	-5.0272e-06	0.00144262	0.493138	0.999184	None	Hnrnpa2b1
ENSMUSG00000004994.12	307.51	1.2089e-05	0.0014427	0.907612	0.999184	None	Ccdc130
ENSMUSG00000004996.9	791.449	-6.06546e-07	0.00144266	0.904563	0.999184	None	Mri1
ENSMUSG00000005034.15	1249.84	1.0657e-06	0.00144265	0.849212	0.999184	None	Prkacb
ENSMUSG00000005045.16	222.277	3.79713e-06	0.00144268	0.254663	0.999184	None	Chd5
ENSMUSG00000005054.7	648.267	-2.09253e-06	0.00144266	0.667304	0.999184	None	Cstb
ENSMUSG00000005069.12	1566.5	2.35426e-06	0.00144265	0.676121	0.999184	None	Pex5
ENSMUSG00000005078.16	495.341	-1.05575e-06	0.00144267	0.812217	0.999184	None	Jkamp
ENSMUSG00000005102.13	928.616	-2.17063e-06	0.00144266	0.687134	0.999184	None	Eif2ak4
ENSMUSG00000005103.12	3243.15	-6.01981e-06	0.00144264	0.869061	0.999184	None	Wdr1
ENSMUSG00000005125.13	686.822	-5.35868e-06	0.00144267	0.223549	0.999184	None	Ndrg1
ENSMUSG00000005148.8	4022.64	3.10369e-06	0.00144263	0.648325	0.999184	None	Klf5
ENSMUSG00000005150.16	595.746	5.02682e-07	0.00144266	0.917706	0.999184	None	Wdr83
ENSMUSG00000005161.15	7070.51	-6.85213e-06	0.00144264	0.292451	0.999184	None	Prdx2
ENSMUSG00000005204.12	6845.34	-3.06706e-06	0.00144264	0.643575	0.999184	None	Senp3
ENSMUSG00000005225.15	1136.61	1.7617e-06	0.00144265	0.754073	0.999184	None	Plekha8
ENSMUSG00000005233.16	2028.99	-7.52268e-06	0.00144265	0.225564	0.999184	None	Spc25
ENSMUSG00000005262.13	1302.41	-1.04627e-06	0.00144265	0.854996	0.999184	None	Ufd1
ENSMUSG00000005267.13	130.748	3.37039e-06	0.00144269	0.247128	0.999184	None	Zfp287
ENSMUSG00000005299.6	1547.34	-5.99471e-07	0.00144265	0.917486	0.999184	None	Letm1
ENSMUSG00000005312.15	6034.08	-3.98663e-06	0.00144263	0.558638	0.999184	None	Ubqln1
ENSMUSG00000005354.16	3004.75	-6.98589e-06	0.00144265	0.268672	0.999184	None	Txn2
ENSMUSG00000005360.14	464.788	5.05569e-07	0.00144267	0.912004	0.999184	None	Slc1a3
ENSMUSG00000005362.14	1011.66	-4.68075e-05	0.00144303	0.866045	0.999184	None	Crbn
ENSMUSG00000005371.14	1264.87	3.7339e-07	0.00144265	0.949689	0.999184	None	Fbxo11
ENSMUSG00000005374.13	2016.82	-2.1987e-06	0.00144264	0.720484	0.999184	None	Tbl2
ENSMUSG00000005378.17	1399.04	-5.00784e-06	0.00144266	0.367012	0.999184	None	Bud23
ENSMUSG00000005397.8	1251.4	4.79974e-06	0.00144266	0.388054	0.999184	None	Nid1
ENSMUSG00000005410.6	20934.7	-2.67921e-06	0.00144263	0.704313	0.999184	None	Mcm5
ENSMUSG00000005413.8	3307.73	-7.11458e-06	0.00144264	0.276688	0.999184	None	Hmox1
ENSMUSG00000005417.17	3289.01	-2.44757e-06	0.00144263	0.711001	0.999184	None	Mprip
ENSMUSG00000005447.12	730.518	4.31553e-06	0.00144266	0.618968	0.999184	None	Pafah1b3
ENSMUSG00000005469.10	2456.3	-8.20613e-06	0.00144265	0.19338	0.999184	None	Prkaca
ENSMUSG00000005470.8	1757.51	1.33885e-05	0.00144268	0.66953	0.999184	None	Asf1b
ENSMUSG00000005481.18	11841.9	-2.86096e-07	0.00144263	0.963852	0.999184	None	Ddx39
ENSMUSG00000005483.10	2420.09	-4.59679e-06	0.00144264	0.460589	0.999184	None	Dnajb1
ENSMUSG00000005501.14	671.523	2.17416e-06	0.00144266	0.834167	0.999184	None	Usp40
ENSMUSG00000005505.12	196.849	-7.75124e-07	0.00144268	0.81128	0.999184	None	Kbtbd4
ENSMUSG00000005506.16	10315.6	1.2854e-06	0.00144263	0.858217	0.999184	None	Celf1
ENSMUSG00000005510.9	996.754	6.63755e-06	0.00144267	0.343291	0.999184	None	Ndufs3
ENSMUSG00000005514.14	952.225	1.72625e-06	0.00144265	0.752493	0.999184	None	Por
ENSMUSG00000005533.10	724.943	1.21972e-06	0.00144267	0.653802	0.999184	None	Igf1r
ENSMUSG00000005534.10	663.107	2.15163e-06	0.00144267	0.617331	0.999184	None	Insr
ENSMUSG00000005566.14	45378.2	-1.98023e-06	0.00144263	0.764214	0.999184	None	Trim28
ENSMUSG00000005575.16	2104.12	-8.65331e-07	0.00144265	0.106267	0.999184	None	Ube2m
ENSMUSG00000005609.16	2797.79	-2.42255e-05	0.00144274	0.375504	0.999184	None	Ctr9
ENSMUSG00000005610.17	40181.2	3.65312e-06	0.00144262	0.618967	0.999184	None	Eif4g2
ENSMUSG00000005615.15	774.027	5.34857e-06	0.00144266	0.295849	0.999184	None	Pcyt1a
ENSMUSG00000005621.11	931.498	5.63941e-06	0.00144266	0.294374	0.999184	None	Zfp592
ENSMUSG00000005625.15	5312.11	-3.57483e-06	0.00144264	0.563743	0.999184	None	Psmd4
ENSMUSG00000005656.9	1893.17	-1.00265e-05	0.00144266	0.100899	0.999184	None	Snx6
ENSMUSG00000005667.8	2577.17	-6.57139e-06	0.00144264	0.307391	0.999184	None	Mthfd2
ENSMUSG00000005672.12	1337.82	8.72541e-07	0.00144265	0.87832	0.999184	None	Kit
ENSMUSG00000005674.9	173.62	-8.47649e-07	0.00144268	0.596077	0.999184	None	Tomm40l
ENSMUSG00000005682.9	1896.34	5.34668e-06	0.00144265	0.61579	0.999184	None	Pan2
ENSMUSG00000005683.8	7401.54	-3.98572e-06	0.00144264	0.960436	0.999184	None	Cs
ENSMUSG00000005686.17	355.152	3.20802e-06	0.00144268	0.41658	0.999184	None	Ampd3
ENSMUSG00000005687.14	4162.11	-3.76315e-06	0.00144264	0.559087	0.999184	None	Bcas2
ENSMUSG00000005698.15	5821.81	2.49372e-06	0.00144263	0.719796	0.999184	None	Ctcf
ENSMUSG00000005699.16	291.918	8.82682e-06	0.00144269	0.155769	0.999184	None	Pard6a
ENSMUSG00000005718.8	706.091	1.25488e-06	0.00144266	0.798562	0.999184	None	Tfap4
ENSMUSG00000005732.14	5935.04	-1.0578e-05	0.00144266	0.081213	0.999184	None	Ranbp1
ENSMUSG00000005774.12	261.653	3.26163e-06	0.00144268	0.36434	0.999184	None	Rfx5
ENSMUSG00000005779.12	6805.17	-5.43473e-06	0.00144264	0.397029	0.999184	None	Psmb4
ENSMUSG00000005804.14	898.566	-4.00273e-06	0.00144266	0.452542	0.999184	None	Bloc1s6
ENSMUSG00000005813.12	2794.84	-4.8687e-06	0.00144264	0.442253	0.999184	None	Metap1
ENSMUSG00000005823.9	294.928	1.5861e-06	0.00144268	0.680865	0.999184	None	Gpr108
ENSMUSG00000005846.12	10628.6	-0.000273596	0.00145601	0.143045	0.999184	None	Rsl1d1
ENSMUSG00000005873.5	403.715	-3.50583e-06	0.00144267	0.411301	0.999184	None	Reep5
ENSMUSG00000005881.13	1303.96	2.13531e-06	0.00144265	0.704239	0.999184	None	Ergic3
ENSMUSG00000005882.18	820.492	-4.21048e-06	0.00144266	0.399304	0.999184	None	Uqcc1
ENSMUSG00000005886.14	956.263	4.97374e-06	0.00144266	0.34627	0.999184	None	Ncoa2
ENSMUSG00000005892.4	10647.5	-6.15128e-06	0.00144263	0.203053	0.999184	None	Trh
ENSMUSG00000005897.14	197.785	-2.05113e-05	0.00144275	0.75966	0.999184	None	Nr2c1
ENSMUSG00000005899.14	4449.37	6.09671e-06	0.00144264	0.372538	0.999184	None	Smpd4
ENSMUSG00000005907.14	567.818	3.74869e-06	0.00144267	0.431917	0.999184	None	Pex1
ENSMUSG00000005936.19	2813.04	1.46393e-06	0.00144264	0.822574	0.999184	None	Kctd20
ENSMUSG00000005949.9	506.393	2.30664e-06	0.00144267	0.615711	0.999184	None	Ctns
ENSMUSG00000005958.15	552.536	2.60649e-06	0.00144267	0.580366	0.999184	None	Ephb3
ENSMUSG00000005981.11	5540.9	-5.41343e-06	0.00144263	0.432404	0.999184	None	Trap1
ENSMUSG00000005982.13	560.862	3.96433e-06	0.00144267	0.402109	0.999184	None	Naa60
ENSMUSG00000005986.15	172.849	4.16549e-05	0.00144298	0.750542	0.999184	None	Ankrd13d
ENSMUSG00000006005.18	11463.9	1.12908e-05	0.00144265	0.108574	0.999184	None	Tpr
ENSMUSG00000006010.14	491.131	-2.59509e-06	0.00144267	0.59948	0.999184	None	Odr4
ENSMUSG00000006019.15	355.416	5.60726e-07	0.00144267	0.892909	0.999184	None	Dhx34
ENSMUSG00000006021.5	276.374	-8.19034e-07	0.00144268	0.824783	0.999184	None	Kptn
ENSMUSG00000006024.13	2184.8	6.95221e-07	0.00144264	0.913826	0.999184	None	Napa
ENSMUSG00000006050.11	1307.91	-1.90325e-06	0.00144265	0.739366	0.999184	None	Sra1
ENSMUSG00000006058.10	1164.09	-4.68322e-06	0.00144266	0.39842	0.999184	None	Snf8
ENSMUSG00000006095.12	1493.24	-3.47269e-06	0.00144266	0.523475	0.999184	None	Tbcb
ENSMUSG00000006127.9	526.496	8.09368e-07	0.00144267	0.860318	0.999184	None	Inpp5k
ENSMUSG00000006134.4	2720.85	6.02516e-06	0.00144264	0.352568	0.999184	None	Crkl
ENSMUSG00000006169.19	2913.46	-2.06888e-05	0.00144271	0.848142	0.999184	None	Clint1
ENSMUSG00000006191.17	611.91	-2.76593e-06	0.00144266	0.56099	0.999184	None	Cdkal1
ENSMUSG00000006215.12	728.907	3.37841e-06	0.00144266	0.483534	0.999184	None	Zbtb17
ENSMUSG00000006219.12	5524.94	-3.37386e-06	0.00144263	0.623099	0.999184	None	Fblim1
ENSMUSG00000006262.15	800.492	5.0067e-06	0.00144266	0.337707	0.999184	None	Mob1b
ENSMUSG00000006273.14	6603.95	-1.06186e-05	0.00144265	0.129608	0.999184	None	Atp6v1b2
ENSMUSG00000006276.10	2840.49	2.80452e-06	0.00144264	0.667139	0.999184	None	Eps15l1
ENSMUSG00000006281.8	670.011	7.23179e-06	0.00144268	0.105517	0.999184	None	Tep1
ENSMUSG00000006288.8	1443.84	-4.501e-06	0.00144265	0.447262	0.999184	None	Ttc5
ENSMUSG00000006289.14	793.986	-7.71513e-06	0.00144267	0.124109	0.999184	None	Osgep
ENSMUSG00000006299.13	3460.16	-5.42664e-06	0.00144264	0.389764	0.999184	None	Aamp
ENSMUSG00000006301.17	371.641	3.98561e-06	0.00144267	0.334151	0.999184	None	Tmbim1
ENSMUSG00000006304.14	3795.16	-4.85358e-06	0.00144264	0.446353	0.999184	None	Arpc2
ENSMUSG00000006310.10	338.535	3.50223e-06	0.00144267	0.385532	0.999184	None	Zbtb32
ENSMUSG00000006315.9	923.378	-4.15237e-06	0.00144266	0.40404	0.999184	None	Tmem147
ENSMUSG00000006333.14	21782.9	-6.73684e-06	0.00144264	0.300527	0.999184	None	Rps9
ENSMUSG00000006335.16	421.275	1.92066e-06	0.00144267	0.641904	0.999184	None	Tfpt
ENSMUSG00000006342.15	160.979	3.16828e-06	0.00144268	0.279627	0.999184	None	Susd2
ENSMUSG00000006356.10	1258.18	8.00966e-06	0.00144266	0.166668	0.999184	None	Crip2
ENSMUSG00000006360.11	413.452	-4.44469e-06	0.00144267	0.272213	0.999184	None	Crip1
ENSMUSG00000006369.14	681.962	-1.02526e-06	0.00144266	0.835292	0.999184	None	Fbln1
ENSMUSG00000006373.10	2181.97	5.46278e-07	0.00144264	0.929714	0.999184	None	Pgrmc1
ENSMUSG00000006378.15	326.266	-1.68686e-06	0.00144267	0.150624	0.999184	None	Gcat
ENSMUSG00000006386.15	190.475	2.16031e-06	0.00144268	0.505584	0.999184	None	Tek
ENSMUSG00000006390.15	321.633	-1.00966e-06	0.00144267	0.793062	0.999184	None	Elovl1
ENSMUSG00000006392.16	1241.29	-9.93386e-07	0.00144266	0.849844	0.999184	None	Med8
ENSMUSG00000006398.15	7041.35	2.04897e-06	0.00144263	0.761839	0.999184	None	Cdc20
ENSMUSG00000006412.10	2093.93	-2.90963e-06	0.00144265	0.625248	0.999184	None	Pfdn2
ENSMUSG00000006418.17	1947.29	-0.000209328	0.00145038	0.814213	0.999184	None	Rnf114
ENSMUSG00000006423.15	641.516	2.73596e-06	0.00144266	0.576939	0.999184	None	C330007P06Rik
ENSMUSG00000006435.15	428.289	-7.43915e-07	0.00144267	0.847028	0.999184	None	Neurl1a
ENSMUSG00000006445.3	3823.67	3.56059e-06	0.00144264	0.583727	0.999184	None	Epha2
ENSMUSG00000006456.10	2371.06	9.17176e-06	0.00144266	0.139835	0.999184	None	Rbm14
ENSMUSG00000006457.3	799.06	-4.86647e-06	0.00144266	0.342268	0.999184	None	Actn3
ENSMUSG00000006463.13	240.009	-3.36418e-07	0.00144268	0.921252	0.999184	None	Zdhhc24
ENSMUSG00000006464.8	228.38	7.41093e-07	0.00144268	0.827165	0.999184	None	Bbs1
ENSMUSG00000006471.18	406.891	2.15456e-06	0.00144267	0.616893	0.999184	None	Ndor1
ENSMUSG00000006476.19	163.719	-4.71576e-06	0.00144269	0.104481	0.999184	None	Nsmf
ENSMUSG00000006494.11	4747.99	-1.26546e-05	0.00144267	0.045812	0.999184	None	Pdk1
ENSMUSG00000006498.16	16701.8	2.43393e-06	0.00144262	0.738169	0.999184	None	Ptbp1
ENSMUSG00000006517.5	1075.55	-2.40029e-06	0.00144265	0.663709	0.999184	None	Mvd
ENSMUSG00000006519.11	207.783	-1.89527e-06	0.00144268	0.563609	0.999184	None	Cyba
ENSMUSG00000006526.13	396.052	-1.7759e-06	0.00144267	0.664291	0.999184	None	Tmem110
ENSMUSG00000006527.16	685.004	1.25104e-06	0.00144266	0.800569	0.999184	None	Sfmbt1
ENSMUSG00000006567.11	216.743	-3.06169e-06	0.00144268	0.349649	0.999184	None	Atp7b
ENSMUSG00000006575.14	241.956	1.66721e-06	0.00144268	0.638409	0.999184	None	Rundc3a
ENSMUSG00000006576.16	213.387	9.47481e-07	0.00144268	0.769168	0.999184	None	Slc4a3
ENSMUSG00000006585.3	4955.84	-1.45951e-06	0.00144263	0.825684	0.999184	None	Cdt1
ENSMUSG00000006589.8	6565.71	-6.94587e-06	0.00144264	0.300508	0.999184	None	Aprt
ENSMUSG00000006599.13	3570.57	-4.84314e-06	0.00144264	0.460037	0.999184	None	Gtf2h1
ENSMUSG00000006641.12	559.198	2.31945e-06	0.00144266	0.625244	0.999184	None	Slc5a6
ENSMUSG00000006651.8	1123.27	7.35303e-07	0.00144265	0.89416	0.999184	None	Aplp1
ENSMUSG00000006673.14	3953.2	1.72101e-06	0.00144263	0.800215	0.999184	None	Qrich1
ENSMUSG00000006676.16	4247.32	6.61421e-06	0.00144264	0.314882	0.999184	None	Usp19
ENSMUSG00000006678.6	4959.33	-9.27343e-06	0.00144265	0.155196	0.999184	None	Pola1
ENSMUSG00000006699.17	8136.66	-7.11959e-06	0.00144264	0.298485	0.999184	None	Cdc42
ENSMUSG00000006705.12	841.566	-3.92023e-07	0.00144266	0.939088	0.999184	None	Pknox1
ENSMUSG00000006715.11	2442.97	-8.20188e-06	0.00144265	0.187673	0.999184	None	Gmnn
ENSMUSG00000006717.7	570.092	-7.17057e-06	0.00144267	0.128696	0.999184	None	Acot13
ENSMUSG00000006720.16	324.695	-4.65334e-06	0.00144268	0.233786	0.999184	None	Zfp184
ENSMUSG00000006728.12	13370.2	-9.57896e-06	0.00144264	0.168566	0.999184	None	Cdk4
ENSMUSG00000006732.14	818.87	6.21587e-06	0.00144266	0.574811	0.999184	None	Mettl1
ENSMUSG00000006736.9	1000.51	-1.22496e-06	0.00144266	0.817476	0.999184	None	Tspan31
ENSMUSG00000006740.13	6389.47	6.62381e-06	0.00144265	0.289613	0.999184	None	Kif5b
ENSMUSG00000006763.14	853.554	-4.96939e-06	0.00144266	0.328158	0.999184	None	Saal1
ENSMUSG00000006782.16	465.823	-3.82159e-06	0.00144268	0.255473	0.999184	None	Cnp
ENSMUSG00000006800.14	3169.75	3.13827e-06	0.00144264	0.637718	0.999184	None	Sulf2
ENSMUSG00000006818.5	4185.51	-1.20075e-05	0.00144267	0.0551746	0.999184	None	Sod2
ENSMUSG00000006850.7	336.298	-2.56589e-06	0.00144267	0.511758	0.999184	None	Tmco6
ENSMUSG00000006906.10	143.769	5.38112e-07	0.00144268	0.849313	0.999184	None	Stambp
ENSMUSG00000006920.14	828.687	4.89227e-06	0.00144266	0.350999	0.999184	None	Ezh1
ENSMUSG00000006930.15	1673.42	5.11846e-06	0.00144265	0.394551	0.999184	None	Hap1
ENSMUSG00000006931.15	514.34	-3.76702e-06	0.00144267	0.572697	0.999184	None	P3h4
ENSMUSG00000006932.17	16804.6	-0.000110121	0.00144473	0.78177	0.999184	None	Ctnnb1
ENSMUSG00000006941.5	570.314	-2.2029e-06	0.00144267	0.416136	0.999184	None	Eif1b
ENSMUSG00000006998.16	12921.5	-5.69459e-07	0.00144262	0.935565	0.999184	None	Psmd2
ENSMUSG00000007021.4	149.252	-3.09541e-06	0.00144269	0.272854	0.999184	None	Syngr3
ENSMUSG00000007029.16	7383.76	9.12993e-07	0.00144263	0.897028	0.999184	None	Vars
ENSMUSG00000007036.15	395.717	1.77598e-06	0.00144267	0.676891	0.999184	None	Abhd16a
ENSMUSG00000007038.5	427.74	-4.41238e-06	0.00144267	0.307173	0.999184	None	Neu1
ENSMUSG00000007039.12	929.069	-8.71413e-06	0.00144267	0.0753594	0.999184	None	Ddah2
ENSMUSG00000007041.9	1385.24	-1.52571e-06	0.00144265	0.660724	0.999184	None	Clic1
ENSMUSG00000007050.17	1877.63	-1.41575e-06	0.00144265	0.750251	0.999184	None	Lsm2
ENSMUSG00000007080.14	4019.07	9.22291e-06	0.00144265	0.154064	0.999184	None	Pole
ENSMUSG00000007207.10	203.99	1.90402e-06	0.00144268	0.569302	0.999184	None	Stx1a
ENSMUSG00000007216.6	182.67	-1.62086e-06	0.00144268	0.607689	0.999184	None	Zfp775
ENSMUSG00000007338.9	2033.52	-2.81288e-06	0.00144265	0.625231	0.999184	None	Mrpl49
ENSMUSG00000007379.15	2033.37	4.86141e-06	0.00144265	0.421222	0.999184	None	Dennd2c
ENSMUSG00000007411.16	2899.8	1.1338e-06	0.00144264	0.863819	0.999184	None	Mark3
ENSMUSG00000007415.15	1574.8	-7.75838e-06	0.00144266	0.159459	0.999184	None	Gatad1
ENSMUSG00000007458.14	3661.8	-6.16811e-06	0.00144264	0.356752	0.999184	None	M6pr
ENSMUSG00000007476.18	124.607	1.6574e-07	0.00144269	0.949447	0.999184	None	Lrrc8a
ENSMUSG00000007564.15	8354.21	-2.69518e-06	0.00144263	0.691695	0.999184	None	Ppp2r1a
ENSMUSG00000007570.16	704.807	-4.26508e-06	0.00144266	0.390344	0.999184	None	Fance
ENSMUSG00000007589.9	1190.88	-1.57282e-06	0.00144265	0.772359	0.999184	None	Tinf2
ENSMUSG00000007594.10	144.213	-2.57974e-06	0.00144268	0.369847	0.999184	None	Hapln4
ENSMUSG00000007603.9	1483.01	-3.93275e-06	0.00144266	0.205586	0.999184	None	Dus3l
ENSMUSG00000007613.15	1007.56	3.32237e-06	0.00144266	0.559359	0.999184	None	Tgfbr1
ENSMUSG00000007617.18	803.491	2.35959e-06	0.00144266	0.638964	0.999184	None	Homer1
ENSMUSG00000007646.13	477.303	-3.04072e-06	0.00144267	0.484014	0.999184	None	Rad51c
ENSMUSG00000007656.13	3231.61	-4.96983e-06	0.00144264	0.436565	0.999184	None	Arpp19
ENSMUSG00000007659.18	923.03	2.96302e-06	0.00144266	0.579963	0.999184	None	Bcl2l1
ENSMUSG00000007721.6	2581.03	-3.85829e-06	0.00144265	0.505956	0.999184	None	Ccdc124
ENSMUSG00000007739.10	19596.3	-1.06059e-05	0.00144265	0.129771	0.999184	None	Cct4
ENSMUSG00000007777.9	614.197	-7.55287e-06	0.00144268	0.236421	0.999184	None	0610009B22Rik
ENSMUSG00000007783.10	1024.12	3.06026e-06	0.00144266	0.571914	0.999184	None	Cpt1c
ENSMUSG00000007812.16	1950.36	1.78685e-06	0.00144264	0.771251	0.999184	None	Zfp655
ENSMUSG00000007815.13	5064.93	-1.85727e-06	0.00144263	0.785669	0.999184	None	Rhoa
ENSMUSG00000007817.15	605.613	5.1148e-06	0.00144267	0.276038	0.999184	None	Zmiz1
ENSMUSG00000007827.10	1460.93	-2.18224e-05	0.00144274	0.162111	0.999184	None	Ankrd26
ENSMUSG00000007833.15	1124.52	-5.35161e-06	0.00144266	0.343677	0.999184	None	Aldh16a1
ENSMUSG00000007836.6	7070.03	-2.73306e-06	0.00144265	0.644807	0.999184	None	Hnrnpa0
ENSMUSG00000007850.16	13524.6	9.68776e-06	0.00144264	0.173853	0.999184	None	Hnrnph1
ENSMUSG00000007867.9	161.506	-3.02751e-06	0.00144269	0.288078	0.999184	None	Ift43
ENSMUSG00000007872.3	477.119	2.7336e-06	0.00144267	0.541493	0.999184	None	Id3
ENSMUSG00000007891.16	2793.93	-1.96768e-06	0.00144264	0.762476	0.999184	None	Ctsd
ENSMUSG00000007892.8	39179.3	-1.1335e-05	0.00144265	0.09176	0.999184	None	Rplp1
ENSMUSG00000007950.9	571.941	-4.66494e-06	0.00144267	0.32696	0.999184	None	Abhd8
ENSMUSG00000007987.12	276.883	-2.36355e-06	0.00144268	0.527082	0.999184	None	Ift22
ENSMUSG00000007989.7	356.629	2.56091e-07	0.00144267	0.951866	0.999184	None	Fzd3
ENSMUSG00000008035.12	488.038	-4.5476e-06	0.00144267	0.143986	0.999184	None	Mid1ip1
ENSMUSG00000008036.11	1931.78	-5.8743e-06	0.00144265	0.412968	0.999184	None	Ap2s1
ENSMUSG00000008090.14	185.083	-1.80016e-06	0.00144268	0.567013	0.999184	None	Fgfrl1
ENSMUSG00000008140.17	1448.41	-1.94451e-06	0.00144265	0.732623	0.999184	None	Emc10
ENSMUSG00000008153.11	815.695	3.45739e-06	0.00144266	0.354454	0.999184	None	Clstn3
ENSMUSG00000008167.14	1402.66	7.39564e-06	0.00144266	0.20199	0.999184	None	Fbxw9
ENSMUSG00000008200.14	3117.22	8.28652e-06	0.00144265	0.2446	0.999184	None	Fnbp4
ENSMUSG00000008206.16	825.474	4.97191e-06	0.00144266	0.341941	0.999184	None	Cers4
ENSMUSG00000008226.14	537.503	5.46907e-06	0.00144267	0.241423	0.999184	None	Scrn3
ENSMUSG00000008301.11	1913.15	-5.46765e-06	0.00144266	0.313483	0.999184	None	Phax
ENSMUSG00000008305.18	852.582	3.43267e-06	0.00144266	0.546763	0.999184	None	Tle1
ENSMUSG00000008318.10	197.72	7.51768e-07	0.00144268	0.821116	0.999184	None	Relt
ENSMUSG00000008333.12	3152.45	-1.07674e-05	0.00144266	0.0840271	0.999184	None	Snrpb2
ENSMUSG00000008348.9	281.037	8.62205e-07	0.00144268	0.851472	0.999184	None	Ubc
ENSMUSG00000008373.16	3048.69	4.03171e-07	0.00144265	0.947571	0.999184	None	Prpf31
ENSMUSG00000008384.8	383.627	2.30031e-06	0.00144267	0.57406	0.999184	None	Sertad1
ENSMUSG00000008393.9	1265.92	-7.42209e-07	0.00144265	0.89153	0.999184	None	Carhsp1
ENSMUSG00000008398.15	314.928	-6.07032e-06	0.00144268	0.0804301	0.999184	None	Elk3
ENSMUSG00000008429.8	642.082	4.77576e-06	0.00144267	0.278596	0.999184	None	Herpud2
ENSMUSG00000008435.15	812.464	-2.4414e-05	0.00144276	0.483049	0.999184	None	Rdh13
ENSMUSG00000008450.8	1390.61	2.58792e-06	0.00144265	0.653529	0.999184	None	Nutf2
ENSMUSG00000008475.13	1719.3	-6.13403e-06	0.00144266	0.280783	0.999184	None	Arpc5
ENSMUSG00000008489.18	855.901	-2.96808e-07	0.00144266	0.953923	0.999184	None	Elavl2
ENSMUSG00000008575.17	515.958	3.7424e-07	0.00144267	0.935639	0.999184	None	Nfib
ENSMUSG00000008604.11	6354.65	-2.76361e-06	0.00144263	0.692521	0.999184	None	Ubqln4
ENSMUSG00000008668.14	17617.4	-1.27342e-05	0.00144266	0.0609945	0.999184	None	Rps18
ENSMUSG00000008682.13	21225.2	-1.3331e-05	0.00144265	0.0626672	0.999184	None	Rpl10
ENSMUSG00000008690.15	4142.37	-9.22907e-06	0.00144265	0.17386	0.999184	None	Ncaph2
ENSMUSG00000008730.17	1775.74	5.52328e-06	0.00144265	0.359738	0.999184	None	Hipk1
ENSMUSG00000008734.9	193.844	1.4575e-06	0.00144268	0.655458	0.999184	None	Gprc5b
ENSMUSG00000008763.16	1488.1	6.67176e-06	0.00144265	0.264883	0.999184	None	Man1a2
ENSMUSG00000008822.15	184.248	-2.6341e-06	0.00144268	0.422631	0.999184	None	Acyp1
ENSMUSG00000008855.17	1128.2	1.35111e-05	0.00144268	0.658167	0.999184	None	Hdac5
ENSMUSG00000008859.8	1399.53	-8.66142e-06	0.00144266	0.141434	0.999184	None	Rala
ENSMUSG00000008892.12	2232.15	-9.39201e-06	0.00144266	0.1264	0.999184	None	Vdac3
ENSMUSG00000008958.14	1202.54	-5.54775e-05	0.00144319	0.613312	0.999184	None	Vps72
ENSMUSG00000008976.16	4099.59	-2.83575e-06	0.00144264	0.667094	0.999184	None	Gabpa
ENSMUSG00000009013.5	5054.56	-4.89242e-06	0.00144265	0.406386	0.999184	None	Dynll1
ENSMUSG00000009030.14	1432.3	3.49829e-06	0.00144265	0.126927	0.999184	None	Pdcl
ENSMUSG00000009035.15	1193.66	4.35479e-06	0.00144266	0.456031	0.999184	None	Tmem184b
ENSMUSG00000009073.16	5290.27	-2.96928e-06	0.00144263	0.667046	0.999184	None	Nf2
ENSMUSG00000009076.10	252.782	-1.55209e-06	0.00144268	0.642197	0.999184	None	Zmat5
ENSMUSG00000009079.16	10227.3	3.68055e-06	0.00144263	0.591389	0.999184	None	Ewsr1
ENSMUSG00000009090.17	2762.42	-1.22487e-06	0.00144264	0.848307	0.999184	None	Ap1b1
ENSMUSG00000009112.4	1941.82	-7.79035e-07	0.00144264	0.897813	0.999184	None	Bcl2l13
ENSMUSG00000009207.15	681.606	-1.1547e-06	0.00144266	0.815606	0.999184	None	Lnpk
ENSMUSG00000009291.13	1310.45	-2.33437e-06	0.00144265	0.687787	0.999184	None	Pttg1ip
ENSMUSG00000009293.17	841.568	-2.89743e-06	0.00144266	0.573278	0.999184	None	Ube2g2
ENSMUSG00000009406.13	667.804	6.94912e-07	0.00144266	0.889444	0.999184	None	Elk1
ENSMUSG00000009470.17	10396.6	2.75012e-06	0.00144264	0.665052	0.999184	None	Tnpo1
ENSMUSG00000009535.13	3713.98	-1.11664e-05	0.00144265	0.0967487	0.999184	None	Rnmt
ENSMUSG00000009549.14	1821.55	-5.21992e-06	0.00144265	0.342894	0.999184	None	Srp14
ENSMUSG00000009555.16	1830.71	1.37722e-06	0.00144265	0.800419	0.999184	None	Cdk9
ENSMUSG00000009563.16	780.136	-2.03887e-06	0.00144266	0.689283	0.999184	None	Tor2a
ENSMUSG00000009566.12	2000.08	1.52145e-06	0.00144265	0.781795	0.999184	None	Fpgs
ENSMUSG00000009569.14	636.597	6.91871e-06	0.00144268	0.0678718	0.999184	None	Mkl2
ENSMUSG00000009575.14	13336.9	4.35892e-06	0.00144264	0.500216	0.999184	None	Cbx5
ENSMUSG00000009585.18	2343.33	-8.17799e-06	0.00144266	0.167333	0.999184	None	Apobec3
ENSMUSG00000009621.18	765.975	3.03995e-06	0.00144266	0.557155	0.999184	None	Vav2
ENSMUSG00000009628.14	277.823	6.33954e-06	0.00144268	0.0710511	0.999184	None	Tex15
ENSMUSG00000009630.10	2462.81	3.68895e-06	0.00144265	0.516167	0.999184	None	Ppp2cb
ENSMUSG00000009640.11	970.482	-6.01177e-06	0.00144266	0.376155	0.999184	None	Dmap1
ENSMUSG00000009647.13	439.561	1.36592e-06	0.00144267	0.76905	0.999184	None	Mcu
ENSMUSG00000009670.11	461.461	-1.38064e-06	0.00144267	0.731669	0.999184	None	Tex11
ENSMUSG00000009681.10	723.75	2.61038e-06	0.00144266	0.956014	0.999184	None	Bcr
ENSMUSG00000009731.4	258.144	4.3073e-06	0.00144268	0.361562	0.999184	None	Kcnd1
ENSMUSG00000009733.9	286.594	-1.58307e-06	0.00144268	0.67207	0.999184	None	Tfcp2
ENSMUSG00000009739.17	138.765	2.66661e-06	0.00144269	0.346213	0.999184	None	Pou6f1
ENSMUSG00000009741.15	2557.62	2.62601e-06	0.00144264	0.686685	0.999184	None	Ubp1
ENSMUSG00000009772.15	211.4	4.16717e-07	0.00144268	0.901534	0.999184	None	Nuak2
ENSMUSG00000009828.15	489.679	1.28024e-06	0.00144267	0.779729	0.999184	None	Ick
ENSMUSG00000009894.15	1459.51	-2.31997e-06	0.00144265	0.674095	0.999184	None	Snap47
ENSMUSG00000009905.5	760.289	-6.11455e-07	0.00144266	0.903571	0.999184	None	Kdsr
ENSMUSG00000009907.17	2927.18	-5.56276e-06	0.00144264	0.3951	0.999184	None	Vps4b
ENSMUSG00000009995.17	466.254	1.44704e-06	0.00144267	0.74891	0.999184	None	Taz
ENSMUSG00000010025.19	659.245	1.24117e-06	0.00144266	0.798902	0.999184	None	Aldh3a2
ENSMUSG00000010045.2	581.134	4.47465e-07	0.00144266	0.925262	0.999184	None	Tmem115
ENSMUSG00000010047.12	860.933	-2.58654e-07	0.00144266	0.874191	0.999184	None	Hyal2
ENSMUSG00000010048.10	1446.9	3.2714e-06	0.00144265	0.568415	0.999184	None	Ifrd2
ENSMUSG00000010051.15	131.901	2.99756e-06	0.00144269	0.185947	0.999184	None	Hyal1
ENSMUSG00000010054.4	528.739	-5.18322e-06	0.00144267	0.247478	0.999184	None	Tusc2
ENSMUSG00000010057.8	414.115	1.80741e-06	0.00144267	0.675418	0.999184	None	Nprl2
ENSMUSG00000010066.15	118.467	2.78419e-06	0.00144269	0.267041	0.999184	None	Cacna2d2
ENSMUSG00000010067.13	262.197	3.25065e-06	0.00144268	0.33867	0.999184	None	Rassf1
ENSMUSG00000010095.13	5494.43	-5.05769e-06	0.00144264	0.454549	0.999184	None	Slc3a2
ENSMUSG00000010097.14	5931.67	-3.96719e-06	0.00144263	0.567432	0.999184	None	Nxf1
ENSMUSG00000010110.17	998.396	-1.55508e-05	0.00144269	0.879234	0.999184	None	Stx5a
ENSMUSG00000010122.14	151.437	6.81668e-07	0.00144268	0.812921	0.999184	None	Slc47a1
ENSMUSG00000010154.7	677.588	-2.10612e-06	0.00144266	0.793149	0.999184	None	Spire2
ENSMUSG00000010277.7	10079.7	2.6588e-06	0.00144263	0.403395	0.999184	None	2610507B11Rik
ENSMUSG00000010290.7	969.745	0.000258904	0.0014546	0.337728	0.999184	None	AI597479
ENSMUSG00000010342.16	778.028	-2.80333e-06	0.00144266	0.563848	0.999184	None	Tex14
ENSMUSG00000010376.15	2578.98	6.13054e-06	0.00144265	0.214533	0.999184	None	Nedd8
ENSMUSG00000010392.8	1122.07	-3.32147e-07	0.00144265	0.951483	0.999184	None	Gosr1
ENSMUSG00000010406.12	1190.79	-5.62966e-06	0.00144266	0.316887	0.999184	None	Mrpl52
ENSMUSG00000010453.12	1837.01	5.39158e-06	0.00144265	0.371456	0.999184	None	Kansl3
ENSMUSG00000010517.7	3503.7	-8.06024e-06	0.00144265	0.210283	0.999184	None	Faf1
ENSMUSG00000010554.14	3620.02	-5.65104e-06	0.00144264	0.399231	0.999184	None	Mettl16
ENSMUSG00000010607.8	283.984	-2.78296e-06	0.00144268	0.453563	0.999184	None	Pigyl
ENSMUSG00000010608.15	8826.79	9.50523e-06	0.00144264	0.959862	0.999184	None	Rbm25
ENSMUSG00000010660.3	379.46	6.08845e-06	0.00144268	0.139528	0.999184	None	Plcd1
ENSMUSG00000010663.4	1266.7	-2.11888e-06	0.00144265	0.711876	0.999184	None	Fads1
ENSMUSG00000010721.15	232.465	1.19271e-06	0.00144268	0.727502	0.999184	None	Lmbr1
ENSMUSG00000010751.15	442.972	1.13601e-06	0.00144267	0.793843	0.999184	None	Tnfrsf22
ENSMUSG00000010755.17	3149.03	-8.92982e-06	0.00144265	0.176036	0.999184	None	Cars
ENSMUSG00000010760.5	1142.21	-4.76184e-06	0.00144267	0.315444	0.999184	None	Phlda2
ENSMUSG00000010830.8	220.476	-5.04478e-06	0.00144268	0.936762	0.999184	None	Kdelr3
ENSMUSG00000010911.12	399.412	-2.84322e-06	0.00144267	0.492608	0.999184	None	Apip
ENSMUSG00000010914.10	1271.58	-2.92271e-06	0.00144265	0.609607	0.999184	None	Pdhx
ENSMUSG00000010936.11	2775.59	1.63056e-06	0.00144264	0.678692	0.999184	None	Vac14
ENSMUSG00000011096.17	913.356	3.39389e-06	0.00144267	0.47753	0.999184	None	Akt1s1
ENSMUSG00000011158.8	733.502	-2.23479e-07	0.00144266	0.963437	0.999184	None	Brf1
ENSMUSG00000011179.8	15930.4	-3.69229e-06	0.00144263	0.597749	0.999184	None	Odc1
ENSMUSG00000011254.16	1303.63	-2.78126e-06	0.00144265	0.618862	0.999184	None	Thg1l
ENSMUSG00000011256.16	1077.26	6.40712e-06	0.00144266	0.240801	0.999184	None	Adam19
ENSMUSG00000011257.19	3400.47	1.07587e-05	0.00144266	0.789666	0.999184	None	Pabpc4
ENSMUSG00000011267.8	907.584	1.95089e-06	0.00144266	0.694665	0.999184	None	Zfp296
ENSMUSG00000011306.7	1638.46	4.00935e-06	0.00144265	0.499553	0.999184	None	Sugp1
ENSMUSG00000011382.8	336.177	-1.69969e-06	0.00144267	0.825111	0.999184	None	Dhdh
ENSMUSG00000011427.16	239.952	1.98069e-06	0.00144268	0.578792	0.999184	None	Zfp790
ENSMUSG00000011589.9	473.522	-3.71589e-06	0.00144267	0.398993	0.999184	None	Fsd1
ENSMUSG00000011658.16	144.786	1.1887e-06	0.00144268	0.676311	0.999184	None	Fuz
ENSMUSG00000011751.16	802.39	2.44057e-06	0.00144266	0.642945	0.999184	None	Sptbn4
ENSMUSG00000011752.6	4312.86	-1.18611e-05	0.00144266	0.0801548	0.999184	None	Pgam1
ENSMUSG00000011831.16	1537.83	1.09104e-06	0.00144265	0.857423	0.999184	None	Evi5
ENSMUSG00000011832.15	147.516	2.15185e-07	0.00144268	0.942424	0.999184	None	Evi5l
ENSMUSG00000011837.4	572.693	3.15518e-07	0.00144266	0.948295	0.999184	None	Snapc2
ENSMUSG00000011877.13	3352.58	2.65823e-06	0.00144264	0.680633	0.999184	None	Git1
ENSMUSG00000011884.13	908.236	3.02959e-06	0.00144266	0.54393	0.999184	None	Gltp
ENSMUSG00000011958.17	1252.46	8.07873e-08	0.00144265	0.642694	0.999184	None	Bnip2
ENSMUSG00000011960.12	3041.65	1.01149e-05	0.00144266	0.115469	0.999184	None	Ccnt1
ENSMUSG00000012076.8	721.201	3.18788e-06	0.00144266	0.529882	0.999184	None	Brms1l
ENSMUSG00000012114.17	1246.93	8.92456e-06	0.00144266	0.120685	0.999184	None	Med15
ENSMUSG00000012117.13	554.526	-2.65641e-06	0.00144267	0.567556	0.999184	None	Dhdds
ENSMUSG00000012123.17	176.372	-2.8605e-06	0.00144268	0.349916	0.999184	None	Crybg2
ENSMUSG00000012126.16	127.493	3.08957e-06	0.00144269	0.252291	0.999184	None	Ubxn11
ENSMUSG00000012296.16	1287.36	4.38566e-06	0.00144265	0.452053	0.999184	None	Tjap1
ENSMUSG00000012396.12	9506.68	-7.13461e-06	0.00144264	0.287801	0.999184	None	Nanog
ENSMUSG00000012405.16	9153.54	-8.90095e-06	0.00144265	0.161938	0.999184	None	Rpl15
ENSMUSG00000012422.14	1843	-5.49073e-06	0.00144265	0.359022	0.999184	None	Tmem167
ENSMUSG00000012429.9	527.572	-4.20607e-06	0.00144267	0.354802	0.999184	None	Mplkip
ENSMUSG00000012443.3	6861.62	-7.44833e-07	0.00144263	0.912623	0.999184	None	Kif11
ENSMUSG00000012483.4	999.031	-5.73944e-06	0.00144267	0.135423	0.999184	None	Rpa3
ENSMUSG00000012535.14	6556.95	1.06084e-06	0.00144263	0.878448	0.999184	None	Tnpo3
ENSMUSG00000012609.19	427.547	-1.18185e-06	0.00144267	0.0756514	0.999184	None	Ttll5
ENSMUSG00000012640.16	736.986	-4.02609e-06	0.00144266	0.512698	0.999184	None	Zfp715
ENSMUSG00000012848.15	32249.2	-6.59377e-06	0.00144264	0.31771	0.999184	None	Rps5
ENSMUSG00000013033.16	5196.91	6.21544e-07	0.00144263	0.929107	0.999184	None	Adgrl1
ENSMUSG00000013076.17	733.291	8.15884e-06	0.00144268	0.0505719	0.999184	None	Amotl1
ENSMUSG00000013150.15	417.99	1.71982e-06	0.00144267	0.693031	0.999184	None	Gfod2
ENSMUSG00000013155.10	512.489	-7.0833e-07	0.00144267	0.874346	0.999184	None	Enkd1
ENSMUSG00000013160.7	2569.83	-2.53173e-05	0.00144275	0.630018	0.999184	None	Atp6v0d1
ENSMUSG00000013275.9	960.726	5.02382e-06	0.00144266	0.352511	0.999184	None	Slc41a1
ENSMUSG00000013415.9	11109.9	1.08192e-05	0.00144265	0.123694	0.999184	None	Igf2bp1
ENSMUSG00000013419.7	210.746	7.2833e-07	0.00144268	0.831277	0.999184	None	Zfp651
ENSMUSG00000013465.19	1965.29	-2.51305e-06	0.00144264	0.686185	0.999184	None	Nelfb
ENSMUSG00000013495.15	159.131	4.69549e-06	0.00144269	0.103436	0.999184	None	Tmem175
ENSMUSG00000013539.14	261.883	2.64952e-07	0.00144268	0.948655	0.999184	None	Tango2
ENSMUSG00000013593.12	4388.89	-3.14866e-06	0.00144264	0.62738	0.999184	None	Ndufs2
ENSMUSG00000013622.15	349.225	-5.49069e-06	0.00144268	0.172459	0.999184	None	Atraid
ENSMUSG00000013646.17	1306.77	-3.38777e-06	0.00144265	0.554951	0.999184	None	Sh3bp5l
ENSMUSG00000013662.5	2110.04	1.22275e-05	0.00144267	0.445619	0.999184	None	Atad1
ENSMUSG00000013663.7	2924.45	4.16045e-06	0.00144264	0.523556	0.999184	None	Pten
ENSMUSG00000013701.13	623.013	-3.20206e-06	0.00144266	0.824894	0.999184	None	Timm23
ENSMUSG00000013736.16	1865.43	-6.34475e-06	0.00144265	0.628293	0.999184	None	Trnt1
ENSMUSG00000013787.15	3695.03	9.2101e-07	0.00144264	0.889756	0.999184	None	Ehmt2
ENSMUSG00000013822.7	1057.6	-1.3097e-05	0.00144269	0.0648274	0.999184	None	Elof1
ENSMUSG00000013858.14	1749.19	6.75094e-07	0.00144265	0.907934	0.999184	None	Tmem259
ENSMUSG00000013878.18	176.074	-2.49881e-06	0.00144268	0.424174	0.999184	None	Rnf170
ENSMUSG00000013921.15	557.552	-3.59566e-07	0.00144266	0.937472	0.999184	None	Clip3
ENSMUSG00000013973.12	177.637	1.07284e-06	0.00144268	0.735168	0.999184	None	Dedd
ENSMUSG00000013997.10	403.746	-7.81132e-06	0.00144268	0.652697	0.999184	None	Nit1
ENSMUSG00000014039.18	663.275	5.41514e-06	0.00144267	0.248877	0.999184	None	Prdm15
ENSMUSG00000014074.17	1845.36	4.5295e-06	0.00144265	0.703767	0.999184	None	Rnf168
ENSMUSG00000014075.15	241.491	-2.49303e-06	0.00144268	0.475403	0.999184	None	Tctex1d2
ENSMUSG00000014077.13	930.968	-4.10408e-06	0.00144266	0.448553	0.999184	None	Chp1
ENSMUSG00000014177.10	664.968	-5.81182e-07	0.00144266	0.905436	0.999184	None	Tvp23b
ENSMUSG00000014195.15	7142.1	-2.28374e-06	0.00144263	0.734666	0.999184	None	Dnajc7
ENSMUSG00000014226.10	9349.49	-1.26548e-05	0.00144266	0.0690034	0.999184	None	Cacybp
ENSMUSG00000014232.14	220.177	-1.44545e-06	0.00144268	0.670959	0.999184	None	Cluap1
ENSMUSG00000014243.5	344.986	1.27803e-06	0.00144268	0.731889	0.999184	None	Zswim7
ENSMUSG00000014245.8	810.678	-4.61184e-06	0.00144266	0.378694	0.999184	None	Pigl
ENSMUSG00000014294.4	1519.26	-1.16736e-05	0.00144267	0.0790728	0.999184	None	Ndufa2
ENSMUSG00000014301.13	323.256	-1.79677e-06	0.00144268	0.637694	0.999184	None	Pam16
ENSMUSG00000014303.13	994.922	3.08425e-06	0.00144265	0.57694	0.999184	None	Glis2
ENSMUSG00000014349.7	4670.63	-4.37583e-06	0.00144264	0.515103	0.999184	None	Ube2z
ENSMUSG00000014353.14	654.589	2.3328e-06	0.00144266	0.634325	0.999184	None	Tmem87b
ENSMUSG00000014355.10	6017	5.48679e-06	0.00144263	0.427709	0.999184	None	Anapc1
ENSMUSG00000014361.5	118.602	1.06406e-06	0.00144269	0.678381	0.999184	None	Mertk
ENSMUSG00000014402.15	1191.36	-4.36428e-06	0.00144266	0.420851	0.999184	None	Tsg101
ENSMUSG00000014418.16	583.133	6.11703e-06	0.00144267	0.19244	0.999184	None	Hps5
ENSMUSG00000014426.9	1701.41	-1.95639e-06	0.00144265	0.742523	0.999184	None	Map3k4
ENSMUSG00000014470.4	342.473	-5.04454e-06	0.00144268	0.211179	0.999184	None	Rnf166
ENSMUSG00000014496.8	2558.76	8.09488e-06	0.00144265	0.20397	0.999184	None	Ankrd28
ENSMUSG00000014504.16	1862.99	-4.89008e-06	0.00144265	0.415755	0.999184	None	Srp19
ENSMUSG00000014547.10	671.219	-2.26188e-05	0.00144275	0.218298	0.999184	None	Wdfy2
ENSMUSG00000014550.14	1334.14	6.60464e-06	0.00144266	0.766443	0.999184	None	Rbsn
ENSMUSG00000014551.8	1090.65	-1.61424e-06	0.00144266	0.753102	0.999184	None	Mrps25
ENSMUSG00000014554.13	384.027	-2.43242e-06	0.00144267	0.561208	0.999184	None	Dguok
ENSMUSG00000014592.20	931.691	-1.09194e-06	0.00144266	0.836269	0.999184	None	Camta1
ENSMUSG00000014602.15	510.23	1.60975e-06	0.00144267	0.719014	0.999184	None	Kif1a
ENSMUSG00000014606.14	1526.09	-1.53897e-06	0.00144266	0.771806	0.999184	None	Slc25a11
ENSMUSG00000014633.15	599.14	-2.33868e-06	0.00144267	0.609693	0.999184	None	Cmc2
ENSMUSG00000014668.15	1582.22	-5.19412e-06	0.00144265	0.380891	0.999184	None	Chfr
ENSMUSG00000014748.13	1370.19	-9.75506e-06	0.00144267	0.433472	0.999184	None	Tex261
ENSMUSG00000014763.8	637.116	-4.58014e-05	0.00144303	0.658623	0.999184	None	Fam120b
ENSMUSG00000014767.17	1558.48	-2.48431e-06	0.00144265	0.257789	0.999184	None	Tbp
ENSMUSG00000014769.10	5489.14	-9.00006e-06	0.00144265	0.159168	0.999184	None	Psmb1
ENSMUSG00000014778.10	737.566	5.12413e-06	0.00144266	0.315062	0.999184	None	Fhod1
ENSMUSG00000014786.8	497.092	-1.79251e-06	0.00144267	0.688383	0.999184	None	Slc9a5
ENSMUSG00000014837.15	234.95	1.0541e-06	0.00144268	0.742948	0.999184	None	4931428F04Rik
ENSMUSG00000014846.12	120.799	1.58775e-06	0.00144269	0.548331	0.999184	None	Tppp3
ENSMUSG00000014850.15	1228.4	1.77836e-06	0.00144265	0.875128	0.999184	None	Msh3
ENSMUSG00000014856.12	843.363	6.83028e-07	0.00144266	0.899525	0.999184	None	Tmem208
ENSMUSG00000014859.9	6409.08	-4.70403e-06	0.00144264	0.476418	0.999184	None	E2f4
ENSMUSG00000014867.9	2928	-5.06428e-06	0.00144264	0.417874	0.999184	None	Surf4
ENSMUSG00000014873.15	1130.94	8.18553e-07	0.00144265	0.88561	0.999184	None	Surf2
ENSMUSG00000014905.4	355.553	-1.70123e-06	0.00144267	0.671653	0.999184	None	Dnajb9
ENSMUSG00000014907.10	2115.17	-4.45706e-06	0.00144265	0.456314	0.999184	None	Naf1
ENSMUSG00000014932.15	2930.35	-4.69883e-07	0.00144264	0.635293	0.999184	None	Yes1
ENSMUSG00000014956.15	7292.05	-9.15731e-06	0.00144264	0.192993	0.999184	None	Ppp1cb
ENSMUSG00000014959.12	2005.07	-2.08891e-06	0.00144265	0.719684	0.999184	None	Gorasp2
ENSMUSG00000014980.14	447.46	-3.80649e-07	0.00144267	0.33128	0.999184	None	Tsen15
ENSMUSG00000015002.18	2214.51	3.45109e-06	0.00144265	0.568825	0.999184	None	Efr3a
ENSMUSG00000015013.9	460.038	1.27382e-06	0.00144267	0.889923	0.999184	None	Trappc2l
ENSMUSG00000015016.8	364.629	-3.95311e-06	0.00144267	0.886516	0.999184	None	Acsf3
ENSMUSG00000015027.11	121.052	-9.71278e-07	0.00144269	0.709311	0.999184	None	Galns
ENSMUSG00000015087.14	2062.53	-6.96982e-06	0.00144265	0.264986	0.999184	None	Rabl6
ENSMUSG00000015092.9	2140.22	-1.1686e-06	0.00144265	0.24478	0.999184	None	Edf1
ENSMUSG00000015094.16	448.823	-1.2689e-06	0.00144267	0.773101	0.999184	None	Npdc1
ENSMUSG00000015095.12	589.837	-3.35649e-06	0.00144267	0.522468	0.999184	None	Fbxw5
ENSMUSG00000015112.15	2955.77	-4.62946e-06	0.00144264	0.478522	0.999184	None	Slc25a13
ENSMUSG00000015126.9	533.877	-3.65384e-07	0.00144266	0.936015	0.999184	None	Tsr3
ENSMUSG00000015127.14	219.818	5.60912e-06	0.00144269	0.0901239	0.999184	None	Unkl
ENSMUSG00000015143.15	4969.61	5.00069e-07	0.00144263	0.943593	0.999184	None	Actn1
ENSMUSG00000015149.14	584.838	1.57592e-06	0.00144266	0.744549	0.999184	None	Sirt2
ENSMUSG00000015165.16	15794.4	-6.1212e-06	0.00144263	0.392768	0.999184	None	Hnrnpl
ENSMUSG00000015176.10	13398.1	-1.74962e-06	0.00144263	0.799518	0.999184	None	Nolc1
ENSMUSG00000015189.12	386.509	1.86191e-06	0.00144267	0.660296	0.999184	None	Casd1
ENSMUSG00000015202.13	384.583	-1.57013e-06	0.00144267	0.696538	0.999184	None	Cnksr3
ENSMUSG00000015214.14	350.19	-5.27718e-07	0.00144267	0.905678	0.999184	None	Mtmr1
ENSMUSG00000015217.11	337.915	-1.56844e-06	0.00144267	0.689605	0.999184	None	Hmgb3
ENSMUSG00000015222.17	187.465	1.59662e-06	0.00144268	0.763526	0.999184	None	Map2
ENSMUSG00000015243.4	1481.91	5.35252e-06	0.00144266	0.286265	0.999184	None	Abca1
ENSMUSG00000015247.10	590.619	-3.94149e-06	0.00144267	0.416409	0.999184	None	Nipsnap3b
ENSMUSG00000015290.15	803.167	-1.02587e-06	0.00144266	0.8411	0.999184	None	Ubl4a
ENSMUSG00000015291.10	1576.74	2.89854e-06	0.00144265	0.562694	0.999184	None	Gdi1
ENSMUSG00000015305.6	1285.92	1.22736e-06	0.00144266	0.0543682	0.999184	None	Sash1
ENSMUSG00000015312.9	183.118	-1.69899e-07	0.00144268	0.954486	0.999184	None	Gadd45b
ENSMUSG00000015335.16	653.116	-1.11151e-06	0.00144266	0.816865	0.999184	None	Zdhhc12
ENSMUSG00000015337.5	144.765	-2.01639e-06	0.00144269	0.360946	0.999184	None	Endog
ENSMUSG00000015341.17	1822.79	-9.81973e-06	0.00144266	0.10658	0.999184	None	Golga7
ENSMUSG00000015342.6	161.067	1.19226e-06	0.00144268	0.69274	0.999184	None	Xk
ENSMUSG00000015354.8	592.802	3.15847e-06	0.00144267	0.477114	0.999184	None	Pcolce2
ENSMUSG00000015357.10	1240.35	-6.22773e-06	0.00144266	0.431501	0.999184	None	Clpx
ENSMUSG00000015363.13	740.858	-6.18266e-06	0.00144267	0.22334	0.999184	None	Trabd
ENSMUSG00000015365.15	177.194	1.86039e-06	0.00144268	0.550679	0.999184	None	Mov10l1
ENSMUSG00000015377.10	297.662	3.33327e-06	0.00144268	0.385797	0.999184	None	Dennd6b
ENSMUSG00000015461.15	1232.64	-1.5786e-06	0.00144265	0.848388	0.999184	None	Atf6b
ENSMUSG00000015468.14	521.451	3.91926e-06	0.00144267	0.370747	0.999184	None	Notch4
ENSMUSG00000015474.16	183.129	-1.08372e-06	0.00144268	0.423931	0.999184	None	Ppt2
ENSMUSG00000015478.13	526.101	-9.36695e-07	0.00144267	0.838544	0.999184	None	Rnf5
ENSMUSG00000015488.14	409.233	-1.62942e-06	0.00144267	0.70099	0.999184	None	Cacfd1
ENSMUSG00000015522.18	2250.05	6.69945e-06	0.00144265	0.287733	0.999184	None	Arnt
ENSMUSG00000015536.14	614.921	-3.70624e-06	0.00144267	0.344991	0.999184	None	Mocs2
ENSMUSG00000015542.17	279.083	-8.26117e-07	0.00144268	0.824338	0.999184	None	Nat9
ENSMUSG00000015568.16	341.374	-7.49885e-06	0.00144268	0.0524584	0.999184	None	Lpl
ENSMUSG00000015575.14	1276.6	-4.08684e-06	0.00144266	0.453937	0.999184	None	Atp6v0e
ENSMUSG00000015597.17	1369.86	5.28251e-07	0.00144265	0.926892	0.999184	None	Zfp318
ENSMUSG00000015605.6	1131.59	1.23394e-06	0.00144265	0.825447	0.999184	None	Srf
ENSMUSG00000015652.9	321.668	-5.87864e-07	0.00144267	0.876909	0.999184	None	Steap1
ENSMUSG00000015653.13	659.315	3.90465e-06	0.00144266	0.423919	0.999184	None	Steap2
ENSMUSG00000015656.17	46317.4	-3.85928e-05	0.00144289	0.471006	0.999184	None	Hspa8
ENSMUSG00000015659.12	403.928	3.88837e-06	0.00144268	0.293825	0.999184	None	Serac1
ENSMUSG00000015668.13	946.068	-3.66715e-06	0.00144266	0.497952	0.999184	None	Pdzd11
ENSMUSG00000015671.11	5969.05	-8.84952e-06	0.00144265	0.173038	0.999184	None	Psma2
ENSMUSG00000015672.4	804.221	-4.5748e-06	0.00144266	0.381349	0.999184	None	Mrpl32
ENSMUSG00000015697.14	3823.27	7.09343e-06	0.00144264	0.291457	0.999184	None	Setdb1
ENSMUSG00000015709.9	227.743	-6.28556e-07	0.00144268	0.854349	0.999184	None	Arnt2
ENSMUSG00000015711.8	1884.34	-3.30241e-06	0.00144265	0.573606	0.999184	None	Prune1
ENSMUSG00000015714.11	1284.16	-3.29627e-06	0.00144265	0.90246	0.999184	None	Cers2
ENSMUSG00000015733.13	4006.64	0.000111681	0.00144481	0.483726	0.999184	None	Capza2
ENSMUSG00000015747.5	394.759	-3.20852e-06	0.00144267	0.447897	0.999184	None	Vps45
ENSMUSG00000015748.13	3718.44	6.08561e-06	0.00144264	0.445761	0.999184	None	Prpf3
ENSMUSG00000015749.12	7934.76	-8.87576e-06	0.00144264	0.194218	0.999184	None	Anp32e
ENSMUSG00000015750.15	343.26	-2.1159e-06	0.00144267	0.564192	0.999184	None	Aph1a
ENSMUSG00000015755.16	2493.53	4.61477e-06	0.00144265	0.4585	0.999184	None	Tab2
ENSMUSG00000015757.10	2033.78	4.17144e-06	0.00144264	0.534881	0.999184	None	Ppil4
ENSMUSG00000015759.11	1018.54	-6.66126e-06	0.00144266	0.228391	0.999184	None	Cnih1
ENSMUSG00000015766.14	670.029	5.5762e-06	0.00144267	0.263786	0.999184	None	Eps8
ENSMUSG00000015776.12	1636.97	4.23844e-06	0.00144265	0.483543	0.999184	None	Med22
ENSMUSG00000015790.16	547.648	-2.68273e-06	0.00144267	0.567816	0.999184	None	Surf1
ENSMUSG00000015804.14	1534.47	-4.16136e-06	0.00144265	0.472884	0.999184	None	Med28
ENSMUSG00000015837.15	4690.88	7.53759e-06	0.00144264	0.273453	0.999184	None	Sqstm1
ENSMUSG00000015839.6	1951.81	-2.9662e-06	0.00144264	0.633906	0.999184	None	Nfe2l2
ENSMUSG00000015846.14	491.659	4.28751e-07	0.00144267	0.926339	0.999184	None	Rxra
ENSMUSG00000015869.16	2294.95	1.13583e-06	0.00144264	0.852315	0.999184	None	Prpsap1
ENSMUSG00000015880.13	4376.83	-2.44236e-06	0.00144263	0.715725	0.999184	None	Ncapg
ENSMUSG00000015882.17	436.747	3.58981e-06	0.00144268	0.760085	0.999184	None	Lcorl
ENSMUSG00000015889.8	2445	-6.31567e-06	0.00144265	0.314786	0.999184	None	Lta4h
ENSMUSG00000015937.15	1892.33	1.33937e-06	0.00144264	0.786291	0.999184	None	H2afy
ENSMUSG00000015942.9	129.536	4.92293e-07	0.00144268	0.858766	0.999184	None	Gtf2ird2
ENSMUSG00000015943.11	535.46	-4.54318e-06	0.00144268	0.266357	0.999184	None	Bola1
ENSMUSG00000015944.9	259.201	-2.65473e-06	0.00144268	0.447266	0.999184	None	Castor2
ENSMUSG00000015961.8	4526.81	2.95453e-06	0.00144264	0.640011	0.999184	None	Adss
ENSMUSG00000015971.5	1263.81	-3.45107e-06	0.00144265	0.409533	0.999184	None	Actr8
ENSMUSG00000015994.10	3604.97	-4.35651e-06	0.00144264	0.494579	0.999184	None	Fnta
ENSMUSG00000016018.4	4850.59	-2.67843e-06	0.00144263	0.695982	0.999184	None	Skiv2l2
ENSMUSG00000016028.10	519.546	5.38513e-06	0.00144267	0.223938	0.999184	None	Celsr1
ENSMUSG00000016181.9	1603.43	6.80065e-07	0.00144264	0.912128	0.999184	None	Diexf
ENSMUSG00000016200.14	624.322	9.24267e-07	0.00144267	0.834439	0.999184	None	Syt14
ENSMUSG00000016252.7	2480.54	-5.364e-06	0.00144265	0.0829094	0.999184	None	Atp5e
ENSMUSG00000016253.12	1959.56	-2.50044e-06	0.00144264	0.682732	0.999184	None	Nelfcd
ENSMUSG00000016256.10	1040.7	-9.6132e-06	0.00144268	0.946309	0.999184	None	Ctsz
ENSMUSG00000016257.15	2146.67	-1.51542e-05	0.00144268	0.553186	0.999184	None	Prelid3b
ENSMUSG00000016308.12	1038	1.25716e-07	0.00144266	0.923239	0.999184	None	Ube2a
ENSMUSG00000016319.3	14275.1	-9.57287e-07	0.00144264	0.92248	0.999184	None	Slc25a5
ENSMUSG00000016344.14	616.87	-3.38668e-06	0.00144267	0.426635	0.999184	None	Ppdpf
ENSMUSG00000016346.17	130.845	-8.62228e-07	0.00144269	0.755166	0.999184	None	Kcnq2
ENSMUSG00000016382.15	880.478	-7.7297e-06	0.00144267	0.147818	0.999184	None	Pls3
ENSMUSG00000016409.4	832.723	-7.23377e-07	0.00144266	0.887963	0.999184	None	Nkap
ENSMUSG00000016427.7	843.713	-5.67516e-06	0.00144266	0.273435	0.999184	None	Ndufa1
ENSMUSG00000016477.18	1802.48	-2.36364e-07	0.00144264	0.937342	0.999184	None	E2f3
ENSMUSG00000016481.15	604.876	3.61689e-06	0.00144266	0.428958	0.999184	None	Cr1l
ENSMUSG00000016487.15	1608.77	3.5272e-06	0.00144265	0.611964	0.999184	None	Ppfibp1
ENSMUSG00000016495.12	304.462	-2.26349e-06	0.00144268	0.552793	0.999184	None	Plgrkt
ENSMUSG00000016503.17	356.579	1.32842e-06	0.00144267	0.746042	0.999184	None	Gtf3a
ENSMUSG00000016510.11	318.964	1.1199e-06	0.00144267	0.778168	0.999184	None	Mtif3
ENSMUSG00000016520.7	511.439	1.58398e-06	0.00144267	0.750186	0.999184	None	Lnx2
ENSMUSG00000016526.8	1561.82	-3.66318e-06	0.00144265	0.533375	0.999184	None	Dyrk3
ENSMUSG00000016528.10	826.856	-2.06847e-06	0.00144266	0.690128	0.999184	None	Mapkapk2
ENSMUSG00000016534.15	1086.07	5.63267e-06	0.00144266	0.305741	0.999184	None	Lamp2
ENSMUSG00000016541.10	6730.95	-3.4339e-07	0.00144263	0.958522	0.999184	None	Atxn10
ENSMUSG00000016554.9	5283.82	-1.69944e-05	0.00144269	0.204203	0.999184	None	Eif3d
ENSMUSG00000016559.14	12685.5	-6.65446e-06	0.00144263	0.342128	0.999184	None	H3f3b
ENSMUSG00000016624.15	227.475	-3.53531e-06	0.00144268	0.897582	0.999184	None	Phf21b
ENSMUSG00000016637.7	357.598	1.4971e-06	0.00144267	0.715287	0.999184	None	Ift27
ENSMUSG00000016664.16	1749.43	2.59566e-06	0.00144265	0.846651	0.999184	None	Pacsin2
ENSMUSG00000016757.11	1494.25	1.4499e-06	0.00144265	0.807667	0.999184	None	Ttll12
ENSMUSG00000016831.12	1814.74	1.52242e-06	0.00144264	0.80646	0.999184	None	Tox4
ENSMUSG00000016833.14	523.407	-5.52302e-06	0.00144267	0.22473	0.999184	None	Mrps18c
ENSMUSG00000016921.14	11514.3	-2.72113e-06	0.00144263	0.696666	0.999184	None	Srsf6
ENSMUSG00000016933.17	2062.91	0.000295819	0.00145837	0.44058	0.999184	None	Plcg1
ENSMUSG00000016940.18	507.141	-7.33704e-06	0.00144268	0.107551	0.999184	None	Kctd2
ENSMUSG00000016946.5	2085.7	-6.05019e-06	0.00144265	0.395081	0.999184	None	Kctd5
ENSMUSG00000016984.7	2115.09	-6.93987e-06	0.00144265	0.271489	0.999184	None	Etaa1
ENSMUSG00000017119.19	4514.59	3.62791e-06	0.00144264	0.586276	0.999184	None	Nbr1
ENSMUSG00000017146.12	4176.99	1.71553e-05	0.00144269	0.327296	0.999184	None	Brca1
ENSMUSG00000017176.17	836.936	-2.22496e-07	0.00144266	0.96329	0.999184	None	Nt5c3b
ENSMUSG00000017188.3	702.331	-6.21944e-07	0.00144267	0.699207	0.999184	None	Coa3
ENSMUSG00000017221.14	5949	-1.40614e-05	0.00144267	0.586665	0.999184	None	Psmd3
ENSMUSG00000017264.16	3542.27	1.70822e-06	0.00144264	0.885275	0.999184	None	Exosc10
ENSMUSG00000017286.15	1813.04	-1.13757e-05	0.00144266	0.0648108	0.999184	None	Glod4
ENSMUSG00000017288.15	725.312	1.10813e-06	0.00144266	0.825051	0.999184	None	Vps53
ENSMUSG00000017291.13	3445.43	1.01074e-05	0.00144266	0.0965853	0.999184	None	Taok1
ENSMUSG00000017299.13	380.693	-2.60776e-06	0.00144267	0.513243	0.999184	None	Dnttip1
ENSMUSG00000017307.16	354.005	3.0141e-06	0.00144267	0.460754	0.999184	None	Acot8
ENSMUSG00000017314.12	154.176	-1.51303e-06	0.00144268	0.59962	0.999184	None	Mpp2
ENSMUSG00000017376.15	1245.29	5.72057e-06	0.00144266	0.312377	0.999184	None	Nlk
ENSMUSG00000017386.10	2915.85	2.97392e-06	0.00144264	0.651386	0.999184	None	Traf4
ENSMUSG00000017390.15	344.072	-6.08889e-06	0.00144268	0.111247	0.999184	None	Aldoc
ENSMUSG00000017400.10	257.134	-2.05997e-06	0.00144268	0.558175	0.999184	None	Stac2
ENSMUSG00000017404.12	16162.8	-1.02807e-05	0.00144265	0.123849	0.999184	None	Rpl19
ENSMUSG00000017405.14	348.691	3.22121e-06	0.00144267	0.419338	0.999184	None	Nek8
ENSMUSG00000017417.14	157.438	3.91796e-06	0.00144269	0.169107	0.999184	None	Plxdc1
ENSMUSG00000017418.13	1545.14	2.28578e-06	0.00144265	0.687622	0.999184	None	Arl5b
ENSMUSG00000017421.18	9633.46	-4.63574e-06	0.00144263	0.514206	0.999184	None	Zfp207
ENSMUSG00000017428.16	4877.98	-2.43293e-06	0.00144263	0.720139	0.999184	None	Psmd11
ENSMUSG00000017453.4	1018.54	-8.42087e-06	0.00144267	0.120492	0.999184	None	Pipox
ENSMUSG00000017478.15	5495.28	4.21407e-06	0.00144263	0.545439	0.999184	None	Zc3h18
ENSMUSG00000017485.11	2799.03	-4.97918e-06	0.00144264	0.439167	0.999184	None	Top2b
ENSMUSG00000017499.15	2561.58	1.32213e-05	0.00144267	0.771519	0.999184	None	Cdc6
ENSMUSG00000017548.15	6566.21	-1.33147e-06	0.00144263	0.848065	0.999184	None	Suz12
ENSMUSG00000017550.14	2631.57	6.22063e-06	0.00144265	0.306407	0.999184	None	Atad5
ENSMUSG00000017561.16	2398.28	-2.24618e-06	0.00144264	0.718854	0.999184	None	Crlf3
ENSMUSG00000017615.12	1556.54	-1.08052e-06	0.00144265	0.854074	0.999184	None	Tnfaip1
ENSMUSG00000017631.18	1722.56	9.38498e-06	0.00144266	0.118118	0.999184	None	Abr
ENSMUSG00000017639.13	901.234	-2.91334e-06	0.00144266	0.582014	0.999184	None	Rab11fip4
ENSMUSG00000017664.16	697.763	-6.46548e-06	0.00144267	0.0999337	0.999184	None	Slc35c2
ENSMUSG00000017667.9	661.442	-1.77063e-06	0.00144266	0.714603	0.999184	None	Zfp334
ENSMUSG00000017670.16	1051.21	3.28615e-07	0.00144265	0.954511	0.999184	None	Elmo2
ENSMUSG00000017677.11	2944.48	0.000238505	0.00145273	0.393461	0.999184	None	Wsb1
ENSMUSG00000017679.16	383.585	2.2733e-06	0.00144267	0.576975	0.999184	None	Ttpal
ENSMUSG00000017686.16	2028.34	-9.38994e-06	0.00144266	0.133829	0.999184	None	Rhot1
ENSMUSG00000017697.3	465.325	1.98161e-06	0.00144267	0.623909	0.999184	None	Ada
ENSMUSG00000017707.9	2207.57	4.53925e-06	0.00144265	0.456424	0.999184	None	Serinc3
ENSMUSG00000017715.11	2176.59	1.70561e-06	0.00144264	0.786765	0.999184	None	Pgs1
ENSMUSG00000017716.15	4628.49	-1.18063e-05	0.00144266	0.0823297	0.999184	None	Birc5
ENSMUSG00000017721.15	1024.85	-4.84147e-07	0.00144265	0.928536	0.999184	None	Pigt
ENSMUSG00000017723.11	356.36	2.1204e-06	0.00144268	0.524302	0.999184	None	Wfdc2
ENSMUSG00000017724.14	3420.32	-3.55892e-06	0.00144264	0.582363	0.999184	None	Etv4
ENSMUSG00000017747.13	326.754	-5.4543e-06	0.00144268	0.878649	0.999184	None	Ghdc
ENSMUSG00000017754.13	577.568	2.75871e-06	0.00144266	0.565267	0.999184	None	Pltp
ENSMUSG00000017756.9	1932.53	5.83284e-07	0.00144264	0.493598	0.999184	None	Slc12a7
ENSMUSG00000017760.16	1326.01	5.21912e-06	0.00144265	0.372193	0.999184	None	Ctsa
ENSMUSG00000017764.2	740.969	2.15937e-06	0.00144266	0.674984	0.999184	None	Zswim1
ENSMUSG00000017765.17	1144.56	1.01007e-05	0.00144267	0.074628	0.999184	None	Slc12a4
ENSMUSG00000017774.19	2439.12	-3.44445e-06	0.00144264	0.590076	0.999184	None	Myo1c
ENSMUSG00000017776.15	3743.5	-1.88687e-06	0.00144263	0.778305	0.999184	None	Crk
ENSMUSG00000017778.14	2469.05	-8.40404e-06	0.00144266	0.13953	0.999184	None	Cox7c
ENSMUSG00000017781.17	1643.53	-1.05551e-06	0.00144264	0.860568	0.999184	None	Pitpna
ENSMUSG00000017801.15	1225.66	-4.57907e-06	0.00144265	0.423349	0.999184	None	Mlx
ENSMUSG00000017802.14	1446.98	3.31477e-05	0.00144284	0.758798	0.999184	None	Retreg3
ENSMUSG00000017831.8	1405.01	-1.12352e-06	0.00144265	0.848008	0.999184	None	Rab5a
ENSMUSG00000017837.12	763.278	-3.9386e-06	0.00144266	0.44469	0.999184	None	Nkiras2
ENSMUSG00000017843.14	4289.47	-1.16174e-05	0.00144265	0.0871778	0.999184	None	Ppp2r5c
ENSMUSG00000017858.12	954.532	-6.47458e-06	0.00144266	0.225894	0.999184	None	Ift52
ENSMUSG00000017861.11	8108.41	-1.59628e-06	0.00144263	0.817221	0.999184	None	Mybl2
ENSMUSG00000017929.13	778.859	-1.76219e-06	0.00144266	0.712829	0.999184	None	B4galt5
ENSMUSG00000017969.13	357.642	4.67225e-06	0.00144268	0.209613	0.999184	None	Ptgis
ENSMUSG00000017999.16	4422.37	1.3245e-06	0.00144263	0.845822	0.999184	None	Ddx27
ENSMUSG00000018001.18	466.78	-3.01092e-06	0.00144267	0.500262	0.999184	None	Cyth3
ENSMUSG00000018012.11	154.346	-3.02321e-06	0.00144269	0.272963	0.999184	None	Rac3
ENSMUSG00000018042.18	3202.92	-3.32516e-06	0.00144264	0.606301	0.999184	None	Cyb5r3
ENSMUSG00000018068.13	2900.06	3.0045e-06	0.00144264	0.632768	0.999184	None	Ints2
ENSMUSG00000018102.5	189.416	2.31989e-06	0.00144268	0.473813	0.999184	None	Hist1h2bc
ENSMUSG00000018160.15	3247.87	9.72153e-06	0.00144266	0.116368	0.999184	None	Med1
ENSMUSG00000018167.10	498.691	-1.62704e-06	0.00144267	0.721399	0.999184	None	Stard3
ENSMUSG00000018169.12	224.212	-9.88192e-07	0.00144268	0.764905	0.999184	None	Mfng
ENSMUSG00000018171.9	1175.99	-3.29302e-06	0.00144265	0.560348	0.999184	None	Vmp1
ENSMUSG00000018189.12	2575.62	-5.80969e-06	0.00144264	0.369187	0.999184	None	Uchl5
ENSMUSG00000018196.18	526.839	7.595e-07	0.00144267	0.871971	0.999184	None	Glrx2
ENSMUSG00000018199.9	1221.87	4.24824e-06	0.00144266	0.411443	0.999184	None	Trove2
ENSMUSG00000018209.15	3115.72	-4.00597e-07	0.00144264	0.948879	0.999184	None	Stk4
ENSMUSG00000018239.9	1407.26	-5.09283e-06	0.00144265	0.376588	0.999184	None	Zcchc10
ENSMUSG00000018286.6	6305	-4.28547e-06	0.00144264	0.487469	0.999184	None	Psmb6
ENSMUSG00000018287.12	1932.5	-3.54997e-06	0.00144265	0.537453	0.999184	None	Spag7
ENSMUSG00000018293.4	10716.3	2.63758e-06	0.00144265	0.66434	0.999184	None	Pfn1
ENSMUSG00000018322.10	2056.78	-4.23878e-06	0.00144265	0.484819	0.999184	None	Tomm34
ENSMUSG00000018326.9	6276.15	-8.68044e-06	0.00144264	0.212699	0.999184	None	Ywhab
ENSMUSG00000018334.18	336.866	4.603e-06	0.00144268	0.241253	0.999184	None	Ksr1
ENSMUSG00000018339.11	503.898	6.71849e-06	0.00144268	0.133535	0.999184	None	Gpx3
ENSMUSG00000018340.13	1924.13	-1.36877e-05	0.00144268	0.41539	0.999184	None	Anxa6
ENSMUSG00000018362.14	5384.71	-4.04242e-06	0.00144264	0.545963	0.999184	None	Kpna2
ENSMUSG00000018363.16	1529.24	-3.13379e-06	0.00144265	0.598387	0.999184	None	Smurf2
ENSMUSG00000018372.13	530.55	2.84206e-06	0.00144267	0.537366	0.999184	None	Cep95
ENSMUSG00000018377.10	840.367	3.92689e-06	0.00144266	0.446239	0.999184	None	Vezf1
ENSMUSG00000018379.17	13951.3	-6.2721e-06	0.00144263	0.366399	0.999184	None	Srsf1
ENSMUSG00000018395.19	642.872	1.054e-06	0.00144266	0.82889	0.999184	None	Kif3a
ENSMUSG00000018398.18	711.495	2.87644e-06	0.00144266	0.566633	0.999184	None	Sept8
ENSMUSG00000018401.17	1427.04	-1.33024e-05	0.00144268	0.745478	0.999184	None	Mtmr4
ENSMUSG00000018412.16	2831.21	9.20503e-06	0.00144266	0.140371	0.999184	None	Kansl1
ENSMUSG00000018415.14	1571.74	-4.38609e-06	0.00144265	0.465999	0.999184	None	Gid4
ENSMUSG00000018417.14	1277.45	-5.11207e-06	0.00144265	0.341839	0.999184	None	Myo1b
ENSMUSG00000018425.18	1862.23	-3.4768e-06	0.00144264	0.572612	0.999184	None	Dhx40
ENSMUSG00000018427.7	240.165	1.02495e-06	0.00144268	0.766873	0.999184	None	Ypel2
ENSMUSG00000018428.15	3524.83	2.89391e-06	0.00144263	0.666577	0.999184	None	Akap1
ENSMUSG00000018433.14	4298.05	8.41996e-06	0.00144264	0.669155	0.999184	None	Nol11
ENSMUSG00000018442.13	986.904	-1.31785e-05	0.00144268	0.243648	0.999184	None	Derl2
ENSMUSG00000018446.8	6824.35	-4.52435e-06	0.00144265	0.463199	0.999184	None	C1qbp
ENSMUSG00000018449.12	438.146	1.81243e-06	0.00144267	0.681101	0.999184	None	Rpain
ENSMUSG00000018474.17	643.022	3.50564e-06	0.00144266	0.471564	0.999184	None	Chd3
ENSMUSG00000018476.7	1509.23	5.83263e-06	0.00144265	0.321726	0.999184	None	Kdm6b
ENSMUSG00000018481.9	3509.84	5.7215e-06	0.00144264	0.426564	0.999184	None	Appbp2
ENSMUSG00000018501.17	7612.15	9.11533e-06	0.00144266	0.138127	0.999184	None	Ncor1
ENSMUSG00000018509.8	923.639	-8.80245e-06	0.00144268	0.0627928	0.999184	None	Cenpv
ENSMUSG00000018537.16	1464.44	5.37151e-07	0.00144265	0.927909	0.999184	None	Pcgf2
ENSMUSG00000018541.10	897.254	-4.98373e-06	0.00144266	0.353808	0.999184	None	Cwc25
ENSMUSG00000018547.8	2370.32	-7.07859e-06	0.00144265	0.907254	0.999184	None	Pip4k2b
ENSMUSG00000018548.15	2908.75	-5.75922e-06	0.00144264	0.375614	0.999184	None	Trim37
ENSMUSG00000018559.16	997.838	-4.30395e-06	0.00144266	0.4223	0.999184	None	Ctdnep1
ENSMUSG00000018565.17	1692.78	-3.2924e-06	0.00144265	0.569947	0.999184	None	Elp5
ENSMUSG00000018567.14	1574.8	-9.50715e-06	0.00144266	0.106033	0.999184	None	Gabarap
ENSMUSG00000018569.12	151.209	6.27614e-07	0.00144268	0.821092	0.999184	None	Cldn7
ENSMUSG00000018570.17	136.76	-1.0509e-06	0.00144268	0.705549	0.999184	None	2810408A11Rik
ENSMUSG00000018572.10	2643.52	-3.92357e-06	0.00144265	0.503784	0.999184	None	Phf23
ENSMUSG00000018574.14	302.41	6.57273e-06	0.00144268	0.0874671	0.999184	None	Acadvl
ENSMUSG00000018583.5	14602.8	0.000107678	0.00144465	0.712247	0.999184	None	G3bp1
ENSMUSG00000018585.9	2383.78	1.95501e-06	0.00144265	0.719996	0.999184	None	Atox1
ENSMUSG00000018593.13	3159.76	1.20417e-05	0.00144266	0.0606926	0.999184	None	Sparc
ENSMUSG00000018599.5	351.168	-1.52453e-06	0.00144267	0.704729	0.999184	None	Mief2
ENSMUSG00000018604.18	1899.42	7.34753e-06	0.00144265	0.231403	0.999184	None	Tbx3
ENSMUSG00000018651.14	1693.16	-2.69538e-06	0.00144265	0.652058	0.999184	None	Tada2a
ENSMUSG00000018659.12	577.793	-6.69369e-06	0.00144267	0.152665	0.999184	None	Pnpo
ENSMUSG00000018661.17	824.887	2.40409e-06	0.00144266	0.619454	0.999184	None	Cog1
ENSMUSG00000018669.14	2149.65	-6.78803e-06	0.00144265	0.220305	0.999184	None	Cdk5rap3
ENSMUSG00000018677.9	4235.38	-5.66256e-06	0.00144265	0.367565	0.999184	None	Slc25a39
ENSMUSG00000018678.13	1139.7	3.51647e-06	0.00144265	0.532475	0.999184	None	Sp2
ENSMUSG00000018697.14	1653.82	-1.03745e-05	0.00144267	0.173694	0.999184	None	Aatf
ENSMUSG00000018727.19	255.937	3.63206e-06	0.00144268	0.314676	0.999184	None	Cpsf4l
ENSMUSG00000018733.10	522.018	7.15196e-07	0.00144267	0.879302	0.999184	None	Pex12
ENSMUSG00000018736.14	1021.85	1.40603e-06	0.00144266	0.790819	0.999184	None	Ndel1
ENSMUSG00000018761.14	2090.47	2.03716e-06	0.00144265	0.717933	0.999184	None	Mpdu1
ENSMUSG00000018765.5	4526.24	-1.13664e-06	0.00144263	0.861527	0.999184	None	Fxr2
ENSMUSG00000018770.9	9029.03	-5.7542e-06	0.00144264	0.37408	0.999184	None	Atp5g3
ENSMUSG00000018774.13	159.241	4.40674e-06	0.00144269	0.0652193	0.999184	None	Cd68
ENSMUSG00000018796.13	912.941	-8.18464e-07	0.00144266	0.87708	0.999184	None	Acsl1
ENSMUSG00000018809.2	640.979	1.76826e-06	0.00144266	0.720672	0.999184	None	Smyd4
ENSMUSG00000018820.13	828.578	3.37711e-07	0.00144266	0.950022	0.999184	None	Zfyve27
ENSMUSG00000018821.3	1062.34	-3.73912e-06	0.00144266	0.469462	0.999184	None	Avpi1
ENSMUSG00000018841.17	657.566	-4.39967e-06	0.00144266	0.373745	0.999184	None	Rad51d
ENSMUSG00000018846.8	1864.41	6.31488e-06	0.00144265	0.294933	0.999184	None	Pank3
ENSMUSG00000018848.4	6314.53	-6.80206e-06	0.00144264	0.308473	0.999184	None	Rars
ENSMUSG00000018849.6	1043.58	3.21093e-06	0.00144265	0.577584	0.999184	None	Wwc1
ENSMUSG00000018858.15	882.958	-6.26577e-06	0.00144267	0.198084	0.999184	None	Mrpl58
ENSMUSG00000018861.8	354.91	-4.43352e-06	0.00144268	0.276582	0.999184	None	Fdxr
ENSMUSG00000018882.12	3751.38	-9.98171e-06	0.00144266	0.114538	0.999184	None	Mrpl45
ENSMUSG00000018899.16	893.07	-1.85226e-06	0.00144266	0.724734	0.999184	None	Irf1
ENSMUSG00000018900.7	162.437	-3.5021e-07	0.00144268	0.906188	0.999184	None	Slc22a5
ENSMUSG00000018906.14	416.819	-4.83896e-06	0.00144267	0.763172	0.999184	None	P4ha2
ENSMUSG00000018909.15	810.827	-2.61075e-06	0.00144266	0.617699	0.999184	None	Arrb1
ENSMUSG00000018921.11	5009.89	2.33982e-06	0.00144264	0.724561	0.999184	None	Pelp1
ENSMUSG00000018923.13	676.975	-2.12092e-06	0.00144266	0.652668	0.999184	None	Med11
ENSMUSG00000018931.3	1205	7.30262e-07	0.00144265	0.899583	0.999184	None	Natd1
ENSMUSG00000018932.9	1004.2	-2.48247e-06	0.00144266	0.64011	0.999184	None	Map2k3
ENSMUSG00000018965.11	3240.72	-5.8223e-07	0.00144264	0.925396	0.999184	None	Ywhah
ENSMUSG00000018974.7	4558.92	-1.75131e-06	0.00144263	0.796046	0.999184	None	Sart3
ENSMUSG00000018983.9	865.477	7.43043e-07	0.00144266	0.889361	0.999184	None	E2f2
ENSMUSG00000018995.12	277.747	-1.62052e-06	0.00144268	0.660641	0.999184	None	Nars2
ENSMUSG00000018999.14	707.253	-1.36172e-06	0.00144266	0.786724	0.999184	None	Slc35b4
ENSMUSG00000019039.14	759.919	1.32336e-06	0.00144266	0.79732	0.999184	None	Dalrd3
ENSMUSG00000019054.13	1505.18	1.21878e-06	0.00144265	0.59155	0.999184	None	Fis1
ENSMUSG00000019055.15	559.861	6.96037e-07	0.00144267	0.881245	0.999184	None	Plod1
ENSMUSG00000019066.13	232.558	-4.16762e-06	0.00144268	0.199649	0.999184	None	Rab3d
ENSMUSG00000019082.18	636.966	2.50622e-06	0.00144266	0.606957	0.999184	None	Slc25a22
ENSMUSG00000019087.13	1332.21	7.847e-06	0.00144266	0.583933	0.999184	None	Atp6ap1
ENSMUSG00000019124.10	234.168	1.68247e-06	0.00144268	0.623023	0.999184	None	Scrn1
ENSMUSG00000019132.11	4528.52	2.34105e-06	0.00144263	0.732697	0.999184	None	BC005537
ENSMUSG00000019158.9	575.32	-3.94018e-06	0.00144267	0.357364	0.999184	None	Tmem160
ENSMUSG00000019173.11	3019	-4.67474e-06	0.00144264	0.456523	0.999184	None	Rab5c
ENSMUSG00000019179.10	7543.66	-1.9118e-06	0.00144264	0.760065	0.999184	None	Mdh2
ENSMUSG00000019188.16	955.657	-2.82169e-06	0.00144266	0.594537	0.999184	None	H13
ENSMUSG00000019189.13	3114.07	-5.57297e-06	0.00144264	0.39892	0.999184	None	Rnf145
ENSMUSG00000019210.10	2492.89	-4.29064e-06	0.00144264	0.498932	0.999184	None	Atp6v1e1
ENSMUSG00000019214.13	1561.34	-7.85975e-06	0.00144266	0.904879	0.999184	None	Chtf18
ENSMUSG00000019235.9	231.56	4.75198e-06	0.00144268	0.150686	0.999184	None	Rps6kl1
ENSMUSG00000019254.16	1619.13	-3.11634e-06	0.00144265	0.606344	0.999184	None	Ppp1r12c
ENSMUSG00000019256.17	195.608	1.41296e-06	0.00144268	0.659409	0.999184	None	Ahr
ENSMUSG00000019261.3	2588.03	4.94557e-06	0.00144265	0.423205	0.999184	None	Map1s
ENSMUSG00000019295.8	284.397	-2.43592e-06	0.00144268	0.518605	0.999184	None	Tmem129
ENSMUSG00000019297.9	2642.91	-5.74888e-06	0.00144265	0.355168	0.999184	None	Nop9
ENSMUSG00000019302.16	830.692	6.90108e-07	0.00144266	0.834534	0.999184	None	Atp6v0a1
ENSMUSG00000019303.14	677.72	-2.9457e-06	0.00144266	0.541169	0.999184	None	Psmc3ip
ENSMUSG00000019312.10	1254.01	-1.15203e-06	0.00144266	0.817125	0.999184	None	Grb7
ENSMUSG00000019338.13	1301.15	2.94306e-06	0.00144265	0.615062	0.999184	None	Zfp687
ENSMUSG00000019362.8	2695.2	-5.52283e-06	0.00144266	0.32933	0.999184	None	D8Ertd738e
ENSMUSG00000019370.10	6498.89	-9.93644e-06	0.00144265	0.130247	0.999184	None	Calm3
ENSMUSG00000019373.11	3313.24	-6.74868e-06	0.00144264	0.299695	0.999184	None	Cops3
ENSMUSG00000019428.16	6039.02	-5.67577e-06	0.00144264	0.394355	0.999184	None	Fkbp8
ENSMUSG00000019432.15	8973.83	3.89605e-06	0.00144264	0.560763	0.999184	None	Ddx39b
ENSMUSG00000019433.9	1846.09	-4.61679e-06	0.00144265	0.438399	0.999184	None	Gipc1
ENSMUSG00000019437.17	496.321	1.63603e-06	0.00144267	0.680324	0.999184	None	Tlcd1
ENSMUSG00000019467.15	822.709	-5.09385e-06	0.00144266	0.373346	0.999184	None	Arhgef25
ENSMUSG00000019470.12	3680.98	-4.55884e-06	0.00144264	0.491594	0.999184	None	Xab2
ENSMUSG00000019471.10	8153.28	-1.37462e-05	0.00144266	0.38263	0.999184	None	Cdc37
ENSMUSG00000019478.16	862.134	-1.18776e-06	0.00144266	0.793932	0.999184	None	Rab4a
ENSMUSG00000019487.11	1228.67	-3.99364e-06	0.00144265	0.476501	0.999184	None	Trip10
ENSMUSG00000019494.14	3649.62	-5.21352e-06	0.00144264	0.413616	0.999184	None	Cops6
ENSMUSG00000019505.7	7581.25	-3.55231e-06	0.00144263	0.598392	0.999184	None	Ubb
ENSMUSG00000019518.11	679.872	4.45525e-06	0.00144266	0.374622	0.999184	None	Ap4m1
ENSMUSG00000019528.18	206.055	6.37684e-07	0.00144268	0.840438	0.999184	None	Gyg
ENSMUSG00000019539.11	357.177	-4.56587e-06	0.00144268	0.258949	0.999184	None	Rcn3
ENSMUSG00000019558.14	2551.99	1.22938e-05	0.00144266	0.0568601	0.999184	None	Slc6a8
ENSMUSG00000019564.12	519.938	3.53722e-06	0.00144268	0.369721	0.999184	None	Arid3a
ENSMUSG00000019578.11	270.852	-1.9479e-06	0.00144268	0.580695	0.999184	None	Ubxn6
ENSMUSG00000019579.13	815.919	-2.65522e-06	0.00144266	0.587997	0.999184	None	Mydgf
ENSMUSG00000019590.16	408.05	-4.82141e-06	0.00144267	0.257901	0.999184	None	Cyb561
ENSMUSG00000019647.16	379.794	-1.25277e-06	0.00144268	0.720231	0.999184	None	Sema6a
ENSMUSG00000019659.8	646.938	-2.49784e-06	0.00144267	0.592912	0.999184	None	Ccdc12
ENSMUSG00000019689.4	361.476	-1.78681e-06	0.00144268	0.63765	0.999184	None	Fmc1
ENSMUSG00000019699.16	720.587	-3.60378e-06	0.00144267	0.453042	0.999184	None	Akt3
ENSMUSG00000019715.14	1890.56	4.50734e-06	0.00144265	0.710761	0.999184	None	Gle1
ENSMUSG00000019731.13	2406.67	3.1585e-06	0.00144264	0.623556	0.999184	None	Slc35e1
ENSMUSG00000019737.14	356.464	-2.82579e-06	0.00144267	0.489859	0.999184	None	Syne4
ENSMUSG00000019738.15	803.528	-1.27448e-06	0.00144266	0.782645	0.999184	None	Polr2i
ENSMUSG00000019763.11	412.716	6.23974e-07	0.00144267	0.88648	0.999184	None	Rmnd1
ENSMUSG00000019773.7	2857.96	-4.43947e-06	0.00144264	0.473283	0.999184	None	Fbxo5
ENSMUSG00000019774.8	185.265	-1.04397e-06	0.00144268	0.741877	0.999184	None	Mtrf1l
ENSMUSG00000019777.16	6336.22	-1.30502e-05	0.00144266	0.052668	0.999184	None	Hdac2
ENSMUSG00000019782.10	963.97	-5.62766e-06	0.00144266	0.292619	0.999184	None	Rwdd1
ENSMUSG00000019790.17	245.825	-1.75557e-06	0.00144268	0.289386	0.999184	None	Stxbp5
ENSMUSG00000019791.12	150.086	1.40228e-06	0.00144268	0.624568	0.999184	None	Hint3
ENSMUSG00000019792.8	843.321	-2.55592e-06	0.00144266	0.628323	0.999184	None	Trmt11
ENSMUSG00000019794.13	1305.23	-5.24613e-06	0.00144265	0.365284	0.999184	None	Katna1
ENSMUSG00000019795.17	1080.42	3.16154e-06	0.00144265	0.57013	0.999184	None	Pcmt1
ENSMUSG00000019796.12	1151.61	-3.46954e-06	0.00144266	0.520421	0.999184	None	Lrp11
ENSMUSG00000019797.11	553.096	-8.56774e-06	0.00144268	0.309562	0.999184	None	1700021F05Rik
ENSMUSG00000019804.12	2396.75	-4.10006e-07	0.00144264	0.945756	0.999184	None	Snx3
ENSMUSG00000019808.8	435.923	-1.53583e-06	0.00144267	0.705918	0.999184	None	Adat2
ENSMUSG00000019809.16	387.164	2.31734e-06	0.00144267	0.576619	0.999184	None	Pex3
ENSMUSG00000019810.15	161.568	9.858e-07	0.00144268	0.7442	0.999184	None	Fuca2
ENSMUSG00000019813.16	566.942	-9.15577e-07	0.00144267	0.840581	0.999184	None	Cep57l1
ENSMUSG00000019814.5	2845.71	-6.20694e-06	0.00144264	0.331387	0.999184	None	Ltv1
ENSMUSG00000019818.15	3637.15	-9.57107e-07	0.00144263	0.841618	0.999184	None	Cd164
ENSMUSG00000019820.11	3679.55	6.92649e-06	0.00144266	0.232343	0.999184	None	Utrn
ENSMUSG00000019822.12	335.663	-5.35357e-06	0.00144268	0.173737	0.999184	None	Smpd2
ENSMUSG00000019823.17	430.768	1.87767e-06	0.00144267	0.666565	0.999184	None	Mical1
ENSMUSG00000019826.11	435.382	-2.79594e-06	0.00144267	0.828299	0.999184	None	Zbtb24
ENSMUSG00000019831.14	1006.83	-1.20301e-06	0.00144266	0.819781	0.999184	None	Wasf1
ENSMUSG00000019837.8	1604.7	1.82017e-06	0.00144265	0.756986	0.999184	None	Gtf3c6
ENSMUSG00000019838.11	176.653	7.65249e-07	0.00144268	0.809769	0.999184	None	Slc16a10
ENSMUSG00000019842.6	204.651	4.11788e-06	0.00144268	0.196378	0.999184	None	Traf3ip2
ENSMUSG00000019843.14	444.572	-1.0415e-06	0.00144267	0.811375	0.999184	None	Fyn
ENSMUSG00000019845.8	375.776	1.62992e-06	0.00144267	0.798087	0.999184	None	Tube1
ENSMUSG00000019849.11	1577.52	5.17611e-06	0.00144265	0.389295	0.999184	None	Prep
ENSMUSG00000019852.7	125.673	1.86794e-06	0.00144269	0.472797	0.999184	None	Arfgef3
ENSMUSG00000019854.17	1381.38	-2.57145e-07	0.00144265	0.962711	0.999184	None	Reps1
ENSMUSG00000019857.7	1180.89	-7.77195e-06	0.00144267	0.183564	0.999184	None	Asf1a
ENSMUSG00000019861.15	702.229	4.82146e-06	0.00144266	0.108831	0.999184	None	Gopc
ENSMUSG00000019863.7	725.851	3.372e-06	0.00144266	0.822447	0.999184	None	Qrsl1
ENSMUSG00000019864.14	458.944	-1.51136e-06	0.00144267	0.729311	0.999184	None	Rtn4ip1
ENSMUSG00000019868.16	718.472	-1.60346e-06	0.00144266	0.744095	0.999184	None	Vta1
ENSMUSG00000019873.8	567.835	-2.06957e-06	0.00144267	0.607063	0.999184	None	Reep3
ENSMUSG00000019877.10	1836.18	3.19282e-06	0.00144265	0.598063	0.999184	None	Serinc1
ENSMUSG00000019878.8	1474.53	-2.83315e-06	0.00144265	0.625387	0.999184	None	Hsf2
ENSMUSG00000019889.10	1930.79	-6.51419e-07	0.00144264	0.913454	0.999184	None	Ptprk
ENSMUSG00000019891.15	751.781	9.84356e-07	0.00144266	0.955459	0.999184	None	Dcbld1
ENSMUSG00000019894.14	429.661	-2.64905e-06	0.00144267	0.542764	0.999184	None	Slc6a15
ENSMUSG00000019897.8	1317.03	-5.4857e-06	0.00144266	0.334837	0.999184	None	Ccdc59
ENSMUSG00000019907.10	3178.89	3.52016e-06	0.00144264	0.59153	0.999184	None	Ppp1r12a
ENSMUSG00000019917.10	872.675	-3.38083e-06	0.00144266	0.523761	0.999184	None	Sept10
ENSMUSG00000019923.14	4321.85	-3.7988e-06	0.00144264	0.566802	0.999184	None	Zwint
ENSMUSG00000019927.6	660.483	-2.26065e-06	0.00144266	0.626106	0.999184	None	Ube2d1
ENSMUSG00000019942.13	5880.85	0.000110106	0.00144475	0.201193	0.999184	None	Cdk1
ENSMUSG00000019943.10	1790.26	-1.54885e-05	0.00144269	0.545146	0.999184	None	Atp2b1
ENSMUSG00000019947.10	3868.41	5.8271e-06	0.00144264	0.361	0.999184	None	Arid5b
ENSMUSG00000019948.4	676.203	-1.05912e-06	0.00144266	0.0758926	0.999184	None	Actr6
ENSMUSG00000019951.10	1630.18	3.59082e-06	0.00144265	0.519686	0.999184	None	Uhrf1bp1l
ENSMUSG00000019952.15	391.358	-2.15066e-06	0.00144267	0.601065	0.999184	None	Poc1b
ENSMUSG00000019960.8	2726.92	-1.12499e-05	0.00144266	0.079703	0.999184	None	Dusp6
ENSMUSG00000019961.17	8569.24	-4.89859e-06	0.00144263	0.489742	0.999184	None	Tmpo
ENSMUSG00000019969.14	960.755	-6.52572e-07	0.00144266	0.900632	0.999184	None	Psen1
ENSMUSG00000019970.15	6135.25	-3.29811e-05	0.00144283	0.433401	0.999184	None	Sgk1
ENSMUSG00000019971.10	686.559	7.81925e-06	0.00144267	0.101056	0.999184	None	Cep290
ENSMUSG00000019975.12	459.192	-8.95904e-07	0.00144267	0.831545	0.999184	None	Ikbip
ENSMUSG00000019977.16	1729.15	-3.92024e-06	0.00144265	0.515811	0.999184	None	Hbs1l
ENSMUSG00000019978.16	4108.39	3.47759e-06	0.00144263	0.607166	0.999184	None	Epb41l2
ENSMUSG00000019979.12	1647.52	-4.39166e-05	0.00144299	0.0540532	0.999184	None	Apaf1
ENSMUSG00000019982.15	149.93	-1.1543e-06	0.00144268	0.672017	0.999184	None	Myb
ENSMUSG00000019984.16	2010.84	1.17306e-06	0.00144264	0.85287	0.999184	None	Med23
ENSMUSG00000019986.17	464.804	-1.23488e-05	0.0014427	0.221415	0.999184	None	Ahi1
ENSMUSG00000019988.7	747.754	-3.41138e-06	0.00144266	0.503019	0.999184	None	Nedd1
ENSMUSG00000019989.8	2255.22	-5.29326e-06	0.00144266	0.336663	0.999184	None	Enpp3
ENSMUSG00000019992.8	509.094	3.61294e-06	0.00144267	0.42952	0.999184	None	Mtfr2
ENSMUSG00000019996.17	958.299	3.8539e-06	0.00144266	0.521372	0.999184	None	Map7
ENSMUSG00000019997.11	468.378	5.09731e-06	0.00144268	0.40159	0.999184	None	Ctgf
ENSMUSG00000019998.6	594.319	-3.13413e-06	0.00144267	0.510562	0.999184	None	Stx7
ENSMUSG00000020003.16	419.345	4.30834e-07	0.00144267	0.920054	0.999184	None	Pex7
ENSMUSG00000020009.13	141.656	-7.50701e-07	0.00144268	0.790351	0.999184	None	Ifngr1
ENSMUSG00000020015.10	1296.34	1.44818e-06	0.00144265	0.80523	0.999184	None	Cdk17
ENSMUSG00000020018.6	477.85	-6.30667e-06	0.00144267	0.15347	0.999184	None	Snrpf
ENSMUSG00000020020.8	668.366	2.76129e-06	0.00144266	0.572591	0.999184	None	Usp44
ENSMUSG00000020021.4	311.724	6.44505e-06	0.00144268	0.0773146	0.999184	None	Fgd6
ENSMUSG00000020022.17	571.223	2.32551e-07	0.00144267	0.961207	0.999184	None	Ndufa12
ENSMUSG00000020024.7	1272.09	-3.02617e-06	0.00144265	0.600658	0.999184	None	Cep83
ENSMUSG00000020027.18	2556.28	-1.36252e-05	0.00144267	0.166384	0.999184	None	Socs2
ENSMUSG00000020029.6	3280.04	-3.71397e-06	0.00144264	0.56928	0.999184	None	Nudt4
ENSMUSG00000020032.14	146.491	2.20028e-06	0.00144269	0.422052	0.999184	None	Nuak1
ENSMUSG00000020034.7	119.215	3.41739e-07	0.00144269	0.892736	0.999184	None	Tcp11l2
ENSMUSG00000020038.10	1064.14	-2.4618e-06	0.00144265	0.657775	0.999184	None	Cry1
ENSMUSG00000020042.15	308.508	-1.94552e-06	0.00144268	0.610467	0.999184	None	Btbd11
ENSMUSG00000020048.13	14318.3	-9.09521e-06	0.00144264	0.202358	0.999184	None	Hsp90b1
ENSMUSG00000020056.16	513.469	1.36264e-07	0.00144267	0.670918	0.999184	None	Washc3
ENSMUSG00000020059.9	241.517	-2.41408e-07	0.00144268	0.943308	0.999184	None	Sycp3
ENSMUSG00000020063.16	3055.38	2.35436e-06	0.00144264	0.719531	0.999184	None	Sirt1
ENSMUSG00000020069.16	1005.1	3.60377e-06	0.00144266	0.512259	0.999184	None	Hnrnph3
ENSMUSG00000020070.18	713.395	2.63901e-06	0.00144266	0.601688	0.999184	None	Rufy2
ENSMUSG00000020074.7	6005.68	4.56494e-06	0.00144263	0.514794	0.999184	None	Ccar1
ENSMUSG00000020075.8	18569.3	3.29012e-06	0.00144262	0.652457	0.999184	None	Ddx21
ENSMUSG00000020076.7	1845.38	1.55993e-05	0.00144268	0.368245	0.999184	None	Ddx50
ENSMUSG00000020078.16	2358.98	-4.36836e-06	0.00144264	0.494273	0.999184	None	Vps26a
ENSMUSG00000020079.15	1441.55	-3.76702e-06	0.00144265	0.508688	0.999184	None	Supv3l1
ENSMUSG00000020085.15	266.466	7.71327e-07	0.00144268	0.831393	0.999184	None	Aifm2
ENSMUSG00000020086.6	680.336	-7.54327e-06	0.00144268	0.0933973	0.999184	None	H2afy2
ENSMUSG00000020087.5	556.634	-2.67174e-06	0.00144267	0.570545	0.999184	None	Tysnd1
ENSMUSG00000020088.10	3065.81	-9.56804e-06	0.00144265	0.419724	0.999184	None	Sar1a
ENSMUSG00000020089.8	5553.13	-6.55174e-06	0.00144265	0.27736	0.999184	None	Ppa1
ENSMUSG00000020091.15	7457.05	6.31568e-06	0.00144263	0.66054	0.999184	None	Eif4ebp2
ENSMUSG00000020092.9	3462.15	-3.88347e-06	0.00144264	0.560637	0.999184	None	Pald1
ENSMUSG00000020097.14	1920.78	8.04493e-06	0.00144265	0.19497	0.999184	None	Sgpl1
ENSMUSG00000020099.8	762.635	8.62436e-06	0.00144267	0.1586	0.999184	None	Unc5b
ENSMUSG00000020100.15	403.278	2.93823e-06	0.00144267	0.350897	0.999184	None	Slc29a3
ENSMUSG00000020105.9	606.728	1.12836e-06	0.00144266	0.816204	0.999184	None	Lrig3
ENSMUSG00000020107.10	701.177	1.76475e-06	0.00144266	0.715995	0.999184	None	Anapc16
ENSMUSG00000020108.4	3318.03	1.79514e-06	0.00144266	0.739491	0.999184	None	Ddit4
ENSMUSG00000020109.13	837.263	3.54958e-06	0.00144266	0.502275	0.999184	None	Dnajb12
ENSMUSG00000020111.15	379.177	-6.16187e-06	0.00144268	0.197118	0.999184	None	Micu1
ENSMUSG00000020114.12	7434.03	9.35237e-07	0.00144263	0.895049	0.999184	None	Cand1
ENSMUSG00000020115.3	1167.24	4.47497e-06	0.00144266	0.486021	0.999184	None	Tbk1
ENSMUSG00000020116.7	3236.45	-8.28518e-06	0.00144265	0.188932	0.999184	None	Pno1
ENSMUSG00000020122.16	134.177	7.32516e-07	0.00144269	0.803589	0.999184	None	Egfr
ENSMUSG00000020124.10	4319.08	-9.09542e-07	0.00144264	0.888321	0.999184	None	Usp15
ENSMUSG00000020128.15	2021.09	-5.13271e-05	0.0014431	0.525991	0.999184	None	Vps54
ENSMUSG00000020130.9	2342.69	-6.36218e-07	0.00144264	0.917391	0.999184	None	Tbc1d15
ENSMUSG00000020132.10	1030.63	1.43303e-06	0.00144265	0.798124	0.999184	None	Rab21
ENSMUSG00000020133.8	615.632	-8.66957e-06	0.00144268	0.126262	0.999184	None	2310011J03Rik
ENSMUSG00000020134.13	750.625	1.1165e-06	0.00144266	0.828086	0.999184	None	Peli1
ENSMUSG00000020137.5	283.467	-2.88578e-06	0.00144268	0.444183	0.999184	None	Thap2
ENSMUSG00000020142.12	455.189	-4.94979e-06	0.00144267	0.238187	0.999184	None	Slc1a4
ENSMUSG00000020149.17	7470.87	-7.91629e-06	0.00144264	0.261314	0.999184	None	Rab1a
ENSMUSG00000020152.7	9410.47	-5.95678e-06	0.00144263	0.403151	0.999184	None	Actr2
ENSMUSG00000020153.14	1196.22	-2.06221e-06	0.00144266	0.692467	0.999184	None	Ndufs7
ENSMUSG00000020156.16	2447.57	2.31208e-06	0.00144264	0.72069	0.999184	None	Mum1
ENSMUSG00000020163.12	1311.22	-4.47342e-06	0.00144266	0.413679	0.999184	None	Uqcr11
ENSMUSG00000020166.15	2502.49	3.79386e-07	0.00144264	0.954804	0.999184	None	Cnot2
ENSMUSG00000020167.14	3936.16	-9.2349e-07	0.00144264	0.882152	0.999184	None	Tcf3
ENSMUSG00000020170.4	1122.01	7.32422e-06	0.00144267	0.150709	0.999184	None	Frs2
ENSMUSG00000020171.8	1914.32	-8.42074e-06	0.00144266	0.161419	0.999184	None	Yeats4
ENSMUSG00000020173.17	3470.45	-1.08912e-06	0.00144264	0.865714	0.999184	None	Cobl
ENSMUSG00000020176.17	4573.11	-2.59577e-06	0.00144263	0.703485	0.999184	None	Grb10
ENSMUSG00000020180.10	4841.1	-6.29992e-06	0.00144264	0.344916	0.999184	None	Snrpd3
ENSMUSG00000020182.16	625.905	-7.65788e-06	0.00144268	0.0670247	0.999184	None	Ddc
ENSMUSG00000020185.16	881.015	9.23328e-06	0.00144267	0.0782147	0.999184	None	E2f7
ENSMUSG00000020186.7	2776.51	-9.22999e-06	0.00144266	0.118301	0.999184	None	Csrp2
ENSMUSG00000020189.14	616.74	-8.76323e-05	0.001444	0.492844	0.999184	None	Osbpl8
ENSMUSG00000020190.13	2264.71	2.95072e-06	0.00144264	0.64433	0.999184	None	Mknk2
ENSMUSG00000020196.10	2654.41	9.22406e-06	0.00144266	0.138165	0.999184	None	Cabin1
ENSMUSG00000020198.8	3750.61	7.14575e-06	0.00144264	0.281941	0.999184	None	Ap3d1
ENSMUSG00000020211.15	1686.07	3.41862e-07	0.00144265	0.953842	0.999184	None	Sf3a2
ENSMUSG00000020212.14	687.824	-6.8898e-06	0.00144267	0.168359	0.999184	None	Mdm1
ENSMUSG00000020219.7	1885.34	-2.88236e-06	0.00144265	0.602714	0.999184	None	Timm13
ENSMUSG00000020224.15	418.691	-1.08831e-06	0.00144267	0.796759	0.999184	None	Llph
ENSMUSG00000020225.10	585.959	-3.12979e-06	0.00144266	0.514405	0.999184	None	Tmbim4
ENSMUSG00000020227.10	828.894	5.54609e-06	0.00144266	0.721797	0.999184	None	Irak3
ENSMUSG00000020228.11	3009.19	-1.40091e-06	0.00144264	0.825137	0.999184	None	Helb
ENSMUSG00000020230.15	264.463	6.98488e-06	0.00144269	0.168977	0.999184	None	Prmt2
ENSMUSG00000020231.15	431.863	7.15784e-06	0.00144268	0.0650944	0.999184	None	Dip2a
ENSMUSG00000020232.17	949.815	-3.32049e-06	0.00144266	0.537702	0.999184	None	Hmg20b
ENSMUSG00000020238.14	2109.78	-6.09947e-07	0.00144265	0.916489	0.999184	None	Ncln
ENSMUSG00000020246.13	216.071	-1.0414e-06	0.00144268	0.928129	0.999184	None	Hcfc2
ENSMUSG00000020248.18	2678.61	-7.2906e-06	0.00144265	0.257353	0.999184	None	Nfyb
ENSMUSG00000020250.10	10172.8	-1.51602e-06	0.00144263	0.825545	0.999184	None	Txnrd1
ENSMUSG00000020253.15	590.262	-3.35957e-06	0.00144267	0.469451	0.999184	None	Ppm1m
ENSMUSG00000020255.8	2854.46	0.000101172	0.00144442	0.585718	0.999184	None	D10Wsu102e
ENSMUSG00000020257.13	4590.46	3.94242e-05	0.0014429	0.768421	0.999184	None	Wdr82
ENSMUSG00000020260.9	734.665	-6.42411e-06	0.00144267	0.271122	0.999184	None	Pofut2
ENSMUSG00000020261.15	410.718	2.67895e-06	0.00144268	0.475197	0.999184	None	Slc36a1
ENSMUSG00000020262.15	379.761	5.58492e-07	0.00144267	0.893214	0.999184	None	Adarb1
ENSMUSG00000020263.14	493.038	6.80105e-07	0.00144267	0.881968	0.999184	None	Appl2
ENSMUSG00000020265.16	3979.22	-4.82573e-06	0.00144264	0.453016	0.999184	None	Sumo3
ENSMUSG00000020267.6	6023.49	-9.06922e-06	0.00144265	0.1573	0.999184	None	Hint1
ENSMUSG00000020271.17	2463.33	4.46773e-06	0.00144264	0.485117	0.999184	None	Fbxw11
ENSMUSG00000020272.8	652.63	3.06432e-06	0.00144266	0.537698	0.999184	None	Stk10
ENSMUSG00000020273.13	818.889	1.32854e-06	0.00144266	0.709612	0.999184	None	Papolg
ENSMUSG00000020277.10	6681.31	-8.52751e-06	0.00144266	0.125566	0.999184	None	Pfkl
ENSMUSG00000020280.12	1538.89	-2.44962e-06	0.00144265	0.719992	0.999184	None	Pus10
ENSMUSG00000020282.18	368.001	3.30965e-06	0.00144267	0.4223	0.999184	None	Rhbdf1
ENSMUSG00000020283.5	1340.86	-6.83448e-06	0.00144266	0.235158	0.999184	None	Pex13
ENSMUSG00000020284.16	196.471	-4.76014e-06	0.00144268	0.237574	0.999184	None	1810043G02Rik
ENSMUSG00000020287.15	218.415	-1.41695e-06	0.00144268	0.708315	0.999184	None	Mpg
ENSMUSG00000020288.13	595.994	-6.13922e-06	0.00144267	0.329795	0.999184	None	Ahsa2
ENSMUSG00000020290.14	12721.6	-3.65858e-06	0.00144263	0.610936	0.999184	None	Xpo1
ENSMUSG00000020300.14	384.251	0.000100135	0.00144442	0.0430504	0.999184	None	Cpeb4
ENSMUSG00000020305.13	422.684	-4.69348e-06	0.00144267	0.277898	0.999184	None	Asb3
ENSMUSG00000020307.15	5431.2	-4.57515e-06	0.00144264	0.478511	0.999184	None	Cdc34
ENSMUSG00000020308.6	550.285	-2.78744e-06	0.00144267	0.532432	0.999184	None	Tpgs1
ENSMUSG00000020309.6	126.297	-2.31032e-06	0.00144269	0.367729	0.999184	None	Chac2
ENSMUSG00000020311.17	352.934	-9.70786e-07	0.00144267	0.810672	0.999184	None	Erlec1
ENSMUSG00000020312.12	216.251	-1.65348e-06	0.00144268	0.622522	0.999184	None	Shc2
ENSMUSG00000020315.18	7561.23	8.44863e-06	0.00144266	0.163883	0.999184	None	Sptbn1
ENSMUSG00000020321.15	6263.33	-1.0613e-05	0.00144265	0.108373	0.999184	None	Mdh1
ENSMUSG00000020326.7	9537.09	3.30931e-06	0.00144264	0.612734	0.999184	None	Ccng1
ENSMUSG00000020329.12	1271.79	4.75945e-06	0.00144265	0.407895	0.999184	None	Polrmt
ENSMUSG00000020330.16	6711.87	1.5081e-06	0.00144264	0.813255	0.999184	None	Hmmr
ENSMUSG00000020331.9	241.884	-1.58186e-06	0.00144268	0.64614	0.999184	None	Hcn2
ENSMUSG00000020340.16	851.284	-1.01143e-06	0.00144266	0.877471	0.999184	None	Cyfip2
ENSMUSG00000020346.16	540.91	-5.97934e-06	0.00144267	0.648586	0.999184	None	Mgat1
ENSMUSG00000020349.4	7705.75	-8.57788e-06	0.00144264	0.208381	0.999184	None	Ppp2ca
ENSMUSG00000020357.3	167.766	-4.99244e-06	0.00144269	0.0961366	0.999184	None	Flt4
ENSMUSG00000020358.17	12844.8	-7.32304e-06	0.00144264	0.267171	0.999184	None	Hnrnpab
ENSMUSG00000020359.13	460.457	-1.36863e-05	0.0014427	0.783611	0.999184	None	Phykpl
ENSMUSG00000020361.13	24803.8	-4.56589e-06	0.00144263	0.520238	0.999184	None	Hspa4
ENSMUSG00000020362.13	3562.25	-2.22235e-06	0.00144264	0.734318	0.999184	None	Cnot6
ENSMUSG00000020363.6	1764.83	-2.33375e-06	0.00144264	0.702212	0.999184	None	Gfpt2
ENSMUSG00000020364.14	208.884	-3.21783e-06	0.00144268	0.308061	0.999184	None	Zfp354a
ENSMUSG00000020366.18	1352.73	-4.19486e-06	0.00144265	0.473738	0.999184	None	Mapk9
ENSMUSG00000020368.15	15476	3.54985e-06	0.00144262	0.625357	0.999184	None	Canx
ENSMUSG00000020372.15	60835	-1.00858e-05	0.00144265	0.142887	0.999184	None	Rack1
ENSMUSG00000020375.9	540.607	-3.08711e-06	0.00144267	0.507363	0.999184	None	Rufy1
ENSMUSG00000020376.16	283.098	-3.12187e-06	0.00144268	0.369478	0.999184	None	Rnf130
ENSMUSG00000020380.16	2426.01	3.54754e-06	0.00144264	0.573991	0.999184	None	Rad50
ENSMUSG00000020381.10	120.436	-1.38069e-06	0.00144269	0.596098	0.999184	None	Mrnip
ENSMUSG00000020385.16	1424.13	-8.76936e-07	0.00144265	0.881155	0.999184	None	Clk4
ENSMUSG00000020387.15	1160.48	2.15193e-06	0.00144265	0.695201	0.999184	None	Jade2
ENSMUSG00000020390.12	1898	-6.95118e-06	0.00144265	0.254667	0.999184	None	Ube2b
ENSMUSG00000020392.8	2232.37	-7.92076e-06	0.00144266	0.179537	0.999184	None	Cdkn2aipnl
ENSMUSG00000020393.16	471.698	2.32354e-06	0.00144267	0.606592	0.999184	None	Kremen1
ENSMUSG00000020397.15	405.96	5.5335e-07	0.00144267	0.897905	0.999184	None	Med7
ENSMUSG00000020400.17	1026.33	7.8391e-06	0.00144266	0.143895	0.999184	None	Tnip1
ENSMUSG00000020402.11	15243.7	-9.46318e-06	0.00144264	0.188477	0.999184	None	Vdac1
ENSMUSG00000020409.10	1613.19	-3.30967e-06	0.00144265	0.582962	0.999184	None	Slu7
ENSMUSG00000020412.16	1333.37	3.00794e-06	0.00144265	0.609237	0.999184	None	Ascc2
ENSMUSG00000020413.11	1810.41	-2.64251e-06	0.00144264	0.698078	0.999184	None	Hus1
ENSMUSG00000020415.16	1252.54	-6.62637e-06	0.00144266	0.284118	0.999184	None	Pttg1
ENSMUSG00000020420.8	237.821	-9.05538e-07	0.00144268	0.79049	0.999184	None	Zfp607a
ENSMUSG00000020422.13	7297.75	9.95612e-07	0.00144264	0.881836	0.999184	None	Tns3
ENSMUSG00000020424.3	847.802	-2.78603e-07	0.00144266	0.951831	0.999184	None	Castor1
ENSMUSG00000020427.11	1313.9	1.00233e-05	0.00144267	0.0634548	0.999184	None	Igfbp3
ENSMUSG00000020430.12	5932.09	-7.39762e-06	0.00144264	0.264303	0.999184	None	Pes1
ENSMUSG00000020431.5	429.227	2.20041e-06	0.00144267	0.599017	0.999184	None	Adcy1
ENSMUSG00000020432.12	312.362	1.04708e-06	0.00144267	0.789311	0.999184	None	Tcn2
ENSMUSG00000020437.12	120.514	2.49561e-06	0.00144269	0.344227	0.999184	None	Myo1g
ENSMUSG00000020439.17	562.01	5.89346e-07	0.00144266	0.900987	0.999184	None	Smtn
ENSMUSG00000020440.13	1769.8	-6.18716e-06	0.00144266	0.265354	0.999184	None	Arf5
ENSMUSG00000020441.6	423.013	1.96083e-06	0.00144267	0.639931	0.999184	None	2310033P09Rik
ENSMUSG00000020444.19	2089.94	-6.40027e-06	0.00144266	0.24807	0.999184	None	Guk1
ENSMUSG00000020448.16	964.048	-1.76097e-06	0.00144266	0.737066	0.999184	None	Rnf185
ENSMUSG00000020453.17	1719.24	1.21521e-06	0.00144265	0.840094	0.999184	None	Patz1
ENSMUSG00000020455.16	1560.64	2.72304e-06	0.00144265	0.629271	0.999184	None	Trim11
ENSMUSG00000020456.17	3750.1	9.97266e-06	0.00144265	0.138153	0.999184	None	Ogdh
ENSMUSG00000020457.13	4327.42	-1.03483e-05	0.00144266	0.185046	0.999184	None	Drg1
ENSMUSG00000020458.16	5839.25	-4.07822e-06	0.00144263	0.557381	0.999184	None	Rtn4
ENSMUSG00000020459.14	1389.95	-5.46903e-06	0.00144265	0.349214	0.999184	None	Mtif2
ENSMUSG00000020460.15	22423.9	1.24477e-06	0.00144263	0.105156	0.999184	None	Rps27a
ENSMUSG00000020462.14	939.531	-5.27553e-06	0.00144266	0.331753	0.999184	None	Cfap36
ENSMUSG00000020463.15	2603.5	6.73391e-06	0.00144264	0.787767	0.999184	None	Ppp4r3b
ENSMUSG00000020464.15	2829.59	2.43365e-06	0.00144264	0.711052	0.999184	None	Pnpt1
ENSMUSG00000020471.11	2755.29	-8.59436e-06	0.00144266	0.155266	0.999184	None	Pold2
ENSMUSG00000020472.14	1573.69	-5.77994e-06	0.00144265	0.32568	0.999184	None	Zkscan17
ENSMUSG00000020474.11	433.403	2.88872e-06	0.00144267	0.507838	0.999184	None	Polm
ENSMUSG00000020476.14	2166.48	-1.53984e-06	0.00144265	0.791506	0.999184	None	Dbnl
ENSMUSG00000020477.10	926.349	-1.21664e-06	0.00144266	0.800372	0.999184	None	Mrps24
ENSMUSG00000020482.4	1989.75	2.56679e-06	0.00144264	0.683635	0.999184	None	Ccdc117
ENSMUSG00000020483.14	3103.32	4.01697e-06	0.00144265	0.51313	0.999184	None	Dynll2
ENSMUSG00000020484.18	1526.17	-9.77378e-06	0.00144267	0.0675846	0.999184	None	Xbp1
ENSMUSG00000020485.14	1224.73	-5.44184e-06	0.00144266	0.317245	0.999184	None	Supt4a
ENSMUSG00000020491.15	371.494	2.01144e-06	0.00144267	0.627588	0.999184	None	2810021J22Rik
ENSMUSG00000020492.11	1002.93	-1.54666e-06	0.00144265	0.773302	0.999184	None	Ska2
ENSMUSG00000020493.8	1022.39	-2.15624e-06	0.00144265	0.690355	0.999184	None	Prr11
ENSMUSG00000020495.13	1542.58	8.66344e-07	0.00144265	0.886374	0.999184	None	Smg8
ENSMUSG00000020496.9	4216.25	-5.09601e-06	0.00144264	0.435018	0.999184	None	Rnf187
ENSMUSG00000020514.8	725.128	-1.45494e-06	0.00144266	0.769988	0.999184	None	Mrpl22
ENSMUSG00000020515.13	2208.73	-2.49198e-06	0.00144265	0.686714	0.999184	None	Cnot8
ENSMUSG00000020516.15	1972.72	9.92059e-07	0.00144264	0.655728	0.999184	None	Rps6kb1
ENSMUSG00000020519.5	545.055	-2.5259e-06	0.00144267	0.38047	0.999184	None	Sap30l
ENSMUSG00000020520.14	368.115	-4.12177e-06	0.00144268	0.308889	0.999184	None	Galnt10
ENSMUSG00000020521.7	567.485	-1.5576e-06	0.00144266	0.704376	0.999184	None	Rnft1
ENSMUSG00000020522.13	1587.07	-2.184e-06	0.00144265	0.713757	0.999184	None	Mfap3
ENSMUSG00000020523.14	1688.21	-5.71603e-06	0.00144265	0.343694	0.999184	None	Fam114a2
ENSMUSG00000020525.17	1178.46	2.26869e-06	0.00144265	0.693339	0.999184	None	Ppm1d
ENSMUSG00000020526.12	1058.52	-4.65537e-06	0.00144266	0.390807	0.999184	None	Znhit3
ENSMUSG00000020527.14	825.101	7.16338e-06	0.00144267	0.17258	0.999184	None	Myo19
ENSMUSG00000020528.14	1154.39	-4.97712e-06	0.00144266	0.359012	0.999184	None	Prpsap2
ENSMUSG00000020530.14	2296.99	1.2227e-06	0.00144264	0.849861	0.999184	None	Ggnbp2
ENSMUSG00000020534.14	5275.91	-2.03051e-06	0.00144263	0.761008	0.999184	None	Shmt1
ENSMUSG00000020536.12	2786.35	-1.2312e-06	0.00144264	0.846164	0.999184	None	Llgl1
ENSMUSG00000020537.9	2597.43	-5.82223e-06	0.00144265	0.347063	0.999184	None	Drg2
ENSMUSG00000020538.15	2077.68	-7.14618e-07	0.00144264	0.908095	0.999184	None	Srebf1
ENSMUSG00000020541.12	1002.7	-1.68666e-06	0.00144266	0.749112	0.999184	None	Tom1l1
ENSMUSG00000020544.14	276.565	1.2277e-06	0.00144268	0.740377	0.999184	None	Cox11
ENSMUSG00000020546.14	428.262	-1.16851e-06	0.00144267	0.779605	0.999184	None	Stxbp4
ENSMUSG00000020547.5	5807.4	-7.86245e-06	0.00144265	0.207621	0.999184	None	Bzw2
ENSMUSG00000020549.14	2768.19	3.24069e-06	0.00144264	0.612933	0.999184	None	Elac2
ENSMUSG00000020553.8	179.078	-3.84543e-06	0.00144268	0.218871	0.999184	None	Pctp
ENSMUSG00000020561.8	1409.33	-1.55862e-05	0.00144269	0.256281	0.999184	None	Twistnb
ENSMUSG00000020564.17	275.926	4.3761e-07	0.00144268	0.908857	0.999184	None	Atxn7l1
ENSMUSG00000020570.15	1312.07	4.04241e-07	0.00144265	0.945408	0.999184	None	Sypl
ENSMUSG00000020571.12	6848.18	-5.59884e-06	0.00144264	0.384112	0.999184	None	Pdia6
ENSMUSG00000020572.8	4341.88	-1.01048e-05	0.00144265	0.136097	0.999184	None	Nampt
ENSMUSG00000020576.10	786.719	1.94863e-06	0.00144266	0.698158	0.999184	None	Nbas
ENSMUSG00000020577.17	607.788	-6.14332e-06	0.00144267	0.191251	0.999184	None	Tspan13
ENSMUSG00000020580.10	2550.98	8.79065e-06	0.00144266	0.14687	0.999184	None	Rock2
ENSMUSG00000020585.4	3886.18	-3.95164e-06	0.00144264	0.551133	0.999184	None	Laptm4a
ENSMUSG00000020589.17	464.544	-6.09525e-06	0.00144267	0.493738	0.999184	None	Fam49a
ENSMUSG00000020590.16	579.002	-3.07863e-06	0.00144267	0.515586	0.999184	None	Snx13
ENSMUSG00000020593.15	1054.41	4.16444e-06	0.00144267	0.331061	0.999184	None	Lpin1
ENSMUSG00000020594.14	6167.03	5.42448e-06	0.00144264	0.407667	0.999184	None	Pum2
ENSMUSG00000020601.8	292.983	-3.08856e-06	0.00144268	0.389743	0.999184	None	Trib2
ENSMUSG00000020605.9	794.429	-6.48844e-07	0.00144266	0.896759	0.999184	None	Hs1bp3
[truncated: 52,534 more rows]

## Sheet: res_72h
#Differential expression analysis in control versus Lncenc1 silenced ES-E14 cells (72h post trasfection).
EnsID	baseMean	log2FoldChange	lfcSE	stat	pvalue	padj	Status	external_gene_name
ENSMUSG00000017390.15	891.459	-3.59948	0.157764	-22.8156	3.20757e-115	5.91316e-111	DOWN	Aldoc
ENSMUSG00000023951.17	1424.25	-2.84735	0.128567	-22.1469	1.11732e-108	1.02989e-104	DOWN	Vegfa		Supplementary Table II. Differential gene expression in control versus Lncenc1 silenced E14 cells.
ENSMUSG00000078566.8	723.155	-3.99975	0.185665	-21.5428	6.17938e-103	3.79723e-99	DOWN	Bnip3
ENSMUSG00000004558.15	835.279	-3.49539	0.163062	-21.436	6.17413e-102	2.8455e-98	DOWN	Ndrg2
ENSMUSG00000035105.5	783.614	-3.74178	0.176115	-21.2463	3.56771e-100	1.31542e-96	DOWN	Egln3
ENSMUSG00000020108.4	8616.07	-2.87689	0.136618	-21.0579	1.93594e-98	5.94816e-95	DOWN	Ddit4
ENSMUSG00000062070.12	7101.55	-2.12473	0.102989	-20.6306	1.45786e-94	3.83939e-91	DOWN	Pgk1
ENSMUSG00000021196.14	8358.74	-2.26814	0.115109	-19.7043	1.98213e-86	4.56758e-83	DOWN	Pfkp
ENSMUSG00000038393.14	12648	-2.06657	0.112269	-18.4072	1.14926e-75	2.35406e-72	DOWN	Txnip
ENSMUSG00000039323.18	6014.75	-1.89652	0.104765	-18.1027	3.03453e-73	5.59415e-70	DOWN	Igfbp2
ENSMUSG00000029385.14	1105.82	-2.56592	0.142387	-18.0207	1.33942e-72	2.24474e-69	DOWN	Ccng2
ENSMUSG00000064341.1	23737.8	1.80573	0.101044	17.8707	1.99346e-71	3.06246e-68	UP	mt-Nd1
ENSMUSG00000048373.8	385.329	4.8329	0.271116	17.826	4.44306e-71	6.3006e-68	UP	Fgfbp1
ENSMUSG00000022012.9	649.07	3.24808	0.183663	17.685	5.47188e-70	7.20529e-67	UP	Enox1
ENSMUSG00000025791.18	1182.46	-2.64662	0.149933	-17.652	9.82771e-70	1.20783e-66	DOWN	Pgm2
ENSMUSG00000022178.11	2247.58	2.1053	0.119298	17.6475	1.06425e-69	1.22621e-66	UP	Ajuba
ENSMUSG00000022346.15	707.61	3.42107	0.194959	17.5476	6.20157e-69	6.72506e-66	UP	Myc
ENSMUSG00000040907.15	678.283	-2.96921	0.169662	-17.5007	1.41403e-68	1.4482e-65	DOWN	Atp1a3
ENSMUSG00000025161.16	3576.86	-1.77002	0.102455	-17.2761	7.12058e-67	6.90883e-64	DOWN	Slc16a3
ENSMUSG00000026564.9	855.485	3.1425	0.182277	17.2402	1.32474e-66	1.19239e-63	UP	Dusp27
ENSMUSG00000040703.11	670.22	-3.24528	0.188254	-17.2388	1.35829e-66	1.19239e-63	DOWN	Cyp2s1
ENSMUSG00000031987.6	1578.7	-2.11866	0.12512	-16.9329	2.57212e-64	2.15532e-61	DOWN	Egln1
ENSMUSG00000019916.14	1737.49	-2.20863	0.131726	-16.7668	4.2693e-63	3.42194e-60	DOWN	P4ha1
ENSMUSG00000007872.3	394.839	3.73598	0.223885	16.6871	1.62743e-62	1.25007e-59	UP	Id3
ENSMUSG00000005892.4	3028.37	1.77685	0.106925	16.6177	5.18679e-62	3.82474e-59	UP	Trh
ENSMUSG00000037071.2	2226.19	-1.81284	0.11026	-16.4414	9.66142e-61	6.5966e-58	DOWN	Scd1
ENSMUSG00000064370.1	34256.2	1.73645	0.1056	16.4436	9.32463e-61	6.5966e-58	UP	mt-Cytb
ENSMUSG00000040280.10	414.351	-6.59874	0.401522	-16.4343	1.08686e-60	7.15581e-58	DOWN	Ndufa4l2
ENSMUSG00000031297.14	2253.35	1.84306	0.112505	16.382	2.57191e-60	1.63494e-57	UP	Slc7a3
ENSMUSG00000020277.10	6782.33	-1.64711	0.100844	-16.3333	5.72331e-60	3.51697e-57	DOWN	Pfkl
ENSMUSG00000041773.8	3107.64	1.91639	0.118576	16.1616	9.40293e-59	5.59171e-56	UP	Enc1
ENSMUSG00000063229.15	20901.1	-1.56977	0.0976359	-16.0778	3.64837e-58	2.1018e-55	DOWN	Ldha
ENSMUSG00000040721.9	907.8	2.79956	0.174185	16.0724	3.98584e-58	2.22663e-55	UP	Zfhx2
ENSMUSG00000023456.15	8662.55	-1.89	0.118518	-15.9469	2.99507e-57	1.62394e-54	DOWN	Tpi1
ENSMUSG00000024427.6	1050.85	2.30109	0.145265	15.8406	1.6314e-56	8.59281e-54	UP	Spry4
ENSMUSG00000039220.16	1402.44	1.93586	0.123193	15.714	1.21264e-55	6.20972e-53	UP	Ppp1r10
ENSMUSG00000019960.8	1218.95	2.66431	0.169912	15.6805	2.05681e-55	1.02479e-52	UP	Dusp6
ENSMUSG00000037012.18	1621.36	-1.82371	0.117294	-15.5483	1.63449e-54	7.92945e-52	DOWN	Hk1
ENSMUSG00000067860.11	1850.61	2.03519	0.131465	15.4808	4.67565e-54	2.21014e-51	UP	Zic3
ENSMUSG00000070047.14	10464.5	1.74854	0.113478	15.4086	1.43293e-53	6.60402e-51	UP	Fat1
ENSMUSG00000053907.10	6641.03	1.54458	0.101268	15.2524	1.58688e-52	7.13516e-50	UP	Mat2a
ENSMUSG00000045667.14	1720.63	-1.86513	0.124038	-15.0367	4.21794e-51	1.85137e-48	DOWN	Smtnl2
ENSMUSG00000030111.9	864.692	-2.77401	0.184903	-15.0025	7.07182e-51	3.03184e-48	DOWN	A2m
ENSMUSG00000038914.15	3285.59	1.68113	0.113322	14.835	8.69643e-50	3.6436e-47	UP	Dido1
ENSMUSG00000029657.15	5130.53	1.41347	0.0954919	14.802	1.42274e-49	5.82849e-47	UP	Hsph1
ENSMUSG00000013415.9	11468.4	1.3184	0.0903124	14.5982	2.88435e-48	1.15593e-45	UP	Igf2bp1
ENSMUSG00000021069.17	273.362	-3.78006	0.259437	-14.5703	4.34292e-48	1.70344e-45	DOWN	Pygl
ENSMUSG00000064345.1	12035.8	1.55925	0.108354	14.3903	5.95358e-47	2.28655e-44	UP	mt-Nd2
ENSMUSG00000037169.15	2695.6	1.48974	0.105004	14.1874	1.09683e-45	4.12653e-43	UP	Mycn
ENSMUSG00000028410.13	2767.99	1.53048	0.108096	14.1585	1.65375e-45	6.09738e-43	UP	Dnaja1
ENSMUSG00000021831.9	2182.13	-1.91163	0.135443	-14.1139	3.11669e-45	1.12659e-42	DOWN	Ero1l
ENSMUSG00000079445.3	1107.65	2.01587	0.143062	14.091	4.31641e-45	1.53025e-42	UP	B3gnt7
ENSMUSG00000018906.14	1691.14	-2.07418	0.147247	-14.0864	4.60211e-45	1.60075e-42	DOWN	P4ha2
ENSMUSG00000064363.1	10401.3	1.34789	0.0963706	13.9865	1.88396e-44	6.43164e-42	UP	mt-Nd4
ENSMUSG00000038214.15	1185.91	1.77512	0.127177	13.9579	2.81714e-44	9.44253e-42	UP	Bend3
ENSMUSG00000048878.6	2136.51	1.53477	0.110723	13.8613	1.08691e-43	3.57807e-41	UP	Hexim1
ENSMUSG00000035161.7	1347.28	1.69106	0.123118	13.7353	6.2408e-43	2.01841e-40	UP	Ints6
ENSMUSG00000087166.9	9867.95	1.55345	0.113713	13.6612	1.73141e-42	5.50319e-40	UP	L1td1
ENSMUSG00000026773.19	1068	-1.83372	0.135511	-13.5319	1.01424e-41	3.13136e-39	DOWN	Pfkfb3
ENSMUSG00000028820.13	9257.54	1.37178	0.101377	13.5315	1.01916e-41	3.13136e-39	UP	Sfpq
ENSMUSG00000038384.16	739.549	2.13209	0.157816	13.51	1.36586e-41	4.12781e-39	UP	Setd1b
ENSMUSG00000034486.8	316.383	3.15368	0.234238	13.4636	2.56219e-41	7.61839e-39	UP	Gbx2
ENSMUSG00000064194.10	793.623	2.17442	0.161738	13.4441	3.33586e-41	9.76137e-39	UP	Zfp936
ENSMUSG00000054662.8	873.132	-1.97264	0.147957	-13.3325	1.49741e-40	4.31323e-38	DOWN	Ano9
ENSMUSG00000030695.16	22352.2	-1.39584	0.105786	-13.1948	9.39479e-40	2.66451e-37	DOWN	Aldoa
ENSMUSG00000028943.18	471.577	-2.39462	0.181533	-13.1911	9.87674e-40	2.75875e-37	DOWN	Espn
ENSMUSG00000059552.13	5661.54	1.26427	0.0960538	13.1621	1.44928e-39	3.98769e-37	UP	Trp53
ENSMUSG00000024112.16	258.699	-3.24591	0.248447	-13.0648	5.2309e-39	1.41811e-36	DOWN	Cacna1h
ENSMUSG00000036427.5	10966.3	-1.3016	0.0997975	-13.0425	7.01587e-39	1.87446e-36	DOWN	Gpi1
ENSMUSG00000047153.4	1219.38	-1.69009	0.129896	-13.0111	1.05807e-38	2.7865e-36	DOWN	Khnyn
ENSMUSG00000026532.7	372.023	3.60795	0.278344	12.9622	2.00491e-38	5.2057e-36	UP	Spta1
ENSMUSG00000074221.12	4459.08	1.65743	0.128384	12.9099	3.95705e-38	1.01317e-35	UP	Zfp568
ENSMUSG00000050953.10	3629.06	1.32552	0.102784	12.8962	4.7306e-38	1.19464e-35	UP	Gja1
ENSMUSG00000028893.8	3134.69	1.31643	0.103066	12.7727	2.33019e-37	5.805e-35	UP	Sesn2
ENSMUSG00000028195.4	637.16	2.8091	0.220566	12.7359	3.73688e-37	9.18526e-35	UP	Cyr61
ENSMUSG00000027562.12	4021.65	1.79881	0.14168	12.6963	6.20145e-37	1.50426e-34	UP	Car2
ENSMUSG00000046449.15	649.731	1.96433	0.154971	12.6754	8.09162e-37	1.93726e-34	UP	Nexmif
ENSMUSG00000019947.10	3103.28	1.51537	0.120577	12.5677	3.18004e-36	7.51467e-34	UP	Arid5b
ENSMUSG00000050914.16	308.345	-3.02174	0.240457	-12.5667	3.22028e-36	7.51467e-34	DOWN	Ankrd37
ENSMUSG00000028184.12	1044.78	2.07579	0.165767	12.5223	5.63552e-36	1.29864e-33	UP	Adgrl2
ENSMUSG00000015656.17	31596.4	1.11589	0.0893078	12.4949	7.96164e-36	1.81201e-33	UP	Hspa8
ENSMUSG00000022114.5	1481.61	1.80968	0.145775	12.4142	2.18852e-35	4.92016e-33	UP	Spry2
ENSMUSG00000047281.3	738.86	2.05255	0.165527	12.4001	2.61035e-35	5.79781e-33	UP	Sfn
ENSMUSG00000042851.17	198.603	-3.66081	0.295944	-12.3699	3.80143e-35	8.34278e-33	DOWN	Zc3h6
ENSMUSG00000030117.5	1032.56	1.80244	0.145792	12.3631	4.13825e-35	8.97513e-33	UP	Gdf3
ENSMUSG00000010830.8	654.578	-1.94783	0.158542	-12.2859	1.07892e-34	2.31278e-32	DOWN	Kdelr3
ENSMUSG00000067261.4	386.097	2.64629	0.215629	12.2725	1.27338e-34	2.69826e-32	UP	Foxd3
ENSMUSG00000006920.14	1745.05	-1.47944	0.121121	-12.2146	2.59863e-34	5.44384e-32	DOWN	Ezh1
ENSMUSG00000026825.17	504.008	-2.09013	0.17156	-12.1831	3.82552e-34	7.92399e-32	DOWN	Dnm1
ENSMUSG00000030469.10	245.88	3.08663	0.253574	12.1725	4.35489e-34	8.92027e-32	UP	Zfp719
ENSMUSG00000041642.18	685.297	-1.9268	0.158443	-12.1609	5.0227e-34	1.01751e-31	DOWN	Kif21b
ENSMUSG00000029920.9	3059.29	1.28017	0.105355	12.151	5.66567e-34	1.13529e-31	UP	Smarcad1
ENSMUSG00000027520.15	4034.1	1.52954	0.126198	12.1201	8.26571e-34	1.63848e-31	UP	Zdbf2
ENSMUSG00000019997.11	504.441	2.88466	0.238313	12.1045	9.9967e-34	1.96052e-31	UP	Ctgf
ENSMUSG00000007880.16	7378.65	1.28488	0.106343	12.0824	1.30811e-33	2.53843e-31	UP	Arid1a
ENSMUSG00000042439.12	1727.02	1.3881	0.115852	11.9816	4.43702e-33	8.52046e-31	UP	Zfp532
ENSMUSG00000025056.4	761.309	2.32488	0.194304	11.9652	5.40906e-33	1.028e-30	UP	Nr0b1
ENSMUSG00000061232.15	1010.71	-1.73769	0.145392	-11.9518	6.3555e-33	1.19555e-30	DOWN	H2-K1
ENSMUSG00000039329.8	1391.87	1.42916	0.119827	11.9269	8.57412e-33	1.59661e-30	UP	Tex19.1
ENSMUSG00000012282.2	382.136	2.49787	0.20992	11.8992	1.19533e-32	2.20358e-30	UP	Wnt8a
ENSMUSG00000034336.3	668.083	1.95687	0.164819	11.8728	1.63842e-32	2.99052e-30	UP	Ina
ENSMUSG00000046761.12	582.658	2.0535	0.173145	11.86	1.91052e-32	3.45299e-30	UP	Fam83h
ENSMUSG00000037161.14	445.637	-2.15899	0.182418	-11.8354	2.56186e-32	4.58524e-30	DOWN	Mgarp
ENSMUSG00000040761.16	2836.47	1.43659	0.121392	11.8343	2.59483e-32	4.59958e-30	UP	Spen
ENSMUSG00000032531.15	1430.86	2.00569	0.169588	11.8268	2.83605e-32	4.96854e-30	UP	Amotl2
ENSMUSG00000040296.15	672.606	1.93164	0.163335	11.8262	2.85688e-32	4.96854e-30	UP	Ddx58
ENSMUSG00000075304.2	170.134	4.18565	0.356291	11.7479	7.24316e-32	1.24792e-29	UP	Sp5
ENSMUSG00000034205.16	384.375	-2.76901	0.237515	-11.6583	2.08268e-31	3.55503e-29	DOWN	Loxl2
ENSMUSG00000003541.6	307.593	-2.66712	0.229435	-11.6247	3.08522e-31	5.21798e-29	DOWN	Ier3
ENSMUSG00000056671.6	396.276	-2.34275	0.202219	-11.5852	4.8963e-31	8.20575e-29	DOWN	Prelid2
ENSMUSG00000014786.8	753.237	-1.76536	0.152881	-11.5473	7.61741e-31	1.26511e-28	DOWN	Slc9a5
ENSMUSG00000027820.12	1130.66	1.78233	0.155563	11.4573	2.1611e-30	3.55714e-28	UP	Mme
ENSMUSG00000028645.11	13422.1	-1.12116	0.0979974	-11.4407	2.61707e-30	4.26953e-28	DOWN	Slc2a1
ENSMUSG00000030739.18	971.34	-1.5713	0.137918	-11.3929	4.53447e-30	7.33271e-28	DOWN	Myh14
ENSMUSG00000031119.4	501.987	2.09542	0.184132	11.38	5.26173e-30	8.43478e-28	UP	Gpc4
ENSMUSG00000020063.16	2286.79	1.25911	0.110671	11.377	5.44201e-30	8.64857e-28	UP	Sirt1
ENSMUSG00000030103.11	983.971	-2.11624	0.186984	-11.3178	1.07167e-29	1.68857e-27	DOWN	Bhlhe40
ENSMUSG00000028069.16	970.103	1.54288	0.136347	11.3158	1.09565e-29	1.71173e-27	UP	Gpatch4
ENSMUSG00000063524.13	13788.5	-1.06258	0.0941164	-11.29	1.47005e-29	2.27735e-27	DOWN	Eno1
ENSMUSG00000033446.7	213.303	2.91583	0.25831	11.2881	1.50269e-29	2.3085e-27	UP	Lpar6
ENSMUSG00000034917.8	437.739	-2.03076	0.179942	-11.2856	1.54521e-29	2.35421e-27	DOWN	Tjp3
ENSMUSG00000018554.13	360.598	-2.26621	0.200999	-11.2748	1.74834e-29	2.64186e-27	DOWN	Ybx2
ENSMUSG00000001300.16	845.028	1.88941	0.167807	11.2594	2.08077e-29	3.11303e-27	UP	Efnb2
ENSMUSG00000040249.15	4175.61	-1.37474	0.122103	-11.2589	2.09393e-29	3.11303e-27	DOWN	Lrp1
ENSMUSG00000003955.8	2314.8	-1.52801	0.136014	-11.2342	2.76931e-29	4.08418e-27	DOWN	Fam162a
ENSMUSG00000020422.13	4823.71	1.27946	0.114002	11.2231	3.14043e-29	4.59475e-27	UP	Tns3
ENSMUSG00000013089.15	4546.23	1.13326	0.10105	11.2149	3.4464e-29	5.0027e-27	UP	Etv5
ENSMUSG00000075327.10	381.436	2.15328	0.192552	11.1828	4.94941e-29	7.12831e-27	UP	Zbtb2
ENSMUSG00000019539.11	604.509	-1.76872	0.158574	-11.1539	6.85342e-29	9.79402e-27	DOWN	Rcn3
ENSMUSG00000019837.8	867.307	1.65162	0.148168	11.1469	7.41469e-29	1.05146e-26	UP	Gtf3c6
ENSMUSG00000000125.5	227.108	2.81747	0.253297	11.1232	9.6745e-29	1.36128e-26	UP	Wnt3
ENSMUSG00000034714.9	581.596	-1.80523	0.162304	-11.1225	9.74719e-29	1.36128e-26	DOWN	Ttyh2
ENSMUSG00000045294.11	1118.2	-1.44116	0.129731	-11.1088	1.13721e-28	1.57627e-26	DOWN	Insig1
ENSMUSG00000000594.7	645.078	-1.83779	0.165832	-11.0822	1.5299e-28	2.10475e-26	DOWN	Gm2a
ENSMUSG00000035722.15	712.573	-1.64509	0.1488	-11.0558	2.05555e-28	2.80697e-26	DOWN	Abca7
ENSMUSG00000027547.17	5171.35	1.10532	0.100035	11.0493	2.20845e-28	2.99358e-26	UP	Sall4
ENSMUSG00000039621.13	461.738	-2.16083	0.195699	-11.0416	2.40733e-28	3.23936e-26	DOWN	Prex1
ENSMUSG00000014602.15	1236.48	-1.38143	0.125487	-11.0086	3.47453e-28	4.64152e-26	DOWN	Kif1a
ENSMUSG00000023902.18	2397.06	1.22361	0.111271	10.9967	3.9651e-28	5.25875e-26	UP	Zscan10
ENSMUSG00000086841.1	2880.6	-1.3455	0.122443	-10.9888	4.32466e-28	5.69465e-26	DOWN	2410006H16Rik
ENSMUSG00000040258.6	145.323	-5.74768	0.524004	-10.9688	5.3997e-28	7.05982e-26	DOWN	Nxph4
ENSMUSG00000016918.15	1200.97	1.50085	0.137164	10.9421	7.25261e-28	9.41562e-26	UP	Sulf1
ENSMUSG00000052446.17	2167.08	1.17797	0.108438	10.863	1.72925e-27	2.22928e-25	UP	Zfp961
ENSMUSG00000001552.14	3290.45	1.41077	0.12988	10.8621	1.7477e-27	2.23742e-25	UP	JDOWN
ENSMUSG00000028927.6	277.773	-2.38566	0.220876	-10.8009	3.4081e-27	4.33299e-25	DOWN	Padi2
ENSMUSG00000017639.13	1329.19	-1.32599	0.12282	-10.7962	3.58938e-27	4.5322e-25	DOWN	Rab11fip4
ENSMUSG00000035486.14	320.643	-2.26841	0.210193	-10.792	3.75421e-27	4.70809e-25	DOWN	Plk5
ENSMUSG00000020572.8	3235.11	-1.27184	0.118052	-10.7736	4.58949e-27	5.7167e-25	DOWN	Nampt
ENSMUSG00000032374.14	3396.78	-1.08184	0.100426	-10.7725	4.6411e-27	5.74219e-25	DOWN	Plod2
ENSMUSG00000074652.3	380.737	-2.05242	0.190999	-10.7457	6.20877e-27	7.63058e-25	DOWN	Myh7b
ENSMUSG00000031654.16	181.077	-3.17507	0.295965	-10.7279	7.53245e-27	9.19607e-25	DOWN	Cbln1
ENSMUSG00000020766.4	2377.77	-1.29703	0.120913	-10.727	7.60366e-27	9.22194e-25	DOWN	Galk1
ENSMUSG00000022711.16	733.513	1.55541	0.145448	10.6939	1.08674e-26	1.30941e-24	UP	Pmm2
ENSMUSG00000032294.17	47082.9	-0.973715	0.0910944	-10.6891	1.14514e-26	1.37082e-24	DOWN	Pkm
ENSMUSG00000016921.14	7608.04	1.02804	0.0961934	10.6872	1.16816e-26	1.38935e-24	UP	Srsf6
ENSMUSG00000036822.6	2391.62	1.13376	0.106249	10.6708	1.3943e-26	1.64769e-24	UP	Topors
ENSMUSG00000020387.15	795.381	1.51556	0.142349	10.6468	1.8047e-26	2.11909e-24	UP	Jade2
ENSMUSG00000032291.8	496.282	-1.81755	0.171531	-10.5961	3.10734e-26	3.62556e-24	DOWN	Crabp1
ENSMUSG00000111394.1	1831.83	-1.32812	0.125411	-10.5902	3.309e-26	3.83657e-24	DOWN	AC160637.1
ENSMUSG00000051375.15	609.237	1.64301	0.155301	10.5795	3.7092e-26	4.27369e-24	UP	Pcdh1
ENSMUSG00000019851.8	1674.13	1.31791	0.124702	10.5685	4.17195e-26	4.77701e-24	UP	Perp
ENSMUSG00000021294.7	599.189	-1.73556	0.164295	-10.5637	4.39236e-26	4.99834e-24	DOWN	Kif26a
ENSMUSG00000049929.7	406.098	1.94821	0.185057	10.5276	6.44405e-26	7.2881e-24	UP	Lpar4
ENSMUSG00000003051.13	1016.24	-1.6299	0.155525	-10.4799	1.06801e-25	1.19326e-23	DOWN	Elf3
ENSMUSG00000062296.8	326.568	-2.41717	0.230645	-10.48	1.067e-25	1.19326e-23	DOWN	Trank1
ENSMUSG00000020396.8	1053.29	1.3558	0.129667	10.456	1.37604e-25	1.52815e-23	UP	Nefh
ENSMUSG00000024732.7	593.964	1.67442	0.160639	10.4235	1.93689e-25	2.13812e-23	UP	Ccdc86
ENSMUSG00000034462.9	993.118	1.46705	0.141205	10.3895	2.76811e-25	3.03751e-23	UP	Pkd2
ENSMUSG00000037686.6	288.465	-2.24067	0.215685	-10.3886	2.79324e-25	3.04694e-23	DOWN	Aspg
ENSMUSG00000003410.8	496.981	-2.02773	0.195204	-10.3878	2.81925e-25	3.05723e-23	DOWN	Elavl3
ENSMUSG00000042622.14	353.177	-2.04524	0.197015	-10.3811	3.02226e-25	3.2582e-23	DOWN	Maff
ENSMUSG00000004267.16	322.195	-2.11616	0.203997	-10.3735	3.27351e-25	3.50856e-23	DOWN	Eno2
ENSMUSG00000032011.5	179.824	-2.95563	0.285773	-10.3426	4.5219e-25	4.81857e-23	DOWN	Thy1
ENSMUSG00000035547.14	800.592	-1.63882	0.158498	-10.3397	4.66158e-25	4.93886e-23	DOWN	Capn5
ENSMUSG00000051391.9	8339.77	0.9853	0.0953188	10.3369	4.79837e-25	5.05474e-23	UP	Ywhag
ENSMUSG00000048458.8	168.787	2.98808	0.289187	10.3327	5.01217e-25	5.24697e-23	UP	Inka2
ENSMUSG00000096210.2	2232.71	-1.40475	0.135958	-10.3322	5.03777e-25	5.24697e-23	DOWN	H1f0
ENSMUSG00000011148.14	181.087	-2.86664	0.279935	-10.2404	1.30711e-24	1.35373e-22	DOWN	Adssl1
ENSMUSG00000041895.15	563.099	-1.67466	0.163778	-10.2252	1.52879e-24	1.5681e-22	DOWN	Wipi1
ENSMUSG00000053560.4	2450.36	1.08165	0.105784	10.2251	1.5311e-24	1.5681e-22	UP	Ier2
ENSMUSG00000028093.15	2818.85	-1.09387	0.107253	-10.1989	2.00439e-24	2.04149e-22	DOWN	Acp6
ENSMUSG00000039804.15	1272.63	1.25797	0.12364	10.1745	2.57733e-24	2.61061e-22	UP	Ncoa5
ENSMUSG00000042745.9	2055.05	1.30191	0.128157	10.1587	3.03181e-24	3.05418e-22	UP	Id1
ENSMUSG00000003119.14	3755.27	1.13906	0.112561	10.1195	4.52497e-24	4.5257e-22	UP	Cdk12
ENSMUSG00000025492.6	1671.78	1.21231	0.119803	10.1192	4.54165e-24	4.5257e-22	UP	Ifitm3
ENSMUSG00000032373.15	222.217	-2.70758	0.267856	-10.1083	5.07366e-24	5.02866e-22	DOWN	Car12
ENSMUSG00000000787.12	15107.4	0.903274	0.0895946	10.0818	6.65052e-24	6.55627e-22	UP	Ddx3x
ENSMUSG00000005483.10	2264.21	1.10858	0.110069	10.0717	7.36953e-24	7.22645e-22	UP	Dnajb1
ENSMUSG00000029480.13	1293.65	1.23248	0.1225	10.0611	8.21052e-24	8.00851e-22	UP	Dhx37
ENSMUSG00000038775.14	309.329	-2.13543	0.212822	-10.0339	1.08198e-23	1.0498e-21	DOWN	Vill
ENSMUSG00000032316.8	1189	-1.25112	0.124925	-10.015	1.3097e-23	1.2641e-21	DOWN	Clk3
ENSMUSG00000072419.5	694.156	1.52297	0.152174	10.0081	1.40385e-23	1.34792e-21	UP	Dppa2
ENSMUSG00000039976.4	1168.99	-1.29902	0.129877	-10.0019	1.49546e-23	1.42843e-21	DOWN	Tbc1d16
ENSMUSG00000068267.5	1459.08	1.22975	0.123015	9.99676	1.5747e-23	1.49637e-21	UP	Cenpb
ENSMUSG00000025203.5	12072.4	-1.03343	0.10374	-9.96168	2.24245e-23	2.11998e-21	DOWN	Scd2
ENSMUSG00000023169.15	2893.77	1.08909	0.109358	9.95892	2.30558e-23	2.16854e-21	UP	Slc38a1
ENSMUSG00000001025.8	647.392	2.02169	0.203154	9.95154	2.4832e-23	2.32375e-21	UP	S100a6
ENSMUSG00000002980.14	1582.1	1.37814	0.138672	9.93815	2.84041e-23	2.6446e-21	UP	Bcam
ENSMUSG00000043683.4	651.658	1.50127	0.151225	9.92738	3.16463e-23	2.93166e-21	UP	Fem1a
ENSMUSG00000020388.12	179.846	-2.85036	0.287644	-9.90934	3.79153e-23	3.49485e-21	DOWN	Pdlim4
ENSMUSG00000022280.9	1366.29	-1.25712	0.127125	-9.88886	4.65319e-23	4.26774e-21	DOWN	Rnf19a
ENSMUSG00000060550.15	130.992	-3.4329	0.347296	-9.88467	4.85172e-23	4.4278e-21	DOWN	H2-Q7
ENSMUSG00000020453.17	1491.53	1.16088	0.117544	9.87613	5.28333e-23	4.79628e-21	UP	Patz1
ENSMUSG00000032015.16	273.956	-2.20393	0.223168	-9.87567	5.30752e-23	4.79628e-21	DOWN	Pou2f3
ENSMUSG00000058297.16	384.267	-1.87028	0.189433	-9.87303	5.44941e-23	4.90048e-21	DOWN	Spock2
ENSMUSG00000005125.13	1401.83	-3.34665	0.339251	-9.86483	5.91359e-23	5.26652e-21	DOWN	Ndrg1
ENSMUSG00000036158.12	404.77	2.04632	0.20743	9.86512	5.89635e-23	5.26652e-21	UP	Prickle1
ENSMUSG00000090877.3	265.125	2.16631	0.219675	9.86143	6.11718e-23	5.42164e-21	UP	Hspa1b
ENSMUSG00000046879.7	196.563	2.72099	0.276671	9.83475	7.97638e-23	7.03562e-21	UP	Irgm1
ENSMUSG00000075590.4	314.357	-2.01154	0.204777	-9.82309	8.95532e-23	7.86149e-21	DOWN	Nrbp2
ENSMUSG00000029603.15	342.441	-2.03059	0.207347	-9.79321	1.20417e-22	1.05208e-20	DOWN	Dtx1
ENSMUSG00000004393.10	2414.19	1.04523	0.106776	9.78893	1.25612e-22	1.09229e-20	UP	Ddx56
ENSMUSG00000026429.9	1208.71	-1.29756	0.132606	-9.78512	1.30443e-22	1.12898e-20	DOWN	Ube2t
ENSMUSG00000018293.4	8989.15	0.901604	0.0921575	9.78329	1.32822e-22	1.14419e-20	UP	Pfn1
ENSMUSG00000030970.16	3119.89	1.03151	0.105475	9.77973	1.37575e-22	1.17963e-20	UP	Ctbp2
ENSMUSG00000026377.12	2039.85	1.15368	0.118004	9.77666	1.41813e-22	1.21033e-20	UP	Nifk
ENSMUSG00000072640.11	553.827	-1.59035	0.162851	-9.76567	1.58063e-22	1.3428e-20	DOWN	Lyrm9
ENSMUSG00000059273.9	2100.29	1.11276	0.114282	9.73697	2.09724e-22	1.77351e-20	UP	Zc3h4
ENSMUSG00000038894.7	918.973	1.80238	0.185197	9.73226	2.19652e-22	1.84899e-20	UP	Irs2
ENSMUSG00000054793.8	219.167	-2.4585	0.253167	-9.71096	2.70767e-22	2.26891e-20	DOWN	Cadm4
ENSMUSG00000005045.16	386.074	-1.86069	0.191649	-9.7088	2.76562e-22	2.29659e-20	DOWN	Chd5
ENSMUSG00000078868.3	201.57	2.5645	0.26414	9.70889	2.76339e-22	2.29659e-20	UP	Gm14412
ENSMUSG00000023988.8	1475.68	1.14793	0.11825	9.70758	2.799e-22	2.31388e-20	UP	Bysl
ENSMUSG00000067279.2	163.855	-3.24724	0.334729	-9.70108	2.98314e-22	2.45509e-20	DOWN	Ppp1r3c
ENSMUSG00000027210.20	217.484	2.97965	0.307521	9.68927	3.34923e-22	2.74414e-20	UP	Meis2
ENSMUSG00000024940.10	217.659	-2.60511	0.26896	-9.68586	3.46274e-22	2.82458e-20	DOWN	Ltbp3
ENSMUSG00000051455.13	709.922	-1.42601	0.147385	-9.67539	3.83622e-22	3.11545e-20	DOWN	Meioc
ENSMUSG00000020634.12	1163.54	1.26359	0.130614	9.67419	3.88134e-22	3.13827e-20	UP	Ubxn2a
ENSMUSG00000000384.15	2955.87	1.00462	0.10397	9.6626	4.34691e-22	3.49935e-20	UP	Tbrg4
ENSMUSG00000025980.14	14318.3	0.922614	0.0955768	9.65312	4.7684e-22	3.82198e-20	UP	Hspd1
ENSMUSG00000037936.15	1207.33	-1.1971	0.124345	-9.62726	6.13435e-22	4.89553e-20	DOWN	Scarb1
ENSMUSG00000038366.15	4769.44	1.12244	0.116653	9.62208	6.45143e-22	5.12639e-20	UP	Lasp1
ENSMUSG00000035293.13	2467.45	-1.18464	0.123169	-9.61797	6.71424e-22	5.31232e-20	DOWN	G2e3
ENSMUSG00000029769.16	806.291	-1.38697	0.144292	-9.61225	7.09801e-22	5.59196e-20	DOWN	Ccdc136
ENSMUSG00000005413.8	4249.8	1.11733	0.116248	9.6116	7.14271e-22	5.60323e-20	UP	Hmox1
ENSMUSG00000037171.6	1305.37	1.18554	0.123592	9.59234	8.61056e-22	6.72609e-20	UP	Nodal
ENSMUSG00000029580.14	25609.6	1.19533	0.124656	9.58903	8.89167e-22	6.91637e-20	UP	Actb
ENSMUSG00000001288.15	2818.72	1.0118	0.10554	9.58695	9.07317e-22	7.0279e-20	UP	Rarg
ENSMUSG00000078794.4	425.994	-1.74775	0.182725	-9.56494	1.12263e-21	8.65926e-20	DOWN	Dact3
ENSMUSG00000032558.19	586.537	-1.53434	0.160731	-9.54601	1.34782e-21	1.03529e-19	DOWN	Nphp3
ENSMUSG00000037876.17	3932.14	1.02244	0.107163	9.54096	1.41517e-21	1.08252e-19	UP	Jmjd1c
ENSMUSG00000032712.16	3057.38	0.984366	0.103366	9.5231	1.68084e-21	1.28043e-19	UP	Resf1
ENSMUSG00000033728.14	438.719	1.6855	0.177102	9.5171	1.78074e-21	1.35095e-19	UP	Lrrc14
ENSMUSG00000073421.5	113.814	-3.74471	0.393576	-9.5146	1.82413e-21	1.37819e-19	DOWN	H2-Ab1
ENSMUSG00000019923.14	3714.58	0.999742	0.105171	9.50586	1.984e-21	1.49286e-19	UP	Zwint
ENSMUSG00000045598.10	1176.05	1.21823	0.128264	9.49782	2.1432e-21	1.6061e-19	UP	Zfp553
ENSMUSG00000058230.12	3795.49	1.11745	0.117827	9.48378	2.45229e-21	1.83028e-19	UP	Arhgap35
ENSMUSG00000024851.13	504.474	-1.72568	0.182056	-9.47887	2.57063e-21	1.91087e-19	DOWN	Pitpnm1
ENSMUSG00000022558.16	1833.37	-1.08987	0.115237	-9.4576	3.15103e-21	2.3329e-19	DOWN	Mroh1
ENSMUSG00000030268.17	5656.73	0.92083	0.0973911	9.45497	3.23113e-21	2.37771e-19	UP	Bcat1
ENSMUSG00000042035.11	991.173	-1.35344	0.143149	-9.45477	3.23735e-21	2.37771e-19	DOWN	Igsf3
ENSMUSG00000041515.10	160.175	-2.86354	0.303113	-9.44711	3.48307e-21	2.54803e-19	DOWN	Irf8
ENSMUSG00000038034.15	689.799	-1.41899	0.150225	-9.44573	3.52926e-21	2.57162e-19	DOWN	Igsf8
ENSMUSG00000024186.15	227.196	-2.30372	0.244013	-9.44098	3.69324e-21	2.68051e-19	DOWN	Rgs11
ENSMUSG00000047989.11	538.688	1.58394	0.167895	9.43414	3.94231e-21	2.85006e-19	UP	Ino80c
ENSMUSG00000006445.3	2472.24	1.49704	0.158931	9.41944	4.53504e-21	3.26576e-19	UP	Epha2
ENSMUSG00000023088.17	2233.13	-1.10665	0.117647	-9.40656	5.12664e-21	3.67741e-19	DOWN	Abcc1
ENSMUSG00000005373.13	218.319	-2.2841	0.242926	-9.40245	5.33087e-21	3.8091e-19	DOWN	Mlxipl
ENSMUSG00000028850.2	349.78	1.84736	0.196789	9.38747	6.14568e-21	4.37435e-19	UP	Gpatch3
ENSMUSG00000035621.13	2149.94	1.03413	0.110296	9.37594	6.85643e-21	4.86147e-19	UP	Midn
ENSMUSG00000029686.15	2886.87	0.963899	0.102824	9.37426	6.96643e-21	4.92054e-19	UP	Cul1
ENSMUSG00000030123.15	242.433	-2.16242	0.230864	-9.36665	7.48681e-21	5.26791e-19	DOWN	Plxnd1
ENSMUSG00000020476.14	2118.88	1.02389	0.109334	9.36474	7.62396e-21	5.34402e-19	UP	Dbnl
ENSMUSG00000026283.13	1488.74	1.16995	0.125163	9.34746	8.97802e-21	6.26931e-19	UP	Ing5
ENSMUSG00000036242.15	557.804	-1.5174	0.162346	-9.34666	9.04563e-21	6.29269e-19	DOWN	Armh4
ENSMUSG00000061728.5	216.692	-2.46665	0.265282	-9.29824	1.42787e-20	9.89577e-19	DOWN	Btnl7-ps
ENSMUSG00000059040.4	2789.52	-1.03652	0.111707	-9.27886	1.713e-20	1.18274e-18	DOWN	Eno1b
ENSMUSG00000028527.18	1817.48	-1.08145	0.1166	-9.27487	1.77836e-20	1.22328e-18	DOWN	Ak4
ENSMUSG00000061950.17	1870.99	1.03029	0.111173	9.2675	1.90564e-20	1.30597e-18	UP	Ppp4r1
ENSMUSG00000020483.14	4031.4	0.906957	0.0979875	9.25585	2.1253e-20	1.4511e-18	UP	Dynll2
ENSMUSG00000022521.10	1628.5	1.14922	0.124318	9.24425	2.36901e-20	1.61154e-18	UP	Crebbp
ENSMUSG00000069495.12	886.764	1.31456	0.142254	9.24089	2.44451e-20	1.65678e-18	UP	Epc2
ENSMUSG00000000056.7	1022.66	-1.33643	0.144654	-9.23878	2.49314e-20	1.68355e-18	DOWN	Narf
ENSMUSG00000014813.9	113.715	-3.8049	0.41228	-9.22893	2.73347e-20	1.83911e-18	DOWN	Stc1
ENSMUSG00000075511.9	1057.8	-1.33004	0.144201	-9.22351	2.87527e-20	1.92748e-18	DOWN	1700001L05Rik
ENSMUSG00000005103.12	2103.49	1.1462	0.124582	9.20038	3.5669e-20	2.38246e-18	UP	Wdr1
ENSMUSG00000051235.10	724.519	1.32829	0.14474	9.17707	4.42995e-20	2.94824e-18	UP	Gen1
ENSMUSG00000005610.17	28305.7	0.794133	0.0866565	9.16414	4.9942e-20	3.3118e-18	UP	Eif4g2
ENSMUSG00000037085.8	157.784	2.63149	0.287169	9.16356	5.02142e-20	3.31792e-18	UP	Trmt12
ENSMUSG00000020407.13	6913.53	-1.28801	0.140895	-9.14161	6.15294e-20	4.05105e-18	DOWN	DOWNp1
ENSMUSG00000025207.15	386.23	-1.89702	0.207831	-9.12768	6.99859e-20	4.59143e-18	DOWN	Sema4g
ENSMUSG00000062327.10	115.714	3.58796	0.393239	9.12413	7.23146e-20	4.72738e-18	UP	T
ENSMUSG00000063856.7	5673.24	0.935187	0.102598	9.11505	7.86358e-20	5.12244e-18	UP	Gpx1
ENSMUSG00000063531.7	321.668	2.16184	0.237223	9.11311	8.00514e-20	5.19629e-18	UP	Sema3e
ENSMUSG00000021848.16	930.638	1.24943	0.137109	9.11272	8.03411e-20	5.1968e-18	UP	Otx2
ENSMUSG00000020866.17	246.491	-2.26839	0.249945	-9.07556	1.1309e-19	7.28953e-18	DOWN	Cacna1g
ENSMUSG00000031916.17	1225.73	1.17331	0.129352	9.07066	1.18303e-19	7.59899e-18	UP	Cog8
ENSMUSG00000024030.6	403.573	-1.77852	0.196622	-9.04536	1.49175e-19	9.54873e-18	DOWN	Abcg1
ENSMUSG00000032449.13	6023	-0.916962	0.101529	-9.03154	1.69272e-19	1.07977e-17	DOWN	Slc25a36
ENSMUSG00000032135.15	2763.8	0.990007	0.109643	9.02935	1.72693e-19	1.09779e-17	UP	Mcam
ENSMUSG00000028782.14	344.876	-1.92919	0.213909	-9.01876	1.90238e-19	1.20517e-17	DOWN	Adgrb2
ENSMUSG00000015312.9	466.969	-1.66781	0.185091	-9.01075	2.04645e-19	1.292e-17	DOWN	Gadd45b
ENSMUSG00000024642.16	2728.74	1.16765	0.12964	9.00685	2.12063e-19	1.33426e-17	UP	Tle4
ENSMUSG00000053730.15	413.079	1.6408	0.182658	8.98289	2.63756e-19	1.65386e-17	UP	Tmem39b
ENSMUSG00000021765.9	265.971	2.28682	0.254622	8.98122	2.6777e-19	1.67333e-17	UP	Fst
ENSMUSG00000004328.15	741.886	-1.32031	0.147043	-8.97912	2.72949e-19	1.69994e-17	DOWN	Hif3a
ENSMUSG00000003824.12	1363.68	-1.20902	0.134671	-8.97754	2.76888e-19	1.71866e-17	DOWN	Syce2
ENSMUSG00000020227.10	453.274	1.7564	0.195693	8.97529	2.82605e-19	1.74826e-17	UP	Irak3
ENSMUSG00000032890.17	695.824	-1.35672	0.151192	-8.97351	2.87225e-19	1.7709e-17	DOWN	Rims3
ENSMUSG00000057342.15	560.628	1.56534	0.174542	8.96832	3.01069e-19	1.85007e-17	UP	Sphk2
ENSMUSG00000054256.11	563.975	-1.41981	0.158497	-8.95798	3.30667e-19	2.0252e-17	DOWN	Msi1
ENSMUSG00000047751.9	2892.52	0.918148	0.102511	8.95655	3.35006e-19	2.04498e-17	UP	Utf1
ENSMUSG00000027347.18	150.393	-2.72025	0.303984	-8.94866	3.59839e-19	2.18932e-17	DOWN	Rasgrp1
ENSMUSG00000036819.14	703.683	1.42695	0.159534	8.94453	3.73544e-19	2.26522e-17	UP	Jmjd4
ENSMUSG00000038335.13	2872.78	0.932851	0.104453	8.93083	4.22821e-19	2.55564e-17	UP	Tsr1
ENSMUSG00000030539.13	1503.59	1.0484	0.118009	8.8841	6.44376e-19	3.88205e-17	UP	Sema4b
ENSMUSG00000026458.13	579.999	-1.42514	0.160508	-8.8789	6.75271e-19	4.05493e-17	DOWN	Ppfia4
ENSMUSG00000029726.16	1184.63	1.15154	0.129704	8.87819	6.79587e-19	4.0676e-17	UP	Mepce
ENSMUSG00000020681.14	149.69	-2.91386	0.328641	-8.86639	7.55563e-19	4.50771e-17	DOWN	Ace
ENSMUSG00000053801.18	1743.99	1.04545	0.117928	8.86516	7.63925e-19	4.54289e-17	UP	Grwd1
ENSMUSG00000003849.8	762.775	1.27988	0.144395	8.86372	7.73892e-19	4.58737e-17	UP	Nqo1
ENSMUSG00000006345.10	242.878	-2.03611	0.229726	-8.86322	7.77392e-19	4.59334e-17	DOWN	Ggt1
ENSMUSG00000034796.14	150.51	-2.65834	0.300388	-8.84968	8.77673e-19	5.1693e-17	DOWN	Cpne7
ENSMUSG00000037010.7	284.813	1.94302	0.219906	8.83568	9.9487e-19	5.8409e-17	UP	Apln
ENSMUSG00000051855.15	1347.25	1.07422	0.121638	8.83122	1.0354e-18	6.05958e-17	UP	Mest
ENSMUSG00000024565.8	458.737	2.13458	0.24186	8.82566	1.08814e-18	6.34805e-17	UP	Sall3
ENSMUSG00000039740.6	572.21	1.46071	0.165583	8.8216	1.12835e-18	6.56186e-17	UP	Alg2
ENSMUSG00000004864.13	379.765	-1.63658	0.185581	-8.81872	1.15771e-18	6.71144e-17	DOWN	Mapk13
ENSMUSG00000002910.11	775.4	-1.4357	0.162894	-8.81371	1.21073e-18	6.99279e-17	DOWN	Arrdc2
ENSMUSG00000071652.7	1062.4	1.14734	0.130181	8.81342	1.21383e-18	6.99279e-17	UP	Ints5
ENSMUSG00000021614.16	2107.73	1.0765	0.122422	8.79336	1.45149e-18	8.33592e-17	UP	Vcan
ENSMUSG00000030319.8	704.662	1.34088	0.15259	8.78746	1.52974e-18	8.75801e-17	UP	Cand2
ENSMUSG00000042599.8	875.997	-1.35386	0.154146	-8.78295	1.59237e-18	9.08836e-17	DOWN	Kdm7a
ENSMUSG00000024620.11	314.896	-1.79782	0.204793	-8.77873	1.65329e-18	9.40692e-17	DOWN	Pdgfrb
ENSMUSG00000000731.15	160.245	-2.77578	0.316342	-8.77462	1.71481e-18	9.69708e-17	DOWN	Aire
ENSMUSG00000029405.16	5619.76	1.0325	0.117665	8.77492	1.71022e-18	9.69708e-17	UP	G3bp2
ENSMUSG00000070327.14	1927.11	-1.41259	0.161499	-8.74671	2.19668e-18	1.2384e-16	DOWN	Rnf213
ENSMUSG00000022884.15	15439.7	-0.7783	0.08908	-8.73709	2.39192e-18	1.34436e-16	DOWN	Eif4a2
ENSMUSG00000028333.10	7010.65	0.834636	0.0955472	8.73532	2.42962e-18	1.3614e-16	UP	Anp32b
ENSMUSG00000049600.8	505.69	1.44557	0.165542	8.73233	2.4947e-18	1.39363e-16	UP	Zbtb45
ENSMUSG00000003153.10	32267.5	-0.77937	0.0896444	-8.69401	3.49853e-18	1.94263e-16	DOWN	Slc2a3
ENSMUSG00000029761.16	2038.29	1.15542	0.132893	8.69434	3.48856e-18	1.94263e-16	UP	Cald1
ENSMUSG00000021938.12	1993.05	1.04432	0.120201	8.68809	3.6857e-18	2.04042e-16	UP	Pspc1
ENSMUSG00000051579.10	1010.12	1.20793	0.139054	8.68673	3.73017e-18	2.05885e-16	UP	Tceal8
ENSMUSG00000027968.11	1577.55	1.05817	0.121865	8.68307	3.8524e-18	2.11997e-16	UP	Larp7
ENSMUSG00000024999.7	1577.49	1.00944	0.116321	8.67802	4.0272e-18	2.20301e-16	UP	Noc3l
ENSMUSG00000049969.3	2167.84	1.03073	0.118771	8.67826	4.01878e-18	2.20301e-16	UP	Plekhf2
ENSMUSG00000005566.14	31773.2	0.753119	0.0869007	8.66643	4.45893e-18	2.43197e-16	UP	Trim28
ENSMUSG00000046794.9	345.785	-1.72108	0.198893	-8.65329	5.00351e-18	2.72093e-16	DOWN	Ppp1r3b
ENSMUSG00000030256.11	88.3034	-3.88383	0.449614	-8.63814	5.71352e-18	3.0979e-16	DOWN	Bhlhe41
ENSMUSG00000006373.10	1696.21	1.02355	0.118648	8.62684	6.3073e-18	3.40982e-16	UP	Pgrmc1
ENSMUSG00000037458.15	3089.19	0.964752	0.111863	8.62441	6.44239e-18	3.47267e-16	UP	Azin1
ENSMUSG00000028532.14	497.337	1.65109	0.191685	8.61359	7.08065e-18	3.80559e-16	UP	Cachd1
ENSMUSG00000020883.18	2042.84	-0.989664	0.115045	-8.60242	7.80501e-18	4.18271e-16	DOWN	Fbxl20
ENSMUSG00000027248.13	11433.6	0.820946	0.0955385	8.59282	8.486e-18	4.53447e-16	UP	Pdia3
ENSMUSG00000067150.6	3640.08	0.924198	0.107572	8.5914	8.59179e-18	4.57774e-16	UP	Xpo5
ENSMUSG00000090744.7	318.24	1.74034	0.20281	8.58114	9.39409e-18	4.99078e-16	UP	Gm6871
ENSMUSG00000025328.9	139.857	-2.69684	0.314396	-8.57784	9.66695e-18	5.12098e-16	DOWN	Padi3
ENSMUSG00000031167.16	2201.51	0.940671	0.109737	8.57208	1.01634e-17	5.36857e-16	UP	Rbm3
ENSMUSG00000055102.15	170.545	2.33303	0.272747	8.55383	1.19067e-17	6.27143e-16	UP	Zfp819
ENSMUSG00000042684.8	521.392	-1.45414	0.170303	-8.53851	1.35958e-17	7.14069e-16	DOWN	Npl
ENSMUSG00000024423.5	2908.2	0.895989	0.104964	8.53619	1.38719e-17	7.26503e-16	UP	Impact
ENSMUSG00000020677.7	1984.53	0.93494	0.109753	8.51861	1.61478e-17	8.43301e-16	UP	Ddx52
ENSMUSG00000020644.9	647.123	1.73996	0.204444	8.51066	1.72941e-17	9.00613e-16	UP	Id2
ENSMUSG00000017314.12	447.339	-1.50887	0.177359	-8.50743	1.77825e-17	9.23438e-16	DOWN	Mpp2
ENSMUSG00000036030.9	525.385	1.51981	0.178779	8.50104	1.87895e-17	9.72988e-16	UP	Prtg
ENSMUSG00000024335.19	8195.37	0.818147	0.0962639	8.499	1.91229e-17	9.87483e-16	UP	Brd2
ENSMUSG00000026127.13	1921.97	0.954787	0.112381	8.49595	1.96314e-17	1.01091e-15	UP	Imp4
ENSMUSG00000027605.18	381.882	-1.57139	0.185043	-8.49203	2.03052e-17	1.04269e-15	DOWN	Acss2
ENSMUSG00000027395.15	2376.71	0.91913	0.10827	8.48924	2.07986e-17	1.06506e-15	UP	Polr1b
ENSMUSG00000090125.3	560.356	1.38673	0.163398	8.48682	2.12367e-17	1.08448e-15	UP	Pou3f1
ENSMUSG00000068856.3	844.168	1.20176	0.141663	8.48319	2.19095e-17	1.11575e-15	UP	Sf3b4
ENSMUSG00000045817.8	1069.2	1.09927	0.129609	8.48139	2.22529e-17	1.13011e-15	UP	Zfp36l2
ENSMUSG00000030870.12	3649.67	0.842791	0.0995432	8.46658	2.52701e-17	1.27982e-15	UP	Ubfd1
ENSMUSG00000024459.18	735.617	1.54797	0.18285	8.46582	2.54351e-17	1.28465e-15	UP	H2-M5
ENSMUSG00000021890.6	1979.82	1.04087	0.123016	8.46121	2.64629e-17	1.3329e-15	UP	Eaf1
ENSMUSG00000004951.10	2604.7	1.22385	0.14481	8.45147	2.87653e-17	1.441e-15	UP	Hspb1
ENSMUSG00000047945.6	6564.35	0.798202	0.0944425	8.45172	2.87036e-17	1.441e-15	UP	Marcksl1
ENSMUSG00000002068.16	3410.83	0.893191	0.105694	8.45073	2.89478e-17	1.44621e-15	UP	Ccne1
ENSMUSG00000006218.4	164.199	-2.40343	0.284513	-8.44752	2.97565e-17	1.4826e-15	DOWN	Fam131c
ENSMUSG00000055923.16	612.198	-1.32321	0.156662	-8.44629	3.00708e-17	1.49422e-15	DOWN	Aasdh
ENSMUSG00000026208.9	309.251	-1.82366	0.216311	-8.43071	3.43578e-17	1.70265e-15	DOWN	Des
ENSMUSG00000028970.9	1321.54	1.15232	0.13675	8.42652	3.56101e-17	1.75998e-15	UP	Abcb1b
ENSMUSG00000025969.15	619.101	1.33336	0.158554	8.40953	4.11644e-17	2.02905e-15	UP	Nrp2
ENSMUSG00000025930.6	79.2451	3.85007	0.458906	8.38967	4.87516e-17	2.39663e-15	UP	Msc
ENSMUSG00000018924.6	140.911	2.53301	0.302094	8.38483	5.07986e-17	2.49062e-15	UP	Alox15
ENSMUSG00000067144.7	144.61	-2.55466	0.305	-8.37593	5.47894e-17	2.67916e-15	DOWN	Slc22a7
ENSMUSG00000028688.13	399.255	1.50343	0.179742	8.36436	6.04444e-17	2.94786e-15	UP	Toe1
ENSMUSG00000010660.3	396.286	-1.53064	0.183117	-8.35881	6.33533e-17	3.08158e-15	DOWN	Plcd1
ENSMUSG00000025876.15	80.5282	-3.99735	0.478474	-8.35437	6.57805e-17	3.18285e-15	DOWN	Unc5a
ENSMUSG00000025880.11	831.808	1.22316	0.146408	8.35449	6.57136e-17	3.18285e-15	UP	Smad7
ENSMUSG00000074657.5	545.406	-1.37206	0.164293	-8.35135	6.74896e-17	3.25699e-15	DOWN	Kif5a
ENSMUSG00000072704.6	282.05	1.74332	0.208962	8.34276	7.25774e-17	3.49338e-15	UP	Smim10l1
ENSMUSG00000007659.18	755.476	1.20987	0.145105	8.33789	7.5628e-17	3.63073e-15	UP	Bcl2l1
ENSMUSG00000033365.14	1059.9	1.09265	0.131224	8.32661	8.31906e-17	3.98342e-15	UP	Ipo13
ENSMUSG00000043998.10	887.345	1.15743	0.139045	8.32419	8.49106e-17	4.05525e-15	UP	Mgat2
ENSMUSG00000032897.17	717.05	1.20356	0.144701	8.31757	8.97837e-17	4.27691e-15	UP	Nfyc
ENSMUSG00000038279.10	3897.12	0.822463	0.0988971	8.31636	9.07081e-17	4.3098e-15	UP	Nop2
ENSMUSG00000026176.13	503.966	1.45679	0.175239	8.31318	9.31749e-17	4.41563e-15	UP	Ctdsp1
ENSMUSG00000021488.8	6925.72	0.900016	0.108299	8.31043	9.53519e-17	4.50721e-15	UP	Nsd1
ENSMUSG00000018909.15	986.828	-1.16714	0.140661	-8.29754	1.06288e-16	5.01129e-15	DOWN	Arrb1
ENSMUSG00000019261.3	2320.89	0.915624	0.110366	8.29627	1.07429e-16	5.05219e-15	UP	Map1s
ENSMUSG00000045665.5	1063.81	1.0991	0.132683	8.28368	1.19428e-16	5.60218e-15	UP	Mfsd5
ENSMUSG00000053080.10	590.683	1.58835	0.191957	8.27451	1.2898e-16	6.0349e-15	UP	2700081O15Rik
ENSMUSG00000028194.15	528.417	1.3756	0.1665	8.26189	1.43379e-16	6.6916e-15	UP	Ddah1
ENSMUSG00000007850.16	11212.6	0.771041	0.0933763	8.25735	1.48937e-16	6.93345e-15	UP	Hnrnph1
ENSMUSG00000003039.9	2112.29	0.95339	0.115537	8.25181	1.56018e-16	7.2448e-15	UP	Fam32a
ENSMUSG00000113346.2	84.8293	3.42177	0.415501	8.23528	1.79138e-16	8.29752e-15	UP	Eprn
ENSMUSG00000034543.14	3690.05	0.83321	0.101209	8.23253	1.83304e-16	8.46918e-15	UP	Morc2a
ENSMUSG00000019132.11	4008.16	0.848013	0.103017	8.23175	1.84495e-16	8.50291e-15	UP	BC005537
ENSMUSG00000036202.16	9918.98	0.867566	0.10541	8.23039	1.86607e-16	8.55749e-15	UP	Rif1
ENSMUSG00000061079.14	966.286	-1.095	0.133043	-8.23043	1.86542e-16	8.55749e-15	DOWN	Zfp143
ENSMUSG00000041203.9	1729.93	0.931982	0.113316	8.22464	1.95773e-16	8.95551e-15	UP	Trir
ENSMUSG00000033732.10	12415.4	0.772547	0.0939631	8.22181	2.0045e-16	9.14679e-15	UP	Sf3b3
ENSMUSG00000051811.14	576.374	-1.30379	0.158689	-8.21602	2.10377e-16	9.57605e-15	DOWN	Cox6b2
ENSMUSG00000029594.12	1266.68	1.02736	0.125134	8.21013	2.20946e-16	1.00323e-14	UP	Rbm19
ENSMUSG00000000958.10	828.093	1.19801	0.146021	8.20441	2.3173e-16	1.04962e-14	UP	Slc7a7
ENSMUSG00000021408.15	346.479	1.72053	0.209792	8.20111	2.38177e-16	1.07618e-14	UP	Ripk1
ENSMUSG00000031838.8	1144.5	-1.05982	0.129349	-8.19352	2.53701e-16	1.14352e-14	DOWN	Ifi30
ENSMUSG00000116673.1	522.72	1.43982	0.175989	8.1813	2.80797e-16	1.26256e-14	UP	A630089N07Rik
ENSMUSG00000035206.10	429.699	1.43916	0.176031	8.17563	2.94328e-16	1.32018e-14	UP	Sppl2b
ENSMUSG00000052566.8	1629.63	-0.937194	0.114688	-8.17172	3.04035e-16	1.36041e-14	DOWN	Hook2
ENSMUSG00000066357.6	2978.08	0.957693	0.117281	8.16582	3.19266e-16	1.4251e-14	UP	Wdr6
ENSMUSG00000028078.14	1236.83	-1.13502	0.13928	-8.14914	3.66526e-16	1.6321e-14	DOWN	Dclk2
ENSMUSG00000021127.7	666.348	1.32966	0.163195	8.14767	3.71015e-16	1.64811e-14	UP	Zfp36l1
ENSMUSG00000042650.3	4837.1	-0.788959	0.0968766	-8.14396	3.82571e-16	1.69536e-14	DOWN	Alkbh5
ENSMUSG00000016477.18	1237.73	1.04115	0.127874	8.14204	3.8866e-16	1.71821e-14	UP	E2f3
ENSMUSG00000052906.7	608.406	1.31458	0.161883	8.12058	4.6396e-16	2.0462e-14	UP	Ubxn8
ENSMUSG00000024960.8	2816.79	-0.863737	0.10639	-8.1186	4.71573e-16	2.07481e-14	DOWN	Plcb3
ENSMUSG00000004151.17	224.724	1.92338	0.236946	8.11738	4.76349e-16	2.09083e-14	UP	Etv1
ENSMUSG00000025132.13	9135.03	0.747143	0.0920579	8.11601	4.81764e-16	2.10958e-14	UP	Arhgdia
ENSMUSG00000018931.3	1508.27	0.946053	0.116571	8.11571	4.82969e-16	2.10984e-14	UP	Natd1
ENSMUSG00000045658.16	381.495	1.56319	0.192643	8.11442	4.8813e-16	2.12735e-14	UP	Pid1
ENSMUSG00000055799.13	757.354	1.17786	0.145258	8.10871	5.11607e-16	2.22441e-14	UP	Tcf7l1
ENSMUSG00000020814.13	364.107	-1.5208	0.18767	-8.10359	5.33591e-16	2.31453e-14	DOWN	Mxra7
ENSMUSG00000038600.12	102.75	-3.01201	0.371995	-8.09692	5.63692e-16	2.43936e-14	DOWN	Atp6v0a4
ENSMUSG00000000561.14	2149.86	0.88627	0.109494	8.09427	5.76111e-16	2.48726e-14	UP	Wdr77
ENSMUSG00000031842.14	284.02	-1.88137	0.232549	-8.09023	5.95543e-16	2.56515e-14	DOWN	Pde4c
ENSMUSG00000022763.18	241.613	-1.89493	0.234277	-8.08843	6.0437e-16	2.5971e-14	DOWN	Aifm3
ENSMUSG00000070348.5	1677.32	1.01553	0.12556	8.088	6.06543e-16	2.60038e-14	UP	Ccnd1
ENSMUSG00000028909.17	335.181	-1.6293	0.201484	-8.08648	6.14134e-16	2.62681e-14	DOWN	Ptpru
ENSMUSG00000061524.8	897.243	1.28683	0.159204	8.08289	6.325e-16	2.69911e-14	UP	Zic2
ENSMUSG00000036902.11	216.102	1.91491	0.237029	8.07881	6.54011e-16	2.78445e-14	UP	Neto2
ENSMUSG00000071645.5	1097.36	1.03239	0.127802	8.07807	6.58022e-16	2.79508e-14	UP	Tut1
ENSMUSG00000042190.12	179.558	-2.33401	0.289016	-8.07569	6.70953e-16	2.84345e-14	DOWN	Cmklr1
ENSMUSG00000001053.15	877.154	1.13457	0.140556	8.07199	6.91626e-16	2.92434e-14	UP	N4bp3
ENSMUSG00000031665.7	4034.26	0.944177	0.117124	8.06132	7.54754e-16	3.18396e-14	UP	Sall1
ENSMUSG00000066705.7	1175.65	-1.09018	0.135286	-8.05832	7.73477e-16	3.25549e-14	DOWN	Fxyd6
ENSMUSG00000027808.8	1970.33	0.894869	0.111066	8.05707	7.81444e-16	3.28153e-14	UP	Serp1
ENSMUSG00000046201.9	2031.9	0.907116	0.112648	8.05268	8.10026e-16	3.39383e-14	UP	Scaf8
ENSMUSG00000057897.14	619.684	-1.25562	0.156155	-8.04086	8.92087e-16	3.72917e-14	DOWN	Camk2b
ENSMUSG00000004892.13	144.596	-2.37143	0.295146	-8.03475	9.37713e-16	3.91103e-14	DOWN	Bcan
ENSMUSG00000040606.13	1486.19	-0.965703	0.1203	-8.02746	9.95143e-16	4.14119e-14	DOWN	Kazn
ENSMUSG00000006651.8	881.037	-1.10509	0.137689	-8.02604	1.00673e-15	4.17837e-14	DOWN	Aplp1
ENSMUSG00000023972.10	5947.07	0.754159	0.0939694	8.02558	1.01045e-15	4.17837e-14	UP	Ptk7
ENSMUSG00000039477.16	1237.75	1.21932	0.151931	8.02553	1.01088e-15	4.17837e-14	UP	Tnrc18
ENSMUSG00000034168.7	2316.68	1.14	0.142098	8.02262	1.0351e-15	4.2689e-14	UP	Irf2bpl
ENSMUSG00000033249.10	107.306	-2.86069	0.356707	-8.01972	1.05987e-15	4.36132e-14	DOWN	Hsf4
ENSMUSG00000053414.8	2079.48	1.04911	0.130999	8.00853	1.16084e-15	4.76616e-14	UP	Hunk
ENSMUSG00000051435.11	76.8006	-3.74498	0.468077	-8.00078	1.2363e-15	5.0647e-14	DOWN	Fhad1
ENSMUSG00000030761.15	239.978	-1.82315	0.228448	-7.98062	1.45599e-15	5.95149e-14	DOWN	Myo7a
ENSMUSG00000078779.4	404.613	1.42281	0.178294	7.98013	1.46176e-15	5.96183e-14	UP	Zfp59
ENSMUSG00000040274.11	1063.95	1.13829	0.142813	7.9705	1.58029e-15	6.43106e-14	UP	Cdk6
ENSMUSG00000022094.15	1174.4	1.08303	0.135916	7.96841	1.60726e-15	6.52641e-14	UP	Slc39a14
ENSMUSG00000021583.7	194.115	1.99387	0.250482	7.96014	1.71839e-15	6.96231e-14	UP	Erap1
ENSMUSG00000019467.15	1133.24	-1.0078	0.12677	-7.94978	1.86837e-15	7.55339e-14	DOWN	Arhgef25
ENSMUSG00000042099.15	1150.56	-1.09892	0.13834	-7.94364	1.96335e-15	7.92001e-14	DOWN	Kank3
ENSMUSG00000032267.8	3096.29	-0.840035	0.105892	-7.93297	2.1397e-15	8.61251e-14	DOWN	Usp28
ENSMUSG00000053581.13	420.263	1.40268	0.176983	7.9255	2.27222e-15	9.12601e-14	UP	Zfand2a
ENSMUSG00000109674.1	571.162	1.46824	0.185278	7.92455	2.28967e-15	9.17611e-14	UP	Gm45470
ENSMUSG00000019731.13	1947.15	0.872588	0.110156	7.92139	2.34869e-15	9.37425e-14	UP	Slc35e1
ENSMUSG00000060950.12	578.633	1.28226	0.161874	7.92136	2.34928e-15	9.37425e-14	UP	Trmt61a
ENSMUSG00000028266.17	310.262	1.7804	0.224796	7.92006	2.37394e-15	9.45217e-14	UP	Lmo4
ENSMUSG00000061374.14	1499.57	0.933188	0.11783	7.91978	2.37938e-15	9.45342e-14	UP	Fiz1
ENSMUSG00000027221.5	369.035	-1.47508	0.186324	-7.91676	2.43771e-15	9.66432e-14	DOWN	Chst1
ENSMUSG00000056260.15	435.567	1.43199	0.180957	7.91343	2.50386e-15	9.90529e-14	UP	Lrif1
ENSMUSG00000020719.14	24135.1	0.691023	0.0874034	7.90614	2.65494e-15	1.04805e-13	UP	Ddx5
ENSMUSG00000084911.1	951.535	-1.33129	0.168485	-7.90154	2.75489e-15	1.08518e-13	DOWN	Gm16185
ENSMUSG00000001249.14	192.65	-2.02484	0.256561	-7.89225	2.96796e-15	1.16662e-13	DOWN	Hpn
ENSMUSG00000054715.11	256.329	1.74114	0.220712	7.88875	3.05237e-15	1.19724e-13	UP	Zscan22
ENSMUSG00000024165.9	4488.18	0.768396	0.0974297	7.88668	3.10341e-15	1.21468e-13	UP	Jpt2
ENSMUSG00000037857.16	4185.01	0.89491	0.113481	7.88601	3.12007e-15	1.21861e-13	UP	Nufip2
ENSMUSG00000010064.15	202.048	-2.11768	0.268686	-7.88162	3.23158e-15	1.2595e-13	DOWN	Slc38a3
ENSMUSG00000074794.10	2184.77	0.847447	0.107534	7.88072	3.25494e-15	1.26592e-13	UP	Arrdc3
ENSMUSG00000032097.10	6756.57	0.77457	0.0983468	7.87591	3.38272e-15	1.31285e-13	UP	Ddx6
ENSMUSG00000030980.17	2850.95	0.813598	0.103311	7.87519	3.40215e-15	1.31762e-13	UP	Knop1
ENSMUSG00000024975.12	1152.46	-1.01742	0.129246	-7.87199	3.49053e-15	1.34901e-13	DOWN	Pdcd4
ENSMUSG00000057738.13	18479.2	0.703979	0.0894808	7.86738	3.62153e-15	1.39671e-13	UP	Sptan1
ENSMUSG00000045349.15	97.5783	-2.9513	0.375265	-7.86456	3.70387e-15	1.42549e-13	DOWN	Sh2d5
ENSMUSG00000026199.17	766.938	-1.14132	0.145266	-7.85676	3.94205e-15	1.51399e-13	DOWN	Ankzf1
ENSMUSG00000040433.16	590.081	1.24638	0.159106	7.83366	4.73877e-15	1.8162e-13	UP	Zbtb38
ENSMUSG00000056952.13	1038.66	1.07159	0.136825	7.83187	4.80669e-15	1.83841e-13	UP	Tatdn2
ENSMUSG00000053754.14	4103.03	0.830918	0.106148	7.82794	4.95941e-15	1.89289e-13	UP	Chd8
ENSMUSG00000022564.7	690.954	-1.15009	0.147037	-7.82174	5.20994e-15	1.98441e-13	DOWN	Grina
ENSMUSG00000028760.16	2213.39	0.880455	0.112571	7.8213	5.22807e-15	1.98721e-13	UP	Eif4g3
ENSMUSG00000022429.11	220.413	-1.99365	0.255124	-7.81446	5.5199e-15	2.09167e-13	DOWN	Dmc1
ENSMUSG00000024924.14	205.705	-2.14542	0.274549	-7.81433	5.5256e-15	2.09167e-13	DOWN	Vldlr
ENSMUSG00000025140.15	587.623	-1.22004	0.156152	-7.81315	5.57753e-15	2.107e-13	DOWN	Pycr1
ENSMUSG00000059920.9	917.574	1.06479	0.136296	7.8123	5.61536e-15	2.11696e-13	UP	4930453N24Rik
ENSMUSG00000015776.12	1165.84	0.989192	0.126692	7.80787	5.81646e-15	2.18829e-13	UP	Med22
ENSMUSG00000035545.13	3492.16	-0.857991	0.110005	-7.79956	6.2121e-15	2.33238e-13	DOWN	Leng8
ENSMUSG00000030199.16	635.728	1.21636	0.156136	7.79035	6.68229e-15	2.50382e-13	UP	Etv6
ENSMUSG00000001774.8	2328.85	0.83223	0.106928	7.78307	7.07878e-15	2.647e-13	UP	Chordc1
ENSMUSG00000023484.14	484.996	-1.37777	0.177301	-7.77082	7.79816e-15	2.9101e-13	DOWN	Prph
ENSMUSG00000026797.16	499.737	-1.29158	0.166271	-7.76795	7.97648e-15	2.97063e-13	DOWN	Stxbp1
ENSMUSG00000038633.5	1917.9	0.868176	0.111781	7.76679	8.05027e-15	2.99207e-13	UP	Degs1
ENSMUSG00000034993.7	2976.43	-0.89485	0.115223	-7.76625	8.08453e-15	2.99876e-13	DOWN	Vat1
ENSMUSG00000038539.15	599.348	1.38319	0.178113	7.76583	8.11148e-15	3.00271e-13	UP	Atf5
ENSMUSG00000026768.10	242.358	1.78295	0.229979	7.75268	8.99742e-15	3.324e-13	UP	Itga8
ENSMUSG00000030102.11	1587.41	-0.992107	0.128121	-7.74349	9.67234e-15	3.56619e-13	DOWN	Itpr1
ENSMUSG00000010066.15	240.018	-1.78754	0.230927	-7.7407	9.88692e-15	3.63803e-13	DOWN	Cacna2d2
ENSMUSG00000033272.12	898.376	1.0724	0.138575	7.73881	1.0035e-14	3.68516e-13	UP	Slc35a4
ENSMUSG00000049680.17	226.691	1.82175	0.235423	7.73819	1.00838e-14	3.69573e-13	UP	Urgcp
ENSMUSG00000036718.17	137.825	-2.31783	0.29999	-7.72635	1.1067e-14	4.04802e-13	DOWN	Micall2
ENSMUSG00000003038.15	1792.25	1.04769	0.135668	7.72245	1.14115e-14	4.16575e-13	UP	Hmgn2
ENSMUSG00000075389.3	85.079	-3.17281	0.411181	-7.71634	1.19716e-14	4.36159e-13	DOWN	2810410L24Rik
ENSMUSG00000006476.19	337.981	-1.62304	0.210374	-7.71505	1.20934e-14	4.39728e-13	DOWN	Nsmf
ENSMUSG00000029020.13	755.708	1.22437	0.158718	7.71413	1.21811e-14	4.42043e-13	UP	Mfn2
ENSMUSG00000032936.13	468.431	-1.46972	0.190643	-7.70928	1.26531e-14	4.58272e-13	DOWN	Camkv
ENSMUSG00000017144.8	880.088	1.4153	0.183692	7.70473	1.31118e-14	4.73952e-13	UP	Rnd3
ENSMUSG00000071235.12	394.797	1.42404	0.184909	7.70127	1.34723e-14	4.86031e-13	UP	Vrtn
ENSMUSG00000006456.10	2006.41	0.872831	0.113513	7.68925	1.48002e-14	5.32849e-13	UP	Rbm14
ENSMUSG00000078515.4	1865.27	0.910883	0.118466	7.68901	1.48279e-14	5.32849e-13	UP	Ddi2
ENSMUSG00000078503.9	2058.11	0.965407	0.125572	7.6881	1.4934e-14	5.3562e-13	UP	Zfp990
ENSMUSG00000054387.13	9314.83	-0.760847	0.0990139	-7.68425	1.53901e-14	5.50906e-13	DOWN	Mdm4
ENSMUSG00000021094.10	332.347	-1.52905	0.199188	-7.67641	1.63603e-14	5.84499e-13	DOWN	Dhrs7
ENSMUSG00000002307.15	1718.35	0.901973	0.117518	7.67518	1.65184e-14	5.89007e-13	UP	Daxx
ENSMUSG00000096954.1	274.733	-1.95066	0.254276	-7.6714	1.70129e-14	6.05468e-13	DOWN	Gdap10
ENSMUSG00000037369.17	2077.87	0.868964	0.113283	7.67073	1.71016e-14	6.07454e-13	UP	Kdm6a
ENSMUSG00000030825.19	1186.32	1.01475	0.132365	7.66625	1.77102e-14	6.27862e-13	UP	Hsd17b14
ENSMUSG00000022554.7	538.76	1.22066	0.159524	7.65191	1.98013e-14	7.00646e-13	UP	Hgh1
ENSMUSG00000037376.14	1275.6	0.979148	0.127983	7.65064	1.99986e-14	7.06272e-13	UP	Trmt6
ENSMUSG00000052214.9	777.812	1.1188	0.146327	7.6459	2.07494e-14	7.31387e-13	UP	Opa3
ENSMUSG00000038065.13	324.796	-1.51467	0.198113	-7.64549	2.08157e-14	7.32324e-13	DOWN	Mturn
ENSMUSG00000055319.8	1712.11	0.864361	0.113113	7.64157	2.14583e-14	7.53491e-13	UP	Sec23ip
ENSMUSG00000034758.12	234.97	-1.74216	0.228179	-7.63504	2.25753e-14	7.91209e-13	DOWN	Tle6
ENSMUSG00000030669.13	277.506	-1.65731	0.217086	-7.63435	2.26966e-14	7.93949e-13	DOWN	Calca
ENSMUSG00000038387.9	434.157	-1.45768	0.190963	-7.63334	2.28748e-14	7.9867e-13	DOWN	Rras
ENSMUSG00000045348.16	331.153	-1.4924	0.195587	-7.63038	2.34068e-14	8.15698e-13	DOWN	Nyap1
ENSMUSG00000022043.19	1837.22	0.93672	0.122998	7.61574	2.62177e-14	9.11932e-13	UP	Trim35
ENSMUSG00000037580.10	129.418	-2.37291	0.31159	-7.61548	2.62717e-14	9.1209e-13	DOWN	Gch1
ENSMUSG00000089726.2	691.907	1.15468	0.151681	7.61256	2.68722e-14	9.31184e-13	UP	Mir17hg
ENSMUSG00000032494.12	13040.7	-0.883505	0.11611	-7.6092	2.75794e-14	9.53894e-13	DOWN	Tdgf1
ENSMUSG00000040276.15	322.662	-1.52127	0.200093	-7.60282	2.89756e-14	1.00031e-12	DOWN	Pacsin1
ENSMUSG00000039831.16	731.8	-1.16936	0.153832	-7.60158	2.92527e-14	1.00799e-12	DOWN	Arhgap29
ENSMUSG00000022704.15	1131.03	0.987814	0.129982	7.59961	2.97032e-14	1.0216e-12	UP	Qtrt2
ENSMUSG00000031451.6	589.879	-1.22269	0.160931	-7.59762	3.01634e-14	1.0355e-12	DOWN	Gas6
ENSMUSG00000031604.10	1618.18	-0.933536	0.122899	-7.59596	3.05525e-14	1.04691e-12	DOWN	Msmo1
ENSMUSG00000048528.7	60.304	4.126	0.543416	7.59271	3.13291e-14	1.07153e-12	UP	Nkx1-2
ENSMUSG00000020892.10	82.7617	-3.24636	0.427692	-7.59042	3.18872e-14	1.08458e-12	DOWN	Aloxe3
ENSMUSG00000029716.13	77.6724	-3.29739	0.434413	-7.59045	3.1879e-14	1.08458e-12	DOWN	Tfr2
ENSMUSG00000098161.1	82.7994	-3.27064	0.430885	-7.5905	3.18665e-14	1.08458e-12	DOWN	Platr11
ENSMUSG00000024240.13	572.547	1.21753	0.160432	7.58909	3.22155e-14	1.09372e-12	UP	Epc1
ENSMUSG00000006567.11	330.462	-1.51486	0.200013	-7.57381	3.62438e-14	1.22822e-12	DOWN	Atp7b
ENSMUSG00000026020.9	7305.67	0.741773	0.0979537	7.57269	3.6558e-14	1.2366e-12	UP	Nop58
ENSMUSG00000064367.1	19662.1	0.735623	0.0971836	7.56941	3.74918e-14	1.26586e-12	UP	mt-Nd5
ENSMUSG00000031657.16	3006.08	0.770004	0.10173	7.5691	3.75822e-14	1.26659e-12	UP	Heatr3
ENSMUSG00000021466.12	1016.3	-1.03435	0.136729	-7.56494	3.8804e-14	1.30538e-12	DOWN	Ptch1
ENSMUSG00000036817.14	3851.13	-0.803473	0.106257	-7.56159	3.98163e-14	1.337e-12	DOWN	Sun1
ENSMUSG00000022385.11	5669.13	0.746197	0.0987429	7.55697	4.12561e-14	1.38283e-12	UP	Gtse1
ENSMUSG00000022545.13	517.937	1.23358	0.163292	7.55444	4.20676e-14	1.40747e-12	UP	Ercc4
ENSMUSG00000027940.18	5021.2	0.763996	0.101215	7.54825	4.41137e-14	1.47325e-12	UP	Tpm3
ENSMUSG00000038412.8	968.638	-1.16777	0.154767	-7.54536	4.51036e-14	1.50359e-12	DOWN	Higd1a
ENSMUSG00000030603.16	3985.17	0.767575	0.101779	7.54162	4.64167e-14	1.54457e-12	UP	Psmc4
ENSMUSG00000068522.4	452.445	1.67688	0.222373	7.54083	4.66979e-14	1.55113e-12	UP	Aard
ENSMUSG00000039910.10	848.394	1.13643	0.150729	7.53954	4.71635e-14	1.56378e-12	UP	Cited2
ENSMUSG00000041438.8	4950.12	0.718888	0.0953559	7.539	4.73585e-14	1.56742e-12	UP	Utp4
ENSMUSG00000040093.15	635.593	-1.14365	0.151784	-7.53472	4.89401e-14	1.61687e-12	DOWN	Bmf
ENSMUSG00000000325.16	1453.22	-0.889959	0.118192	-7.52976	5.08342e-14	1.67644e-12	DOWN	Arvcf
ENSMUSG00000038225.15	614.386	-1.1554	0.153532	-7.52545	5.25401e-14	1.7296e-12	DOWN	Primpol
ENSMUSG00000053110.13	3723.49	0.743455	0.0988072	7.5243	5.3004e-14	1.74176e-12	UP	Yap1
ENSMUSG00000020953.17	318.261	1.52954	0.203342	7.52202	5.39378e-14	1.7693e-12	UP	Coch
ENSMUSG00000050973.11	257.21	1.6601	0.220864	7.51639	5.63097e-14	1.84064e-12	UP	Gdpgp1
ENSMUSG00000074576.4	215.389	1.87438	0.249373	7.51638	5.63126e-14	1.84064e-12	UP	Mocs3
ENSMUSG00000025026.14	1222.68	-0.955339	0.127179	-7.51176	5.83378e-14	1.90346e-12	DOWN	Add3
ENSMUSG00000045319.13	136.225	-2.25963	0.301054	-7.5057	6.10998e-14	1.99006e-12	DOWN	Proser2
ENSMUSG00000053641.9	544.563	-1.30487	0.173867	-7.50496	6.14451e-14	1.99778e-12	DOWN	Dennd4a
ENSMUSG00000068101.11	825.407	1.08615	0.144771	7.50252	6.26045e-14	2.03189e-12	UP	Cenpm
ENSMUSG00000019326.14	62.5569	-5.2577	0.700967	-7.50063	6.35115e-14	2.05771e-12	DOWN	Aoc3
ENSMUSG00000103968.1	83.8863	-3.05893	0.407903	-7.49915	6.42347e-14	2.07749e-12	DOWN	2610509F24Rik
ENSMUSG00000030888.14	824.564	1.04754	0.139701	7.49844	6.45839e-14	2.08416e-12	UP	Rrp8
ENSMUSG00000041734.15	1144.33	1.20686	0.160952	7.49827	6.46673e-14	2.08416e-12	UP	Kirrel
ENSMUSG00000031770.16	443.689	1.29307	0.172464	7.49764	6.49776e-14	2.09051e-12	UP	Herpud1
ENSMUSG00000031827.13	1210.85	-0.973343	0.129963	-7.48942	6.91805e-14	2.22185e-12	DOWN	Cotl1
ENSMUSG00000011096.17	689.122	1.20862	0.161444	7.48633	7.08285e-14	2.27082e-12	UP	Akt1s1
ENSMUSG00000044447.5	991.801	1.28755	0.172161	7.47872	7.50474e-14	2.40191e-12	UP	Dock5
ENSMUSG00000024491.15	2625.11	0.78385	0.10494	7.4695	8.04989e-14	2.57192e-12	UP	Rbm27
ENSMUSG00000047735.14	143.457	2.60292	0.348492	7.4691	8.07448e-14	2.57531e-12	UP	Samd9l
ENSMUSG00000032366.15	2770.25	1.07841	0.144407	7.46784	8.15218e-14	2.5956e-12	UP	Tpm1
ENSMUSG00000020092.9	2950.21	-0.826467	0.110702	-7.46569	8.28665e-14	2.63387e-12	DOWN	Pald1
ENSMUSG00000022453.8	479.1	-1.29967	0.174299	-7.45658	8.87987e-14	2.81756e-12	DOWN	Naga
ENSMUSG00000074358.9	993.475	-1.06197	0.14244	-7.45557	8.94814e-14	2.83435e-12	DOWN	Ccdc61
ENSMUSG00000051413.17	557.379	1.23368	0.16565	7.44751	9.51168e-14	3.00768e-12	UP	Plagl2
ENSMUSG00000049323.8	2307.88	0.848656	0.113967	7.44653	9.58252e-14	3.02489e-12	UP	Smcr8
ENSMUSG00000023087.15	917	1.04528	0.140377	7.44625	9.603e-14	3.02618e-12	UP	Noct
ENSMUSG00000023143.10	379.528	1.48252	0.199197	7.44251	9.87873e-14	3.10775e-12	UP	Nagpa
ENSMUSG00000036046.14	1086.4	-1.00368	0.135086	-7.4299	1.08681e-13	3.41317e-12	DOWN	5031439G07Rik
ENSMUSG00000001435.15	3634.64	0.861943	0.116031	7.42854	1.09804e-13	3.44256e-12	UP	Col18a1
ENSMUSG00000022814.6	2928.09	0.775755	0.10457	7.41853	1.18426e-13	3.70659e-12	UP	Umps
ENSMUSG00000043587.15	116.231	-2.50976	0.33837	-7.4172	1.19625e-13	3.73777e-12	DOWN	Pxylp1
ENSMUSG00000036054.15	1777.89	-0.876533	0.118216	-7.4147	1.21901e-13	3.80244e-12	DOWN	Sugp2
ENSMUSG00000026811.18	640.845	-1.13179	0.15277	-7.40842	1.27817e-13	3.98024e-12	DOWN	St6galnac6
ENSMUSG00000039191.12	2031.46	0.83968	0.113401	7.4045	1.31641e-13	4.09242e-12	UP	Rbpj
ENSMUSG00000074406.5	177.489	1.9075	0.257712	7.40168	1.34477e-13	4.17353e-12	UP	Zfp628
ENSMUSG00000002052.6	7186.15	0.713914	0.0964726	7.40018	1.36001e-13	4.21375e-12	UP	SDOWNt6
ENSMUSG00000060206.11	3021.31	0.854226	0.115451	7.39904	1.37177e-13	4.24304e-12	UP	Zfp462
ENSMUSG00000051316.8	3071.09	0.753893	0.101931	7.39609	1.40251e-13	4.33086e-12	UP	Taf7
ENSMUSG00000028664.14	445.624	-1.30884	0.177014	-7.39402	1.42453e-13	4.39149e-12	DOWN	Ephb2
ENSMUSG00000029860.16	813.934	1.4042	0.189949	7.39251	1.44085e-13	4.4344e-12	UP	Zyx
ENSMUSG00000030124.2	136.326	-2.31754	0.313709	-7.38755	1.49555e-13	4.59091e-12	DOWN	Lag3
ENSMUSG00000037461.10	1912.98	0.840131	0.113724	7.38745	1.49668e-13	4.59091e-12	UP	Ints7
ENSMUSG00000036752.4	8423.3	0.67706	0.0916685	7.38596	1.51354e-13	4.63491e-12	UP	Tubb4b
ENSMUSG00000006369.14	754.95	-1.05162	0.142433	-7.38325	1.54466e-13	4.72235e-12	DOWN	Fbln1
ENSMUSG00000038756.13	497.001	-1.38061	0.187058	-7.38067	1.57501e-13	4.80716e-12	DOWN	Ttll6
ENSMUSG00000008999.7	267.986	-1.8433	0.249853	-7.37752	1.6127e-13	4.91407e-12	DOWN	Bmp7
ENSMUSG00000046447.3	186.364	-1.98494	0.269087	-7.37656	1.62436e-13	4.94143e-12	DOWN	Camk2n1
ENSMUSG00000061086.12	74.8205	-3.30376	0.447951	-7.37528	1.64004e-13	4.98091e-12	DOWN	Myl4
ENSMUSG00000035121.6	431.405	-1.51276	0.205171	-7.37318	1.66601e-13	5.05147e-12	DOWN	Neil2
ENSMUSG00000040620.15	1907.21	0.882591	0.119893	7.36147	1.81889e-13	5.50596e-12	UP	Dhx33
ENSMUSG00000025747.12	1615.68	0.862519	0.117261	7.35557	1.90113e-13	5.74546e-12	UP	Tyms
ENSMUSG00000058013.11	5930.99	0.805768	0.109553	7.35503	1.90885e-13	5.75934e-12	UP	Sept11
ENSMUSG00000046756.10	1415.39	0.97347	0.13243	7.35082	1.96993e-13	5.93393e-12	UP	Mrps7
ENSMUSG00000097258.1	228.433	-1.69921	0.231558	-7.33818	2.16519e-13	6.51147e-12	DOWN	Gm26767
ENSMUSG00000019647.16	382.462	1.53484	0.209232	7.33561	2.20721e-13	6.62702e-12	UP	Sema6a
ENSMUSG00000027291.15	1041.07	-0.974611	0.132975	-7.32928	2.31396e-13	6.93623e-12	DOWN	Vps39
ENSMUSG00000034075.10	1617.95	0.861163	0.117509	7.32849	2.32765e-13	6.96593e-12	UP	Zdhhc5
ENSMUSG00000018427.7	778.178	-1.30106	0.177686	-7.32225	2.43854e-13	7.28597e-12	DOWN	Ypel2
ENSMUSG00000062901.3	1877.26	-0.862978	0.117883	-7.32065	2.4678e-13	7.36146e-12	DOWN	Klhl24
ENSMUSG00000023991.16	1129.74	1.11349	0.152162	7.31776	2.52142e-13	7.50927e-12	UP	Foxp4
ENSMUSG00000020873.15	1215.55	0.951904	0.130103	7.31656	2.5441e-13	7.56458e-12	UP	Slc35b1
ENSMUSG00000074064.6	252.284	-1.66912	0.228224	-7.31352	2.60242e-13	7.72553e-12	DOWN	Mlycd
ENSMUSG00000020755.9	1768.93	0.827661	0.113196	7.31176	2.63657e-13	7.81435e-12	UP	Sap30bp
ENSMUSG00000039630.10	27909.2	0.652556	0.0893073	7.30686	2.73449e-13	8.09153e-12	UP	Hnrnpu
ENSMUSG00000037750.16	759.842	1.26821	0.173616	7.30469	2.77901e-13	8.21009e-12	UP	Fam222b
ENSMUSG00000075229.11	1611.33	-0.917832	0.125691	-7.3023	2.82893e-13	8.34422e-12	DOWN	Ccdc58
ENSMUSG00000002343.11	891.404	0.986223	0.135159	7.29678	2.94745e-13	8.67991e-12	UP	Armc6
ENSMUSG00000020083.13	252.438	-1.60679	0.220242	-7.29556	2.97413e-13	8.74006e-12	DOWN	Fam241b
ENSMUSG00000044030.4	656.844	1.12792	0.154606	7.29542	2.97736e-13	8.74006e-12	UP	Irf2bp1
ENSMUSG00000020074.7	4586.02	0.703234	0.0964337	7.29241	3.04451e-13	8.90882e-12	UP	Ccar1
ENSMUSG00000021038.17	739.069	1.04273	0.142986	7.2925	3.04247e-13	8.90882e-12	UP	Vipas39
ENSMUSG00000039879.9	910.892	-1.0103	0.138551	-7.29192	3.05575e-13	8.92753e-12	DOWN	Heca
ENSMUSG00000040972.8	81.1239	-3.11416	0.427106	-7.2913	3.06976e-13	8.95427e-12	DOWN	Igsf21
ENSMUSG00000020583.4	135.745	-2.17087	0.298014	-7.28448	3.22917e-13	9.40439e-12	DOWN	Matn3
ENSMUSG00000049553.11	4313.66	0.847427	0.116347	7.28362	3.24985e-13	9.44967e-12	UP	Polr1a
ENSMUSG00000057497.8	1462.7	1.10317	0.151467	7.28327	3.25817e-13	9.45895e-12	UP	Fam136a
ENSMUSG00000015937.15	1664.25	-1.09812	0.15096	-7.27421	3.48441e-13	1.00999e-11	DOWN	H2afy
ENSMUSG00000040550.16	1485.97	0.848895	0.116782	7.26907	3.61981e-13	1.04759e-11	UP	Otud6b
ENSMUSG00000026117.10	146.987	-2.12026	0.292233	-7.25539	4.00509e-13	1.15727e-11	DOWN	Zap70
ENSMUSG00000041483.14	2306.25	0.890816	0.122789	7.25483	4.02181e-13	1.16028e-11	UP	Zfp281
ENSMUSG00000004891.16	2753.25	0.944477	0.13021	7.2535	4.0614e-13	1.16987e-11	UP	Nes
ENSMUSG00000085412.7	171.281	1.9018	0.262314	7.25008	4.16519e-13	1.1979e-11	UP	Halr1
ENSMUSG00000041846.15	2655.48	0.777188	0.107201	7.24984	4.17277e-13	1.19821e-11	UP	Ppp4r3a
ENSMUSG00000030605.15	3072.86	-0.801859	0.110622	-7.24864	4.20985e-13	1.20698e-11	DOWN	Mfge8
ENSMUSG00000038965.17	1560.94	0.909733	0.125548	7.24612	4.28872e-13	1.22768e-11	UP	Ube2l3
ENSMUSG00000032171.7	1692.45	0.820114	0.113337	7.23606	4.61918e-13	1.32023e-11	UP	Pin1
ENSMUSG00000020358.17	12094.7	0.652103	0.090147	7.23378	4.69732e-13	1.33843e-11	UP	Hnrnpab
ENSMUSG00000040857.15	2871.6	0.768656	0.106259	7.23378	4.6974e-13	1.33843e-11	UP	Erf
ENSMUSG00000024360.7	8799.66	0.664342	0.0918754	7.2309	4.79809e-13	1.36501e-11	UP	Etf1
ENSMUSG00000026135.17	916.397	1.14357	0.158212	7.22813	4.89698e-13	1.391e-11	UP	Zfp142
ENSMUSG00000022562.15	441.48	-1.45394	0.201157	-7.22789	4.9055e-13	1.39127e-11	DOWN	Oplah
ENSMUSG00000032519.11	629.531	1.09005	0.150866	7.2253	4.9999e-13	1.41587e-11	UP	Slc25a38
ENSMUSG00000078872.9	158.538	2.05353	0.284517	7.21758	5.29208e-13	1.49631e-11	UP	Gm14401
ENSMUSG00000004319.15	4295.96	-0.716691	0.0993977	-7.21034	5.5811e-13	1.5732e-11	DOWN	Clcn3
ENSMUSG00000024597.10	1249.95	0.94484	0.131039	7.21039	5.57903e-13	1.5732e-11	UP	Slc12a2
ENSMUSG00000018169.12	259.898	-1.62245	0.225034	-7.20983	5.60225e-13	1.57521e-11	DOWN	Mfng
ENSMUSG00000018412.16	3348.11	0.754183	0.104606	7.20972	5.60685e-13	1.57521e-11	UP	Kansl1
ENSMUSG00000028106.13	1514.44	0.858993	0.119147	7.20955	5.61383e-13	1.57521e-11	UP	Rprd2
ENSMUSG00000027452.11	186.893	-1.85302	0.257212	-7.20427	5.83554e-13	1.63493e-11	DOWN	Acss1
ENSMUSG00000108218.2	131.643	-2.2454	0.31172	-7.20326	5.87903e-13	1.64461e-11	DOWN	Olfr1372-ps1
ENSMUSG00000004100.12	2456.87	0.771206	0.107083	7.20191	5.93735e-13	1.65649e-11	UP	Ppan
ENSMUSG00000062794.8	344.684	1.38013	0.191635	7.20186	5.93947e-13	1.65649e-11	UP	Zfp599
ENSMUSG00000031578.5	1385.26	0.880099	0.122358	7.19281	6.3473e-13	1.76756e-11	UP	Mak16
ENSMUSG00000038807.18	390.074	-1.47919	0.205681	-7.19168	6.39998e-13	1.77954e-11	DOWN	Rap1gap2
ENSMUSG00000030619.9	3571.33	0.761314	0.105882	7.1902	6.46959e-13	1.79619e-11	UP	Eed
ENSMUSG00000054252.18	98.3844	-2.58067	0.359083	-7.18682	6.63171e-13	1.83843e-11	DOWN	Fgfr3
ENSMUSG00000037224.15	312.933	-1.45995	0.20329	-7.18161	6.88971e-13	1.90708e-11	DOWN	Zfyve28
ENSMUSG00000026275.13	1332.41	0.92306	0.128636	7.17575	7.19131e-13	1.98461e-11	UP	Ppp1r7
ENSMUSG00000036103.8	271.984	1.53464	0.21386	7.17593	7.18172e-13	1.98461e-11	UP	Colec12
ENSMUSG00000026447.16	681.474	-1.09541	0.152734	-7.17201	7.39052e-13	2.03654e-11	DOWN	Pik3c2b
ENSMUSG00000052488.7	3877.43	0.735978	0.102836	7.15679	8.259e-13	2.27246e-11	UP	Cherp
ENSMUSG00000025034.8	929.617	1.08944	0.152229	7.15655	8.27304e-13	2.27293e-11	UP	Trim8
ENSMUSG00000029434.12	1124.83	0.896956	0.125435	7.15078	8.6284e-13	2.36703e-11	UP	Vps33a
ENSMUSG00000059714.13	584.714	-1.32228	0.184935	-7.14999	8.67826e-13	2.37717e-11	DOWN	Flot1
ENSMUSG00000003033.15	1571.62	0.838152	0.117244	7.14879	8.75433e-13	2.39445e-11	UP	Ap1m1
ENSMUSG00000029151.14	76.3041	-3.0579	0.428515	-7.13604	9.60566e-13	2.62341e-11	DOWN	Slc30a3
ENSMUSG00000035067.9	246.094	1.58111	0.221601	7.13495	9.6824e-13	2.64046e-11	UP	Xkr6
ENSMUSG00000041241.12	454.879	1.24609	0.174658	7.13446	9.71714e-13	2.64602e-11	UP	Mul1
ENSMUSG00000062825.15	6490.08	0.76047	0.106694	7.12761	1.02127e-12	2.77687e-11	UP	Actg1
ENSMUSG00000048920.8	411.419	1.34196	0.188292	7.12702	1.02566e-12	2.78469e-11	UP	Fkrp
ENSMUSG00000066000.12	1478.99	0.872799	0.122498	7.12502	1.04062e-12	2.82116e-11	UP	Zfp979
ENSMUSG00000011267.8	584.195	1.32855	0.186616	7.11916	1.08589e-12	2.93957e-11	UP	Zfp296
ENSMUSG00000037681.13	458	-1.24207	0.174594	-7.11406	1.12674e-12	3.04567e-11	DOWN	Esyt3
ENSMUSG00000042826.13	116.112	-2.31422	0.325384	-7.11225	1.14162e-12	3.08138e-11	DOWN	Fgf11
ENSMUSG00000030672.12	806.713	1.28686	0.180965	7.1111	1.15125e-12	3.10282e-11	UP	Mylpf
ENSMUSG00000097248.9	163.17	-2.11304	0.297222	-7.10928	1.1665e-12	3.13933e-11	DOWN	Gm2694
ENSMUSG00000024008.15	140.832	-2.08438	0.293262	-7.10757	1.18103e-12	3.17381e-11	DOWN	Cpne5
ENSMUSG00000027651.16	1182.74	0.878853	0.123687	7.10546	1.19921e-12	3.21796e-11	UP	Rprd1b
ENSMUSG00000046056.15	90.9874	-2.7001	0.380326	-7.09943	1.25274e-12	3.35674e-11	DOWN	Sbsn
ENSMUSG00000074890.4	213.521	1.77275	0.249732	7.09861	1.26017e-12	3.37172e-11	UP	Lcmt2
ENSMUSG00000048578.11	8047.18	0.676247	0.0952887	7.09682	1.2766e-12	3.41074e-11	UP	Mlec
ENSMUSG00000023175.15	9400.73	-0.690221	0.0972774	-7.09539	1.2899e-12	3.44128e-11	DOWN	Bsg
ENSMUSG00000034247.9	1326.77	0.986259	0.139016	7.09456	1.29763e-12	3.45692e-11	UP	Plekhm1
ENSMUSG00000039703.15	3651.81	0.703146	0.099154	7.09145	1.32714e-12	3.52533e-11	UP	Nploc4
ENSMUSG00000098923.1	276.67	1.56814	0.221128	7.09151	1.32654e-12	3.52533e-11	UP	Tmem185b
ENSMUSG00000036885.14	164.541	1.92558	0.271597	7.08983	1.34274e-12	3.56164e-11	UP	Arhgef26
ENSMUSG00000001870.15	335.803	-1.44866	0.20437	-7.08841	1.35658e-12	3.59317e-11	DOWN	Ltbp1
ENSMUSG00000035960.14	890.784	0.982486	0.138704	7.08331	1.4075e-12	3.72271e-11	UP	Apex1
ENSMUSG00000032515.8	383.046	1.31258	0.185344	7.08186	1.42235e-12	3.7566e-11	UP	Csrnp1
ENSMUSG00000040650.8	105.403	2.57505	0.363653	7.08108	1.43038e-12	3.7724e-11	UP	Cyp2b23
ENSMUSG00000059939.13	1951.76	-0.783053	0.110616	-7.07901	1.4519e-12	3.82369e-11	DOWN	9430015G10Rik
ENSMUSG00000028919.11	179.781	-1.81667	0.256716	-7.07658	1.47752e-12	3.88248e-11	DOWN	Arhgef19
ENSMUSG00000035863.14	1116.26	-0.892267	0.126089	-7.0765	1.47844e-12	3.88248e-11	DOWN	Palm
ENSMUSG00000032409.15	2150.2	-0.816994	0.115662	-7.06366	1.62176e-12	4.2528e-11	DOWN	Atr
ENSMUSG00000025162.17	4010.91	0.710733	0.100633	7.06261	1.63405e-12	4.27895e-11	UP	Csnk1d
ENSMUSG00000044927.6	600.49	-1.15549	0.163704	-7.05843	1.68397e-12	4.40341e-11	DOWN	H1fx
ENSMUSG00000029504.5	1037.8	0.936583	0.132702	7.0578	1.69154e-12	4.41694e-11	UP	Ddx51
ENSMUSG00000039483.10	924.199	0.947206	0.134259	7.05506	1.72525e-12	4.49859e-11	UP	Asb6
ENSMUSG00000040146.9	69.2607	-3.23332	0.458344	-7.05436	1.73396e-12	4.5149e-11	DOWN	Rgl3
ENSMUSG00000044149.6	533.951	1.15392	0.163651	7.05111	1.77502e-12	4.61529e-11	UP	Nkrf
ENSMUSG00000027551.15	1422.59	0.846208	0.120019	7.05062	1.78119e-12	4.62481e-11	UP	Zfp64
ENSMUSG00000020015.10	977.846	0.92443	0.131139	7.04922	1.79924e-12	4.66513e-11	UP	Cdk17
ENSMUSG00000028337.14	207.475	-1.70838	0.24238	-7.04838	1.81012e-12	4.68675e-11	DOWN	Coro2a
ENSMUSG00000049300.11	310.992	1.39512	0.197972	7.04705	1.82752e-12	4.72515e-11	UP	Prmt6
ENSMUSG00000004098.7	127.765	-2.3686	0.336442	-7.04013	1.9206e-12	4.95887e-11	DOWN	Col5a3
ENSMUSG00000022718.12	1114.32	0.883891	0.125581	7.03842	1.94438e-12	5.01325e-11	UP	Dgcr8
ENSMUSG00000028957.12	421.553	-1.36787	0.194371	-7.03744	1.95798e-12	5.04125e-11	DOWN	Per3
ENSMUSG00000004460.17	1377.7	0.845835	0.120262	7.03326	2.01767e-12	5.18769e-11	UP	Dnajb11
ENSMUSG00000049532.11	616.538	1.13656	0.161681	7.02963	2.07079e-12	5.31686e-11	UP	Sall2
ENSMUSG00000074578.13	1811.55	-0.94017	0.133852	-7.02393	2.15713e-12	5.53084e-11	DOWN	Zfas1
ENSMUSG00000070462.4	910.661	1.01846	0.145087	7.01964	2.2244e-12	5.6954e-11	UP	Tlnrd1
ENSMUSG00000006732.14	557.848	1.11188	0.158444	7.01747	2.25923e-12	5.77655e-11	UP	Mettl1
ENSMUSG00000028876.7	70.183	-3.13533	0.446931	-7.01524	2.2956e-12	5.86141e-11	DOWN	Epha10
ENSMUSG00000024201.12	1265.92	-0.909466	0.12974	-7.00993	2.38434e-12	6.07956e-11	DOWN	Kdm4b
ENSMUSG00000017400.10	530.545	-1.12594	0.160664	-7.00806	2.41646e-12	6.14448e-11	DOWN	Stac2
ENSMUSG00000036036.15	6593.11	0.771867	0.110138	7.00815	2.41488e-12	6.14448e-11	UP	Zfp57
ENSMUSG00000048217.11	63.2152	-3.52764	0.503449	-7.00694	2.43583e-12	6.18521e-11	DOWN	Nags
ENSMUSG00000038368.16	830.146	-1.0224	0.145993	-7.00305	2.50457e-12	6.35099e-11	DOWN	Focad
ENSMUSG00000029859.6	537.617	1.29338	0.184696	7.00274	2.51012e-12	6.35632e-11	UP	Epha1
ENSMUSG00000116908.1	150.445	-2.09451	0.299471	-6.99403	2.67093e-12	6.75428e-11	DOWN	AC154232.2
ENSMUSG00000041445.9	740.467	1.00694	0.144015	6.99191	2.71177e-12	6.84816e-11	UP	Mmrn2
ENSMUSG00000034684.12	143.882	-2.00966	0.287486	-6.99048	2.73957e-12	6.90889e-11	DOWN	Sema3f
ENSMUSG00000022488.9	192.634	2.06939	0.296343	6.98309	2.88763e-12	7.26242e-11	UP	Nckap1l
ENSMUSG00000043962.16	4067.76	0.757952	0.108539	6.98322	2.88481e-12	7.26242e-11	UP	Thrap3
ENSMUSG00000042178.6	370.972	1.29235	0.185342	6.97276	3.10788e-12	7.80569e-11	UP	Armc5
ENSMUSG00000036617.16	3138.74	0.883608	0.126863	6.96504	3.28305e-12	8.23443e-11	UP	Etl4
ENSMUSG00000037364.12	5316.04	0.664182	0.0954255	6.96021	3.39769e-12	8.51039e-11	UP	Srrt
ENSMUSG00000002228.7	304.328	-1.40582	0.202048	-6.95785	3.4551e-12	8.64244e-11	DOWN	Ppm1j
ENSMUSG00000036180.15	5712.54	0.669535	0.0963035	6.95235	3.59262e-12	8.97424e-11	UP	Gatad2a
ENSMUSG00000035754.8	2873.99	0.713777	0.102676	6.95172	3.6087e-12	9.00222e-11	UP	Wdr18
ENSMUSG00000027573.11	1185.85	0.962419	0.138588	6.94447	3.79878e-12	9.46359e-11	UP	Gid8
ENSMUSG00000032064.17	451.042	-1.34781	0.194214	-6.9398	3.92664e-12	9.76892e-11	DOWN	Dixdc1
ENSMUSG00000034706.16	114.51	-2.38551	0.343995	-6.9347	4.07081e-12	1.01139e-10	DOWN	Dnaic2
ENSMUSG00000025515.15	52.8978	-5.28307	0.762205	-6.93129	4.17018e-12	1.03469e-10	DOWN	Muc2
ENSMUSG00000037960.11	223.255	-1.69832	0.245068	-6.92998	4.20905e-12	1.04293e-10	DOWN	Card19
ENSMUSG00000073411.11	713.345	-1.04301	0.150612	-6.92512	4.356e-12	1.07789e-10	DOWN	H2-D1
ENSMUSG00000008373.16	2043.33	0.818132	0.118158	6.92407	4.3884e-12	1.08445e-10	UP	Prpf31
ENSMUSG00000070000.13	920.263	-1.03374	0.149329	-6.92256	4.43565e-12	1.09466e-10	DOWN	Fcho1
ENSMUSG00000057093.14	240.886	1.54732	0.2236	6.92003	4.51554e-12	1.11289e-10	UP	Zfp607b
ENSMUSG00000050199.13	1750.27	0.932273	0.134744	6.91883	4.55385e-12	1.12083e-10	UP	Lgr4
ENSMUSG00000029613.15	1224.01	0.850212	0.122907	6.91753	4.59589e-12	1.12967e-10	UP	Eif2ak1
ENSMUSG00000055491.13	4728.81	0.705605	0.102069	6.91304	4.74369e-12	1.16445e-10	UP	Pprc1
ENSMUSG00000025869.11	1409.41	0.837725	0.12124	6.90963	4.85903e-12	1.19117e-10	UP	Nop16
ENSMUSG00000055692.21	311.217	-1.37913	0.199621	-6.90877	4.88886e-12	1.19689e-10	DOWN	Tmem191c
ENSMUSG00000029009.17	1038.35	0.986496	0.142801	6.90816	4.90969e-12	1.2004e-10	UP	Mthfr
ENSMUSG00000024816.12	1676.7	0.784164	0.113573	6.90448	5.03872e-12	1.23032e-10	UP	Frmd8
ENSMUSG00000025500.12	247.424	-1.60385	0.232403	-6.90115	5.15821e-12	1.25783e-10	DOWN	Lmntd2
ENSMUSG00000047022.18	308.652	-1.44116	0.209051	-6.89383	5.43089e-12	1.32257e-10	DOWN	Mipol1
ENSMUSG00000007021.4	201.561	-1.78693	0.259214	-6.89364	5.43842e-12	1.32266e-10	DOWN	Syngr3
ENSMUSG00000056972.6	120.358	2.26076	0.328147	6.88945	5.6007e-12	1.36033e-10	UP	Magel2
ENSMUSG00000035493.10	81.1564	-2.84535	0.413192	-6.88626	5.7279e-12	1.38939e-10	DOWN	Tgfbi
ENSMUSG00000043940.15	1567.17	0.948975	0.137813	6.88595	5.7402e-12	1.39055e-10	UP	Wdfy3
ENSMUSG00000024571.14	2447.57	0.726044	0.105451	6.88515	5.77251e-12	1.39654e-10	UP	Gm16286
ENSMUSG00000063535.7	169.872	-1.82624	0.265256	-6.88483	5.78566e-12	1.39789e-10	DOWN	Zfp773
ENSMUSG00000031328.15	12076	0.719999	0.104597	6.88356	5.83735e-12	1.40853e-10	UP	Flna
ENSMUSG00000025584.17	234.417	-1.56098	0.227021	-6.87595	6.15785e-12	1.48392e-10	DOWN	Pde8a
ENSMUSG00000004356.8	6847.99	0.776218	0.112947	6.87241	6.31241e-12	1.51918e-10	UP	Utp20
ENSMUSG00000006498.16	11140.8	0.642081	0.0934733	6.86914	6.45902e-12	1.55244e-10	UP	Ptbp1
ENSMUSG00000048351.14	524.927	1.11994	0.163083	6.86731	6.54222e-12	1.57039e-10	UP	Coa7
ENSMUSG00000074867.4	552.64	1.1994	0.17468	6.86624	6.59146e-12	1.58015e-10	UP	Zfp808
ENSMUSG00000001663.10	93.8614	-2.5853	0.376602	-6.86481	6.65811e-12	1.59405e-10	DOWN	Gstt1
ENSMUSG00000040025.17	1706.77	0.77522	0.112966	6.86245	6.76904e-12	1.61851e-10	UP	Ythdf2
ENSMUSG00000034664.13	178.868	-1.92336	0.280587	-6.85478	7.14245e-12	1.70558e-10	DOWN	Itga2b
ENSMUSG00000019944.14	62.8524	-3.35135	0.489056	-6.85269	7.24748e-12	1.72843e-10	DOWN	Rhobtb1
ENSMUSG00000005237.14	260.018	-1.58123	0.230802	-6.85102	7.33243e-12	1.74192e-10	DOWN	Dnah2
ENSMUSG00000036894.3	540.1	1.13286	0.165354	6.85114	7.32625e-12	1.74192e-10	UP	Rap2b
ENSMUSG00000044005.13	799.978	-1.07471	0.156861	-6.85136	7.31513e-12	1.74192e-10	DOWN	Gls2
ENSMUSG00000094870.8	1098.62	0.869252	0.126901	6.84985	7.39257e-12	1.75395e-10	UP	Zfp131
ENSMUSG00000029050.15	2893.36	0.729537	0.10652	6.84881	7.44672e-12	1.76453e-10	UP	Ski
ENSMUSG00000037608.16	7144.39	0.642888	0.093902	6.84638	7.57419e-12	1.79243e-10	UP	Bclaf1
ENSMUSG00000046574.8	1864.47	0.81537	0.119102	6.84597	7.5962e-12	1.79533e-10	UP	Prr12
ENSMUSG00000037736.18	260.656	1.62323	0.237258	6.84165	7.82866e-12	1.8479e-10	UP	Limch1
ENSMUSG00000024799.15	252.621	-1.48928	0.217773	-6.83869	7.99201e-12	1.88405e-10	DOWN	Tm7sf2
ENSMUSG00000031808.7	951.913	-0.900874	0.131754	-6.83757	8.05466e-12	1.89639e-10	DOWN	Slc27a1
ENSMUSG00000029178.14	1839.82	0.965529	0.141244	6.83589	8.14975e-12	1.91633e-10	UP	Klf3
ENSMUSG00000027247.16	1641.92	0.891422	0.130631	6.82395	8.85732e-12	2.08006e-10	UP	Arhgap1
ENSMUSG00000045284.9	282.999	1.43857	0.210828	6.82342	8.89013e-12	2.08511e-10	UP	Dcaf12l1
ENSMUSG00000028212.16	532.621	1.08523	0.159195	6.81699	9.29656e-12	2.17766e-10	UP	Ccne2
ENSMUSG00000059901.12	269.788	-1.4438	0.211986	-6.81082	9.70471e-12	2.27038e-10	DOWN	Adamts14
ENSMUSG00000114687.1	201.115	-1.67039	0.24529	-6.80985	9.77028e-12	2.28283e-10	DOWN	Gm5452
ENSMUSG00000009876.13	80.5773	-2.91466	0.428148	-6.8076	9.92418e-12	2.31497e-10	DOWN	Cox4i2
ENSMUSG00000043262.16	430.269	-1.19847	0.176052	-6.80747	9.93296e-12	2.31497e-10	DOWN	Uevld
ENSMUSG00000078952.9	1171.55	-1.00447	0.147617	-6.80455	1.01362e-11	2.35936e-10	DOWN	Lncenc1
ENSMUSG00000055235.11	209.013	-2.05234	0.301672	-6.80322	1.02305e-11	2.3783e-10	DOWN	Wdr86
ENSMUSG00000035458.15	152.462	-1.93326	0.284176	-6.80304	1.02435e-11	2.37832e-10	DOWN	Tnni3
ENSMUSG00000021037.7	4043.73	0.681045	0.10016	6.79955	1.04948e-11	2.43361e-10	UP	Ahsa1
ENSMUSG00000031066.10	1767.6	-0.774492	0.113923	-6.79838	1.05801e-11	2.4503e-10	DOWN	Usp11
ENSMUSG00000036908.16	195.878	-1.79371	0.263997	-6.79445	1.08728e-11	2.51494e-10	DOWN	Unc93b1
ENSMUSG00000024812.10	3194.68	0.753862	0.111037	6.78929	1.12683e-11	2.60315e-10	UP	Tjp2
ENSMUSG00000049556.5	69.4294	-3.0732	0.453039	-6.78353	1.17278e-11	2.70251e-10	DOWN	Lingo1
ENSMUSG00000079259.2	5263.96	0.672602	0.0991521	6.78354	1.17267e-11	2.70251e-10	UP	Trim71
ENSMUSG00000006024.13	1744.12	0.788621	0.116322	6.77961	1.20502e-11	2.76989e-10	UP	Napa
ENSMUSG00000037400.17	3892.03	-0.781666	0.115297	-6.77961	1.205e-11	2.76989e-10	DOWN	Atp11b
ENSMUSG00000046572.10	1493.87	0.87961	0.12976	6.77876	1.21212e-11	2.78275e-10	UP	Zfp518b
ENSMUSG00000008855.17	1979.19	-0.75454	0.111533	-6.76516	1.33167e-11	3.05339e-10	DOWN	Hdac5
ENSMUSG00000052135.8	94.1354	-2.44808	0.362113	-6.76056	1.37464e-11	3.148e-10	DOWN	Foxo6
ENSMUSG00000024735.13	6854.04	0.650594	0.0963378	6.75326	1.44564e-11	3.30651e-10	UP	Prpf19
ENSMUSG00000005374.13	2148.09	-0.975955	0.144826	-6.73883	1.59669e-11	3.64745e-10	DOWN	Tbl2
ENSMUSG00000051176.6	6572.68	0.743096	0.110295	6.73733	1.61326e-11	3.68076e-10	UP	Zfp42
ENSMUSG00000059208.14	9779.84	0.634416	0.0942021	6.73463	1.64352e-11	3.74516e-10	UP	Hnrnpm
ENSMUSG00000042699.11	12759.7	0.610566	0.0906767	6.73344	1.65694e-11	3.77108e-10	UP	Dhx9
ENSMUSG00000029071.16	1154.26	-0.865272	0.128512	-6.73302	1.66182e-11	3.77752e-10	DOWN	Dvl1
ENSMUSG00000029366.10	1396.78	0.821472	0.122036	6.73138	1.68067e-11	3.81565e-10	UP	Dck
ENSMUSG00000075012.4	202.365	1.74849	0.2599	6.72754	1.72553e-11	3.91268e-10	UP	Fjx1
ENSMUSG00000038437.11	3696.56	0.759758	0.112977	6.72487	1.75748e-11	3.98025e-10	UP	Mllt6
ENSMUSG00000024172.10	199.232	1.62574	0.241779	6.72406	1.7673e-11	3.99721e-10	UP	St6gal2
ENSMUSG00000055024.12	4771.64	0.743547	0.110583	6.72389	1.76931e-11	3.99721e-10	UP	Ep300
ENSMUSG00000039768.16	2548.65	0.793501	0.118052	6.72165	1.79676e-11	4.05425e-10	UP	Dnajc11
ENSMUSG00000034949.18	72.4741	-2.86469	0.426668	-6.7141	1.89231e-11	4.26465e-10	DOWN	Zfr2
ENSMUSG00000020437.12	224.801	-1.564	0.232983	-6.71292	1.90771e-11	4.29409e-10	DOWN	Myo1g
ENSMUSG00000020549.14	1993.86	0.778259	0.115945	6.71233	1.9154e-11	4.30275e-10	UP	Elac2
ENSMUSG00000061544.13	818.176	0.980168	0.146026	6.71227	1.91622e-11	4.30275e-10	UP	Zfp229
ENSMUSG00000007039.12	1670.82	-1.0063	0.149944	-6.71115	1.93097e-11	4.33058e-10	DOWN	Ddah2
ENSMUSG00000058498.12	125.128	-2.28964	0.341264	-6.7093	1.95563e-11	4.38055e-10	DOWN	Rnf207
ENSMUSG00000034245.10	245.224	-1.48909	0.222051	-6.70608	1.99918e-11	4.47268e-10	DOWN	Hdac11
ENSMUSG00000092416.2	1088.23	0.868963	0.129725	6.69852	2.10547e-11	4.70478e-10	UP	Zfp141
ENSMUSG00000018326.9	5136.1	0.638465	0.0953198	6.69813	2.11101e-11	4.71143e-10	UP	Ywhab
ENSMUSG00000044367.7	195.8	1.64857	0.246163	6.69707	2.12636e-11	4.73996e-10	UP	Slc16a13
ENSMUSG00000029177.9	3826.62	-0.702525	0.104911	-6.69637	2.13663e-11	4.75709e-10	DOWN	Cenpa
ENSMUSG00000047649.9	660.25	1.03559	0.154661	6.69584	2.14438e-11	4.76859e-10	UP	Cd3eap
ENSMUSG00000065999.13	664.051	0.984847	0.147244	6.68856	2.25381e-11	5.0059e-10	UP	Zfp985
ENSMUSG00000055447.19	246.82	-1.51524	0.226568	-6.6878	2.26552e-11	5.02587e-10	DOWN	Cd47
ENSMUSG00000022961.18	10174.6	0.686912	0.102776	6.68361	2.33132e-11	5.16339e-10	UP	Son
ENSMUSG00000096740.8	182.594	1.69095	0.253004	6.68349	2.33312e-11	5.16339e-10	UP	Lbhd1
ENSMUSG00000046862.14	478.247	1.14638	0.171619	6.67983	2.39216e-11	5.2846e-10	UP	Pramef8
ENSMUSG00000051223.14	8236.81	0.617444	0.0924353	6.67974	2.39362e-11	5.2846e-10	UP	Bzw1
ENSMUSG00000021209.12	150.539	1.83805	0.275284	6.67695	2.43972e-11	5.37994e-10	UP	Ppp4r4
ENSMUSG00000042246.5	240.588	-1.56668	0.234716	-6.67482	2.47541e-11	5.45212e-10	DOWN	Tmc7
ENSMUSG00000035772.11	1366.17	0.826549	0.12392	6.67001	2.5579e-11	5.62707e-10	UP	Mrps2
ENSMUSG00000018570.17	184.481	-1.71543	0.257307	-6.66687	2.61314e-11	5.74175e-10	DOWN	2810408A11Rik
ENSMUSG00000032199.13	4699.98	0.661365	0.0992079	6.66646	2.62048e-11	5.75102e-10	UP	Polr2m
ENSMUSG00000022270.16	398.428	-1.23809	0.185725	-6.66627	2.62392e-11	5.75172e-10	DOWN	Retreg1
ENSMUSG00000036928.14	977.135	-1.08974	0.163571	-6.66217	2.6982e-11	5.90751e-10	DOWN	Stag3
ENSMUSG00000010110.17	1026.35	0.855972	0.128493	6.66163	2.70804e-11	5.92203e-10	UP	Stx5a
ENSMUSG00000071281.12	307.378	1.31791	0.197969	6.65715	2.79182e-11	6.098e-10	UP	Zfp65
ENSMUSG00000050796.4	158.67	1.79694	0.270401	6.64548	3.02223e-11	6.59346e-10	UP	B3galt6
ENSMUSG00000034427.17	232.734	-1.63367	0.245842	-6.64518	3.02849e-11	6.59931e-10	DOWN	Myo15b
ENSMUSG00000052373.14	152.051	-1.90468	0.286749	-6.64232	3.08791e-11	6.72086e-10	DOWN	Mpp3
ENSMUSG00000036882.7	184.471	-1.71474	0.258216	-6.64072	3.12163e-11	6.78624e-10	DOWN	Arhgap33
ENSMUSG00000018921.11	4636.98	0.652817	0.0983351	6.6387	3.16465e-11	6.86526e-10	UP	Pelp1
ENSMUSG00000039781.14	1112.61	-0.853978	0.128637	-6.63866	3.16543e-11	6.86526e-10	DOWN	Cep131
ENSMUSG00000045333.15	874.331	0.978602	0.147445	6.63707	3.19974e-11	6.93153e-10	UP	Zfp423
ENSMUSG00000024048.15	1084.41	0.918978	0.138474	6.63648	3.21253e-11	6.95106e-10	UP	Myl12a
ENSMUSG00000033597.8	145.139	-1.8922	0.285236	-6.6338	3.2716e-11	7.07057e-10	DOWN	Caskin1
ENSMUSG00000004500.9	132.157	1.97351	0.297555	6.63243	3.30196e-11	7.12782e-10	UP	Zfp324
ENSMUSG00000020946.13	1969.08	0.736377	0.111133	6.62607	3.44733e-11	7.43293e-10	UP	Gosr2
ENSMUSG00000079737.4	112.784	2.31543	0.349576	6.62353	3.50712e-11	7.553e-10	UP	3110001I22Rik
ENSMUSG00000075701.9	679.719	1.02053	0.154185	6.61885	3.62005e-11	7.78712e-10	UP	Selenos
ENSMUSG00000105044.1	73.5672	2.74239	0.41448	6.61647	3.67871e-11	7.90408e-10	UP	Gm10416
ENSMUSG00000025764.14	8014.08	0.631081	0.0954229	6.61351	3.75302e-11	8.05437e-10	UP	Jade1
ENSMUSG00000080268.3	676.106	0.972412	0.147223	6.60505	3.97392e-11	8.51852e-10	UP	Brms1
ENSMUSG00000011179.8	10194.5	0.615474	0.0931876	6.60467	3.98397e-11	8.52216e-10	UP	Odc1
ENSMUSG00000023982.8	84.893	-2.56943	0.389035	-6.60464	3.98487e-11	8.52216e-10	DOWN	Guca1a
ENSMUSG00000020303.2	410.801	-1.17958	0.178634	-6.6033	4.02098e-11	8.58942e-10	DOWN	Stc2
ENSMUSG00000002341.8	461.286	-1.12095	0.169792	-6.60191	4.05899e-11	8.66059e-10	DOWN	Ncan
ENSMUSG00000038023.12	831.025	0.911146	0.13802	6.60154	4.06919e-11	8.67231e-10	UP	Atp6v0a2
ENSMUSG00000046079.16	1034.93	0.847425	0.128377	6.60109	4.08151e-11	8.68852e-10	UP	Lrrc8d
ENSMUSG00000022897.15	1548.61	0.803374	0.121721	6.60015	4.1075e-11	8.73377e-10	UP	Dyrk1a
ENSMUSG00000092335.1	246.667	1.50738	0.22853	6.59596	4.22509e-11	8.97345e-10	UP	Zfp977
ENSMUSG00000031832.15	813.244	0.933609	0.141616	6.59252	4.3241e-11	9.17315e-10	UP	Taf1c
ENSMUSG00000026116.11	4464.23	0.684872	0.103937	6.58927	4.4199e-11	9.36562e-10	UP	Tmem131
ENSMUSG00000023232.17	103.609	-2.2495	0.341489	-6.58734	4.47789e-11	9.4776e-10	DOWN	Serinc2
ENSMUSG00000027379.13	4678.67	-0.683554	0.103825	-6.5837	4.58891e-11	9.70144e-10	DOWN	Bub1
ENSMUSG00000074030.3	747.908	0.936411	0.142293	6.58089	4.67651e-11	9.87532e-10	UP	Exoc8
ENSMUSG00000014592.20	1134.1	-0.938412	0.142866	-6.56848	5.08314e-11	1.07217e-09	DOWN	Camta1
ENSMUSG00000038178.16	863.084	0.900156	0.137106	6.5654	5.18919e-11	1.09329e-09	UP	Slc43a2
ENSMUSG00000038827.11	352.691	1.23358	0.187908	6.5648	5.21015e-11	1.09645e-09	UP	Fam206a
ENSMUSG00000038028.9	1053.33	0.863681	0.131585	6.56365	5.25048e-11	1.10368e-09	UP	Tigar
ENSMUSG00000015085.8	52.0547	-3.69314	0.562876	-6.56119	5.338e-11	1.1208e-09	DOWN	Entpd2
ENSMUSG00000021733.10	1633.56	-0.849975	0.129553	-6.56085	5.35024e-11	1.12209e-09	DOWN	Slc4a7
ENSMUSG00000075122.5	226.516	1.57588	0.240337	6.55695	5.492e-11	1.15051e-09	UP	Cd80
ENSMUSG00000050677.2	72.8469	2.68544	0.409857	6.55215	5.67155e-11	1.18678e-09	UP	Ccdc96
ENSMUSG00000097090.1	71.7866	-2.84178	0.433744	-6.55174	5.68701e-11	1.18866e-09	DOWN	Gm26724
ENSMUSG00000029007.8	1657.47	0.785672	0.119944	6.55032	5.74151e-11	1.19869e-09	UP	Agtrap
ENSMUSG00000047710.8	2247.38	0.745566	0.113839	6.5493	5.78074e-11	1.20552e-09	UP	Champ1
ENSMUSG00000024312.9	1475.39	0.781639	0.119354	6.54892	5.79542e-11	1.20722e-09	UP	Wdr46
ENSMUSG00000006442.10	2860.1	0.727441	0.111101	6.54754	5.84941e-11	1.21709e-09	UP	Srm
ENSMUSG00000035064.17	336.516	-1.2627	0.192865	-6.54705	5.86839e-11	1.21966e-09	DOWN	Eef2k
ENSMUSG00000075040.9	406.9	1.24347	0.189967	6.54574	5.92021e-11	1.22904e-09	UP	Zfp408
ENSMUSG00000039826.13	1146.26	0.901925	0.137825	6.54398	5.99041e-11	1.24222e-09	UP	Trub2
ENSMUSG00000015461.15	1089.25	0.838662	0.128182	6.54273	6.04047e-11	1.25119e-09	UP	Atf6b
ENSMUSG00000031819.13	1996.55	0.728022	0.111315	6.54021	6.14329e-11	1.27106e-09	UP	Emc8
ENSMUSG00000041645.14	3239.33	0.659893	0.100931	6.53809	6.23102e-11	1.28777e-09	UP	Ddx24
ENSMUSG00000025792.9	364.938	1.30394	0.199514	6.5356	6.33548e-11	1.30789e-09	UP	Slc25a10
ENSMUSG00000029848.11	84.4003	-2.52766	0.386949	-6.53227	6.47783e-11	1.33578e-09	DOWN	Stra8
ENSMUSG00000002129.11	5010.44	0.627058	0.0960245	6.53019	6.56868e-11	1.353e-09	UP	Sf3a1
ENSMUSG00000036986.16	3356.82	0.742541	0.113737	6.52859	6.63913e-11	1.36599e-09	UP	Pml
ENSMUSG00000028833.13	856.83	0.889558	0.136337	6.52472	6.81274e-11	1.40014e-09	UP	Ncdn
ENSMUSG00000033577.18	833.349	-0.931231	0.142778	-6.52223	6.92675e-11	1.42199e-09	DOWN	Myo6
ENSMUSG00000058881.12	930.624	-0.954411	0.146421	-6.51827	7.11221e-11	1.45844e-09	DOWN	Zfp516
ENSMUSG00000020331.9	338.919	-1.35403	0.207787	-6.5164	7.20171e-11	1.47515e-09	DOWN	Hcn2
ENSMUSG00000095193.1	260.192	1.40183	0.215206	6.51388	7.32327e-11	1.49839e-09	UP	Gm20939
ENSMUSG00000089857.9	231.235	1.48258	0.227726	6.51038	7.49615e-11	1.53206e-09	UP	Zfp882
ENSMUSG00000020471.11	2881.21	-0.699076	0.107401	-6.50905	7.56287e-11	1.54398e-09	DOWN	Pold2
ENSMUSG00000041225.16	1696.21	-0.756087	0.116168	-6.50859	7.58602e-11	1.54699e-09	DOWN	Arhgap12
ENSMUSG00000042988.10	242.635	1.67694	0.257668	6.50814	7.60868e-11	1.5499e-09	UP	Notum
ENSMUSG00000025159.8	3015.06	-0.662496	0.101799	-6.50791	7.62029e-11	1.55055e-09	DOWN	Mms19
ENSMUSG00000074994.5	2314.18	0.752068	0.115585	6.50661	7.68665e-11	1.56233e-09	UP	Qser1
ENSMUSG00000019312.10	1002.25	-0.845301	0.129993	-6.50268	7.88996e-11	1.60189e-09	DOWN	Grb7
ENSMUSG00000053398.11	1671.56	-0.763737	0.117509	-6.49942	8.06311e-11	1.63524e-09	DOWN	Phgdh
ENSMUSG00000054057.2	184.918	1.96208	0.301946	6.49813	8.13265e-11	1.64753e-09	UP	A930004D18Rik
ENSMUSG00000052296.7	2367.42	0.703972	0.108355	6.49689	8.19968e-11	1.65929e-09	UP	Ppp6r1
ENSMUSG00000042063.11	374.015	1.26948	0.195415	6.49633	8.23028e-11	1.66365e-09	UP	Zfp386
ENSMUSG00000005698.15	4551.1	0.653973	0.100672	6.49611	8.24256e-11	1.66431e-09	UP	Ctcf
ENSMUSG00000045252.11	840.432	0.895986	0.137964	6.49436	8.33898e-11	1.6801e-09	UP	Zfp574
ENSMUSG00000074731.3	265.239	1.48784	0.229093	6.49447	8.33248e-11	1.6801e-09	UP	Zfp345
ENSMUSG00000000530.16	91.2617	-2.44753	0.376944	-6.49307	8.41047e-11	1.69265e-09	DOWN	Acvrl1
ENSMUSG00000028053.13	1232.48	0.896171	0.138056	6.49135	8.50713e-11	1.71024e-09	UP	Ash1l
ENSMUSG00000024590.8	8815.58	0.599819	0.0924377	6.4889	8.6464e-11	1.73634e-09	UP	Lmnb1
ENSMUSG00000026880.11	300.312	-1.36731	0.210722	-6.48868	8.6589e-11	1.73696e-09	DOWN	Stom
ENSMUSG00000020290.14	12512.3	0.576902	0.0890618	6.47754	9.32284e-11	1.86811e-09	UP	Xpo1
ENSMUSG00000038722.17	1048.26	0.87506	0.135106	6.47685	9.36557e-11	1.87464e-09	UP	Bud31
ENSMUSG00000028444.17	271.725	1.37516	0.21263	6.46738	9.97174e-11	1.99381e-09	UP	Cntfr
ENSMUSG00000002043.17	392.025	-1.2788	0.197765	-6.46627	1.00453e-10	2.00633e-09	DOWN	Trappc6a
ENSMUSG00000079478.8	464.224	1.10808	0.171489	6.46153	1.03648e-10	2.06791e-09	UP	Sssca1
ENSMUSG00000026959.13	258.723	-1.60935	0.249309	-6.45524	1.08046e-10	2.15333e-09	DOWN	Grin1
ENSMUSG00000047586.3	56.7495	-3.46248	0.536511	-6.45371	1.09148e-10	2.17294e-09	DOWN	Nccrp1
ENSMUSG00000058966.13	121.905	-2.05037	0.317788	-6.45201	1.10373e-10	2.19496e-09	DOWN	Fam57b
ENSMUSG00000061740.8	105.583	-2.1709	0.336792	-6.4458	1.14992e-10	2.28435e-09	DOWN	Cyp2d22
ENSMUSG00000021318.15	722.896	0.935001	0.14511	6.4434	1.16829e-10	2.31835e-09	UP	Gli3
ENSMUSG00000059820.14	999.506	0.836843	0.129956	6.43946	1.19902e-10	2.37676e-09	UP	Nkapd1
ENSMUSG00000005397.8	2298.84	-0.796806	0.123744	-6.43913	1.20162e-10	2.37936e-09	DOWN	Nid1
ENSMUSG00000057982.8	629.191	0.979792	0.15217	6.43881	1.20414e-10	2.38179e-09	UP	Zfp809
ENSMUSG00000007038.5	619.152	-1.023	0.158904	-6.43783	1.21195e-10	2.39467e-09	DOWN	Neu1
ENSMUSG00000034295.9	307.233	-1.36915	0.212876	-6.43171	1.26178e-10	2.49046e-09	DOWN	Fhod3
ENSMUSG00000043015.15	624.346	-1.03269	0.16067	-6.42736	1.29839e-10	2.55998e-09	DOWN	Nemp2
ENSMUSG00000028248.15	3499.65	-0.69814	0.108714	-6.42182	1.3465e-10	2.652e-09	DOWN	Pnisr
ENSMUSG00000022456.16	534.724	-1.03912	0.161843	-6.42055	1.35783e-10	2.67147e-09	DOWN	Sept3
ENSMUSG00000017756.9	2373.03	-0.726652	0.113203	-6.41903	1.37145e-10	2.69539e-09	DOWN	Slc12a7
ENSMUSG00000029345.13	1191.63	0.810019	0.126274	6.41477	1.41038e-10	2.76894e-09	UP	Tfip11
ENSMUSG00000035151.12	919.443	-0.904294	0.141009	-6.41303	1.42652e-10	2.79765e-09	DOWN	Elmod2
ENSMUSG00000066148.3	1829.37	0.723625	0.112845	6.41254	1.43117e-10	2.80378e-09	UP	Prpf4
ENSMUSG00000072258.10	459.03	1.08245	0.16886	6.41034	1.452e-10	2.84157e-09	UP	Taf1a
ENSMUSG00000034120.18	6609.99	0.661433	0.103191	6.40977	1.45744e-10	2.84919e-09	UP	Srsf2
ENSMUSG00000036097.7	2667.59	0.706127	0.11019	6.40825	1.47196e-10	2.87452e-09	UP	Slf2
ENSMUSG00000040220.10	480.395	1.35459	0.211408	6.40747	1.4795e-10	2.8862e-09	UP	Gas8
ENSMUSG00000008604.11	4840.89	0.640029	0.0998917	6.40723	1.48186e-10	2.88775e-09	UP	Ubqln4
ENSMUSG00000074340.9	83.3024	-2.51168	0.392019	-6.40705	1.48364e-10	2.88816e-09	DOWN	Ovgp1
ENSMUSG00000016526.8	1073.84	0.87806	0.137057	6.40653	1.48873e-10	2.89501e-09	UP	Dyrk3
ENSMUSG00000068876.14	737.986	-0.943949	0.147371	-6.40524	1.50134e-10	2.91646e-09	DOWN	Cgn
ENSMUSG00000031983.7	1302.09	-0.838175	0.130967	-6.39988	1.55495e-10	3.01742e-09	DOWN	2310022B05Rik
ENSMUSG00000041064.13	950.666	-0.918798	0.143595	-6.39855	1.56855e-10	3.04061e-09	DOWN	Pif1
ENSMUSG00000078815.8	157.409	-1.79169	0.280084	-6.39697	1.58486e-10	3.06899e-09	DOWN	Cacng6
ENSMUSG00000021363.14	164.247	-1.70839	0.267072	-6.39674	1.58729e-10	3.07048e-09	DOWN	Mak
ENSMUSG00000033294.11	1646.56	0.741881	0.1161	6.39002	1.65866e-10	3.20517e-09	UP	Noc4l
ENSMUSG00000041168.10	5662.04	-0.603559	0.0944695	-6.38893	1.67049e-10	3.22467e-09	DOWN	Lonp1
ENSMUSG00000003814.8	16308.3	0.594389	0.0930496	6.38787	1.68207e-10	3.24362e-09	UP	Calr
ENSMUSG00000032932.15	645.058	0.960889	0.15049	6.38509	1.71298e-10	3.29977e-09	UP	Hspa13
ENSMUSG00000024163.17	2376.45	-0.709841	0.111185	-6.38431	1.72171e-10	3.31312e-09	DOWN	Mapk8ip3
ENSMUSG00000046722.14	1412.12	0.804565	0.126104	6.38019	1.76871e-10	3.40002e-09	UP	Cdc42se1
ENSMUSG00000021495.9	2434.96	-0.760285	0.119173	-6.37966	1.77482e-10	3.40822e-09	DOWN	Fam193b
ENSMUSG00000017724.14	1542.05	0.788432	0.123656	6.37599	1.81787e-10	3.48362e-09	UP	Etv4
ENSMUSG00000036160.13	1643.69	0.731364	0.114704	6.3761	1.81656e-10	3.48362e-09	UP	Surf6
ENSMUSG00000053841.15	3317.2	0.661216	0.103751	6.37311	1.85236e-10	3.54603e-09	UP	Txlna
ENSMUSG00000003380.11	1089.19	-0.900749	0.141354	-6.3723	1.86214e-10	3.56105e-09	DOWN	Rabac1
ENSMUSG00000039759.10	362.469	-1.20135	0.188544	-6.37172	1.86917e-10	3.5708e-09	DOWN	Thap3
ENSMUSG00000020923.17	6414.21	0.59473	0.0933449	6.37132	1.87405e-10	3.5764e-09	UP	Ubtf
ENSMUSG00000038059.6	149.862	1.76442	0.276957	6.37076	1.88091e-10	3.58579e-09	UP	Smim3
ENSMUSG00000016481.15	480.869	1.06296	0.166868	6.37003	1.88991e-10	3.59759e-09	UP	Cr1l
ENSMUSG00000057666.18	27739.7	-0.630129	0.0989222	-6.36994	1.891e-10	3.59759e-09	DOWN	Gapdh
ENSMUSG00000010554.14	2370.3	0.68723	0.108022	6.36196	1.99192e-10	3.78178e-09	UP	Mettl16
ENSMUSG00000034064.14	2054.77	0.73966	0.116261	6.36209	1.99028e-10	3.78178e-09	UP	Poglut1
ENSMUSG00000053930.13	57.7095	3.15388	0.495834	6.36075	2.00772e-10	3.80785e-09	UP	Shisa6
ENSMUSG00000042548.14	3336.47	0.689887	0.108475	6.35985	2.01954e-10	3.82632e-09	UP	Asxl1
ENSMUSG00000010021.13	50.2186	-3.53228	0.555499	-6.35876	2.03387e-10	3.84953e-09	DOWN	Kif19a
ENSMUSG00000026192.13	4762.76	0.649235	0.102118	6.35772	2.04777e-10	3.87186e-09	UP	Atic
ENSMUSG00000031671.11	1414.07	-0.752805	0.118418	-6.35718	2.0549e-10	3.88137e-09	DOWN	Setd6
ENSMUSG00000021569.10	1433.99	0.776663	0.122217	6.35479	2.08716e-10	3.93826e-09	UP	Trip13
ENSMUSG00000064080.12	141.396	-1.9237	0.302822	-6.35256	2.11761e-10	3.99163e-09	DOWN	Fbln2
ENSMUSG00000050966.9	3160.23	0.89075	0.140249	6.35121	2.13634e-10	4.02282e-09	UP	Lin28a
ENSMUSG00000028636.14	342.884	1.20206	0.189274	6.35092	2.14036e-10	4.02628e-09	UP	Ppcs
ENSMUSG00000067942.6	428.251	1.13644	0.179025	6.34793	2.18233e-10	4.10105e-09	UP	Zfp160
ENSMUSG00000027951.16	1293.14	0.766572	0.120803	6.34563	2.21515e-10	4.15849e-09	UP	Adar
ENSMUSG00000024038.16	1235.72	-0.876646	0.138207	-6.343	2.25329e-10	4.22578e-09	DOWN	Ndufv3
ENSMUSG00000019989.8	2074.28	0.866394	0.136631	6.34113	2.28092e-10	4.27324e-09	UP	Enpp3
ENSMUSG00000005481.18	6764.02	0.59967	0.0945945	6.33938	2.30697e-10	4.31765e-09	UP	Ddx39
ENSMUSG00000036390.8	410.674	1.26278	0.19938	6.33352	2.39628e-10	4.4774e-09	UP	Gadd45a
ENSMUSG00000048078.16	820.137	1.16107	0.183324	6.33346	2.39717e-10	4.4774e-09	UP	Tenm4
ENSMUSG00000053332.13	4141.18	-0.702915	0.110994	-6.33293	2.40556e-10	4.4885e-09	DOWN	Gas5
ENSMUSG00000055884.8	1831.58	0.754694	0.119212	6.33071	2.44039e-10	4.5489e-09	UP	Fancm
ENSMUSG00000001175.14	4613.38	0.781964	0.123543	6.32948	2.45985e-10	4.58054e-09	UP	Calm1
ENSMUSG00000031489.15	686.543	0.992704	0.156931	6.32572	2.52047e-10	4.68868e-09	UP	Adrb3
ENSMUSG00000007950.9	717.9	-0.981115	0.155263	-6.31903	2.63204e-10	4.8913e-09	DOWN	Abhd8
ENSMUSG00000032125.20	175.492	1.79945	0.2849	6.31608	2.68278e-10	4.97555e-09	UP	Robo4
ENSMUSG00000035640.18	463.532	1.09283	0.173021	6.31616	2.68148e-10	4.97555e-09	UP	Cbarp
ENSMUSG00000031885.14	2379.6	0.784697	0.124284	6.31376	2.72342e-10	5.04586e-09	UP	Cbfb
ENSMUSG00000074682.4	737.807	0.959669	0.152063	6.311	2.77246e-10	5.13155e-09	UP	Zcchc3
ENSMUSG00000022505.9	174.064	-1.65293	0.262241	-6.30309	2.91761e-10	5.39481e-09	DOWN	Emp2
ENSMUSG00000038346.18	1015.91	0.836375	0.132756	6.30008	2.97491e-10	5.49524e-09	UP	Zfp384
ENSMUSG00000030762.11	55.336	-3.33944	0.530085	-6.29981	2.98016e-10	5.49943e-09	DOWN	Aqp8
ENSMUSG00000040811.15	787.025	-0.94245	0.149608	-6.29945	2.98712e-10	5.50676e-09	DOWN	Eml2
ENSMUSG00000026785.14	560.271	-0.998899	0.15858	-6.299	2.99571e-10	5.51708e-09	DOWN	Pkn3
ENSMUSG00000024045.5	3868.73	0.641321	0.101829	6.29803	3.0146e-10	5.54633e-09	UP	Akap8
ENSMUSG00000054604.7	3066.08	0.739808	0.117534	6.29444	3.08519e-10	5.67053e-09	UP	Cggbp1
ENSMUSG00000032834.11	2219.44	0.775878	0.123276	6.29381	3.09758e-10	5.68764e-09	UP	Pwp2
ENSMUSG00000040565.7	2997.63	0.737201	0.117146	6.29299	3.11403e-10	5.71215e-09	UP	Btaf1
ENSMUSG00000026489.13	475.719	-1.05894	0.168317	-6.29134	3.14727e-10	5.7674e-09	DOWN	Coq8a
ENSMUSG00000040728.15	665.767	-0.951404	0.151285	-6.28881	3.19919e-10	5.8567e-09	DOWN	Esrp1
ENSMUSG00000015176.10	7560.59	0.662945	0.105433	6.28782	3.21948e-10	5.888e-09	UP	Nolc1
ENSMUSG00000003282.9	469.828	-1.11091	0.176706	-6.28676	3.24158e-10	5.91668e-09	DOWN	Plag1
ENSMUSG00000022580.13	222.887	-1.46922	0.2337	-6.28677	3.24136e-10	5.91668e-09	DOWN	Rhpn1
ENSMUSG00000038453.16	373.36	-1.3465	0.214193	-6.2864	3.24915e-10	5.92463e-09	DOWN	Srcin1
ENSMUSG00000022018.7	58.7523	-3.19648	0.508491	-6.28621	3.2531e-10	5.92598e-09	DOWN	Rgcc
ENSMUSG00000031740.8	782.331	-0.914019	0.145425	-6.28518	3.2748e-10	5.94788e-09	DOWN	Mmp2
ENSMUSG00000032423.12	4749.98	0.642329	0.102195	6.28531	3.27204e-10	5.94788e-09	UP	Syncrip
ENSMUSG00000034300.16	1447.96	0.759602	0.120852	6.28538	3.27063e-10	5.94788e-09	UP	Fam53c
ENSMUSG00000061024.8	1224.01	0.946661	0.150691	6.28213	3.33965e-10	6.05969e-09	UP	Rrs1
ENSMUSG00000005320.9	152.318	-1.76311	0.280732	-6.28041	3.37692e-10	6.10928e-09	DOWN	Fgfr4
ENSMUSG00000018661.17	875.974	0.850828	0.135473	6.28042	3.37664e-10	6.10928e-09	UP	Cog1
ENSMUSG00000092035.8	7363.66	2.40459	0.382865	6.28052	3.37443e-10	6.10928e-09	UP	Peg10
ENSMUSG00000007603.9	999.245	0.837008	0.133342	6.27715	3.44844e-10	6.23255e-09	UP	Dus3l
ENSMUSG00000095440.2	560.108	-1.10435	0.175971	-6.27576	3.47928e-10	6.28213e-09	DOWN	Fignl2
ENSMUSG00000021701.8	2089.36	0.686821	0.109561	6.26885	3.63717e-10	6.55438e-09	UP	Plk2
ENSMUSG00000025209.4	1380.85	0.743985	0.11868	6.26886	3.63705e-10	6.55438e-09	UP	Twnk
ENSMUSG00000022055.7	549.46	1.18338	0.188829	6.26692	3.6826e-10	6.62965e-09	UP	Nefl
ENSMUSG00000024791.10	1693.23	0.758009	0.12096	6.26662	3.68973e-10	6.62965e-09	UP	Cdca5
ENSMUSG00000032469.12	881.152	0.845056	0.134848	6.26672	3.68744e-10	6.62965e-09	UP	Dbr1
ENSMUSG00000031955.10	1948.84	0.861655	0.137556	6.26405	3.7511e-10	6.73335e-09	UP	Bcar1
ENSMUSG00000056579.18	2681.43	0.734506	0.117273	6.2632	3.77162e-10	6.7636e-09	UP	Tug1
ENSMUSG00000030246.11	2953.9	-0.656436	0.104837	-6.26148	3.81332e-10	6.83174e-09	DOWN	Ldhb
ENSMUSG00000023987.14	68.1215	-2.70739	0.432472	-6.26028	3.84298e-10	6.87819e-09	DOWN	Pgc
ENSMUSG00000028932.7	3530.29	0.656672	0.104909	6.25944	3.86353e-10	6.90826e-09	UP	Psmc2
ENSMUSG00000071172.13	6341.55	0.604097	0.0965239	6.25853	3.88629e-10	6.94222e-09	UP	Srsf3
ENSMUSG00000053536.6	1165.53	0.795526	0.127147	6.25675	3.93092e-10	7.01515e-09	UP	Cstf2t
ENSMUSG00000031762.7	551.594	1.08934	0.174199	6.25345	4.01479e-10	7.15789e-09	UP	Mt2
ENSMUSG00000020263.14	799.007	-0.875413	0.14001	-6.2525	4.03946e-10	7.19493e-09	DOWN	Appl2
ENSMUSG00000064368.1	5364.34	0.729488	0.116681	6.25201	4.0521e-10	7.21048e-09	UP	mt-Nd6
ENSMUSG00000038291.16	347.447	-1.22853	0.196506	-6.25185	4.05616e-10	7.21074e-09	DOWN	Snx25
ENSMUSG00000020469.8	84.0523	-2.74627	0.43948	-6.24891	4.13333e-10	7.34084e-09	DOWN	Myl7
ENSMUSG00000026864.13	13426	0.573518	0.0917928	6.24796	4.15846e-10	7.377e-09	UP	Hspa5
ENSMUSG00000046546.3	312.914	1.33493	0.213662	6.24784	4.16169e-10	7.377e-09	UP	Fam43a
ENSMUSG00000041359.14	407.631	-1.11245	0.178073	-6.24712	4.18083e-10	7.40381e-09	DOWN	Tcl1
ENSMUSG00000021097.15	338.071	-1.27976	0.204909	-6.24548	4.22492e-10	7.4747e-09	DOWN	Clmn
ENSMUSG00000029636.10	1372.5	-0.801809	0.128466	-6.24142	4.33613e-10	7.6641e-09	DOWN	Wasf3
ENSMUSG00000040659.3	658.467	-1.0115	0.162074	-6.24095	4.34909e-10	7.67964e-09	DOWN	Efhd2
ENSMUSG00000037405.8	1377.33	-0.784227	0.125663	-6.2407	4.3561e-10	7.68466e-09	DOWN	Icam1
ENSMUSG00000014303.13	601.206	0.95961	0.153824	6.23837	4.42142e-10	7.79243e-09	UP	Glis2
ENSMUSG00000020216.13	49.9272	-3.54131	0.567819	-6.23669	4.46924e-10	7.86169e-09	DOWN	Jsrp1
ENSMUSG00000033105.12	1318.07	-0.764703	0.122612	-6.23679	4.46642e-10	7.86169e-09	DOWN	Lss
ENSMUSG00000031386.14	9564.09	0.726441	0.11652	6.23447	4.53313e-10	7.96647e-09	UP	Hcfc1
ENSMUSG00000031644.19	1598.33	-0.732376	0.117499	-6.23305	4.57431e-10	8.03118e-09	DOWN	Nek1
ENSMUSG00000020734.13	49.5416	-3.50475	0.562383	-6.23197	4.60595e-10	8.07904e-09	DOWN	Grin2c
ENSMUSG00000099032.2	156.194	-1.70032	0.273059	-6.22693	4.75658e-10	8.33533e-09	DOWN	Tcf24
ENSMUSG00000040463.16	19780.3	0.578227	0.0928674	6.22638	4.77345e-10	8.35694e-09	UP	Mybbp1a
ENSMUSG00000024837.15	399.088	-1.35882	0.218387	-6.22207	4.90633e-10	8.57541e-09	DOWN	Dmrt1
ENSMUSG00000030592.18	492.366	-1.06535	0.171221	-6.22203	4.90754e-10	8.57541e-09	DOWN	Ryr1
ENSMUSG00000022682.8	4344.93	0.629939	0.101254	6.22136	4.92866e-10	8.60414e-09	UP	Rrn3
ENSMUSG00000062309.8	733.834	0.929434	0.149601	6.21274	5.20691e-10	9.0813e-09	UP	Rpp25
ENSMUSG00000056201.7	14621.9	0.602148	0.0969417	6.21144	5.25e-10	9.14781e-09	UP	Cfl1
ENSMUSG00000041974.10	1076.87	-0.803846	0.129456	-6.20941	5.3185e-10	9.25841e-09	DOWN	Spidr
ENSMUSG00000027439.9	1088.4	-0.79251	0.12769	-6.20653	5.41669e-10	9.41813e-09	DOWN	Gzf1
ENSMUSG00000051747.14	446.008	3.18942	0.51389	6.20642	5.42047e-10	9.41813e-09	UP	Ttn
ENSMUSG00000025092.6	205.28	-1.5462	0.249206	-6.2045	5.48714e-10	9.525e-09	DOWN	Hspa12a
ENSMUSG00000022557.11	3384.18	0.621283	0.100145	6.20383	5.51046e-10	9.55647e-09	UP	Bop1
ENSMUSG00000020919.11	629.129	-1.01914	0.164338	-6.20147	5.59397e-10	9.69219e-09	DOWN	Stat5b
ENSMUSG00000008734.9	212.646	-1.4955	0.241202	-6.20019	5.63953e-10	9.76194e-09	DOWN	Gprc5b
ENSMUSG00000039748.11	1805.51	0.725957	0.117271	6.19041	6.00098e-10	1.03779e-08	UP	Exo1
ENSMUSG00000021109.13	2105.09	0.801175	0.129523	6.18557	6.18783e-10	1.0691e-08	UP	Hif1a
ENSMUSG00000022237.17	329.768	-1.33439	0.215751	-6.18485	6.21616e-10	1.07299e-08	DOWN	Ankrd33b
ENSMUSG00000026181.13	2180.16	0.722724	0.116863	6.18435	6.23595e-10	1.07539e-08	UP	Ppm1f
ENSMUSG00000073775.4	303.001	1.23028	0.198969	6.18328	6.27836e-10	1.0817e-08	UP	Kti12
ENSMUSG00000006800.14	3113	0.653044	0.105656	6.18087	6.37503e-10	1.09733e-08	UP	Sulf2
ENSMUSG00000023411.12	656.407	-0.986724	0.159661	-6.18011	6.40555e-10	1.10155e-08	DOWN	Nfatc4
ENSMUSG00000020843.15	839.751	0.928111	0.150183	6.17988	6.41503e-10	1.10215e-08	UP	Timm22
ENSMUSG00000028032.13	628.061	-0.93368	0.151282	-6.17178	6.75275e-10	1.1591e-08	DOWN	Papss1
ENSMUSG00000029185.14	221.027	-1.83764	0.297805	-6.17061	6.8026e-10	1.16657e-08	DOWN	Fam114a1
ENSMUSG00000020828.13	478.533	-1.03467	0.167689	-6.17018	6.82125e-10	1.16868e-08	DOWN	Pld2
ENSMUSG00000023156.4	693.873	0.902471	0.146336	6.16712	6.9547e-10	1.19044e-08	UP	Rpp14
ENSMUSG00000020027.18	947.363	0.813769	0.131969	6.16635	6.9886e-10	1.19513e-08	UP	Socs2
ENSMUSG00000062198.5	1034.24	-0.808368	0.131099	-6.16609	6.99993e-10	1.19596e-08	DOWN	2700097O09Rik
ENSMUSG00000027575.19	962.288	0.913297	0.148257	6.16022	7.26435e-10	1.23998e-08	UP	Arfgap1
ENSMUSG00000039960.5	650.937	-0.959954	0.155889	-6.15792	7.37068e-10	1.25697e-08	DOWN	Rhou
ENSMUSG00000061411.12	261.672	-1.40255	0.22779	-6.15721	7.40372e-10	1.26144e-08	DOWN	Nol4l
ENSMUSG00000026638.15	393.249	-1.10388	0.179311	-6.15621	7.45072e-10	1.26827e-08	DOWN	Irf6
ENSMUSG00000025875.14	111.838	-1.99863	0.324768	-6.15402	7.55425e-10	1.28471e-08	DOWN	Tspan17
ENSMUSG00000020109.13	727.569	0.877001	0.142589	6.15055	7.72143e-10	1.31193e-08	UP	Dnajb12
ENSMUSG00000032058.14	2132.65	0.674902	0.109765	6.14861	7.81667e-10	1.32689e-08	UP	Ppp2r1b
ENSMUSG00000010936.11	2201.15	0.665073	0.108187	6.14743	7.87463e-10	1.3355e-08	UP	Vac14
ENSMUSG00000000915.15	755.946	-0.877747	0.142812	-6.14617	7.93737e-10	1.34371e-08	DOWN	Hip1r
ENSMUSG00000042406.8	4761.84	0.634968	0.103312	6.14609	7.94145e-10	1.34371e-08	UP	Atf4
ENSMUSG00000078653.4	75.23	-2.51239	0.408783	-6.14602	7.9449e-10	1.34371e-08	DOWN	Cntd1
ENSMUSG00000046691.13	3550.41	0.613951	0.0999104	6.14501	7.9956e-10	1.35104e-08	UP	Chtf8
ENSMUSG00000066800.11	45.6549	-3.62005	0.589289	-6.14308	8.09367e-10	1.36636e-08	DOWN	Rnasel
ENSMUSG00000044037.15	504.616	-1.01279	0.164902	-6.14178	8.16e-10	1.3763e-08	DOWN	Als2cl
ENSMUSG00000028865.14	92.8368	-2.22751	0.362834	-6.1392	8.29374e-10	1.3963e-08	DOWN	Cd164l2
ENSMUSG00000037692.14	2128.26	0.686889	0.111885	6.13922	8.29256e-10	1.3963e-08	UP	Ahdc1
ENSMUSG00000023007.15	1240.39	-0.761947	0.124136	-6.13801	8.35631e-10	1.40555e-08	DOWN	Prpf40b
ENSMUSG00000024393.14	10276.2	0.58233	0.094927	6.1345	8.54254e-10	1.43557e-08	UP	Prrc2a
ENSMUSG00000069833.12	3090.87	0.760211	0.123984	6.13153	8.70373e-10	1.46132e-08	UP	Ahnak
ENSMUSG00000048546.8	698.908	0.928543	0.151479	6.12986	8.7959e-10	1.47545e-08	UP	Tob2
ENSMUSG00000019817.18	235.295	1.42354	0.232319	6.12753	8.92536e-10	1.49581e-08	UP	Plagl1
ENSMUSG00000041757.16	216.305	-1.43646	0.234492	-6.12585	9.02012e-10	1.51032e-08	DOWN	Plekha6
ENSMUSG00000006435.15	700.781	-0.894688	0.146157	-6.12143	9.27375e-10	1.55138e-08	DOWN	Neurl1a
ENSMUSG00000072812.4	274.497	1.35738	0.221896	6.11719	9.52384e-10	1.59177e-08	UP	Ahnak2
ENSMUSG00000045098.18	1010.92	0.79039	0.129215	6.11688	9.54259e-10	1.59346e-08	UP	Kmt5b
ENSMUSG00000030772.6	190.707	-1.53553	0.251057	-6.11625	9.58037e-10	1.59772e-08	DOWN	Dkk3
ENSMUSG00000031834.15	1678.02	0.714267	0.116784	6.11616	9.58544e-10	1.59772e-08	UP	Pik3r2
ENSMUSG00000058806.14	80.8008	-2.51425	0.411095	-6.11599	9.59623e-10	1.59807e-08	DOWN	Col13a1
ENSMUSG00000032221.14	833.219	0.884045	0.144606	6.11346	9.74918e-10	1.62208e-08	UP	Mns1
ENSMUSG00000028790.13	3881.93	0.609818	0.0997609	6.1128	9.78999e-10	1.6274e-08	UP	Khdrbs1
ENSMUSG00000028773.8	628.687	-0.957207	0.156599	-6.11246	9.81046e-10	1.62933e-08	DOWN	Fabp3
ENSMUSG00000022999.15	759.716	-0.933416	0.152785	-6.10936	1.00033e-09	1.65838e-08	DOWN	Lmbr1l
ENSMUSG00000040446.3	904.104	-0.825161	0.135062	-6.1095	9.9944e-10	1.65838e-08	DOWN	Rprd1a
ENSMUSG00000036430.8	329.111	1.2077	0.197689	6.1091	1.00194e-09	1.65868e-08	UP	Tbcc
ENSMUSG00000060261.15	3753.57	0.633244	0.103657	6.10904	1.00231e-09	1.65868e-08	UP	Gtf2i
ENSMUSG00000045377.5	276.624	1.35556	0.221973	6.10687	1.01604e-09	1.67988e-08	UP	Tmem88
ENSMUSG00000024400.15	2899.45	0.632028	0.103516	6.10559	1.02423e-09	1.69191e-08	UP	Wdr33
ENSMUSG00000034902.17	1296.55	0.8212	0.134514	6.10494	1.02839e-09	1.69573e-08	UP	Pip5k1c
ENSMUSG00000043439.5	3662.27	0.639387	0.104732	6.10496	1.02825e-09	1.69573e-08	UP	Epop
ENSMUSG00000030790.15	42.1293	-4.22543	0.692472	-6.10195	1.04784e-09	1.72627e-08	DOWN	Adm
ENSMUSG00000042216.13	406.708	-1.08059	0.177121	-6.10086	1.05498e-09	1.73648e-08	DOWN	Sgsm1
ENSMUSG00000005621.11	821.811	0.897035	0.147114	6.09757	1.07693e-09	1.77103e-08	UP	Zfp592
ENSMUSG00000051166.10	1282.5	-0.843912	0.138415	-6.09699	1.08084e-09	1.77587e-08	DOWN	Eml5
ENSMUSG00000060519.11	399.743	1.10753	0.18167	6.09639	1.08491e-09	1.78098e-08	UP	Tor3a
ENSMUSG00000001986.16	165.004	1.61627	0.26514	6.09591	1.08817e-09	1.78473e-08	UP	Gria3
ENSMUSG00000058756.13	677.223	-0.910685	0.149436	-6.09414	1.10028e-09	1.80299e-08	DOWN	Thra
ENSMUSG00000029436.9	425.156	-1.08718	0.178444	-6.09256	1.11118e-09	1.81923e-08	DOWN	Mmp17
ENSMUSG00000038860.15	372.394	-1.15947	0.19043	-6.08872	1.13817e-09	1.86177e-08	DOWN	Garnl3
ENSMUSG00000109708.1	45.4695	-3.60048	0.591481	-6.08724	1.14875e-09	1.87742e-08	DOWN	Gm45809
ENSMUSG00000040441.10	249.97	-1.32677	0.217977	-6.08673	1.15243e-09	1.88176e-08	DOWN	Slc26a10
ENSMUSG00000020495.13	1399.61	0.723224	0.118845	6.08545	1.16163e-09	1.89511e-08	UP	Smg8
ENSMUSG00000004952.13	288.113	-1.44837	0.238027	-6.0849	1.16562e-09	1.89994e-08	DOWN	Rasa4
ENSMUSG00000042675.15	663.744	-0.918016	0.151048	-6.07763	1.21971e-09	1.98458e-08	DOWN	Ypel3
ENSMUSG00000113642.1	70.749	-2.595	0.426975	-6.07764	1.21962e-09	1.98458e-08	DOWN	Gm49329
ENSMUSG00000023009.14	339.082	1.16099	0.19107	6.07623	1.23041e-09	2.00024e-08	UP	Nckap5l
ENSMUSG00000030707.15	252.493	-1.35019	0.222241	-6.07536	1.23712e-09	2.00937e-08	DOWN	Coro1a
ENSMUSG00000024376.6	986.165	0.895734	0.147505	6.07256	1.2589e-09	2.04294e-08	UP	Epb41l4a
ENSMUSG00000041997.16	1812.03	0.722505	0.119003	6.07131	1.26872e-09	2.05707e-08	UP	Tlk1
ENSMUSG00000037818.16	184.853	-1.55097	0.255612	-6.06767	1.29779e-09	2.10235e-08	DOWN	Abhd18
ENSMUSG00000006574.15	41.5264	-4.04433	0.666586	-6.06722	1.30143e-09	2.10639e-08	DOWN	Slc4a1
ENSMUSG00000021273.10	1343.04	-0.741612	0.12226	-6.06588	1.31232e-09	2.12215e-08	DOWN	Fdft1
ENSMUSG00000001910.4	5853.63	0.587433	0.0969024	6.06211	1.34349e-09	2.17066e-08	UP	Nacc1
ENSMUSG00000026547.15	2891.93	-0.662725	0.109338	-6.06123	1.35085e-09	2.17822e-08	DOWN	Tagln2
ENSMUSG00000026917.15	5203.56	0.609041	0.100479	6.06137	1.34968e-09	2.17822e-08	UP	Wdr5
ENSMUSG00000035900.18	795.088	-0.859563	0.141816	-6.06113	1.35171e-09	2.17822e-08	DOWN	Gramd4
ENSMUSG00000033909.17	2275.35	0.702516	0.115939	6.05936	1.36668e-09	2.20042e-08	UP	Usp36
ENSMUSG00000045983.16	19822.4	0.549332	0.0906757	6.0582	1.3765e-09	2.21429e-08	UP	Eif4g1
ENSMUSG00000020159.8	109.359	-2.14606	0.354294	-6.05728	1.38442e-09	2.2251e-08	DOWN	Gabrp
ENSMUSG00000028882.13	1930.97	0.704555	0.116349	6.05552	1.39961e-09	2.24755e-08	UP	Ppp1r8
ENSMUSG00000024817.13	2170.28	-0.655899	0.108321	-6.05512	1.40316e-09	2.25128e-08	DOWN	Uhrf2
ENSMUSG00000015291.10	1960	-0.665595	0.109983	-6.05178	1.4325e-09	2.29635e-08	DOWN	Gdi1
ENSMUSG00000026028.12	1361.95	0.762104	0.125975	6.04965	1.45158e-09	2.32493e-08	UP	Trak2
ENSMUSG00000078498.5	268.003	1.29125	0.213478	6.04865	1.46067e-09	2.33745e-08	UP	Zfp988
ENSMUSG00000027011.14	968.091	0.811687	0.134271	6.04513	1.4929e-09	2.38695e-08	UP	Ube2e3
ENSMUSG00000020182.16	644.35	0.992023	0.164142	6.04369	1.5063e-09	2.4063e-08	UP	Ddc
ENSMUSG00000032238.17	205.077	-1.49408	0.247283	-6.042	1.52214e-09	2.4295e-08	DOWN	Rora
ENSMUSG00000075271.4	153.904	1.64283	0.271945	6.04106	1.53108e-09	2.44164e-08	UP	Ttc30a1
ENSMUSG00000093930.2	3093.66	-0.62892	0.104173	-6.03723	1.5678e-09	2.49804e-08	DOWN	Hmgcs1
ENSMUSG00000022433.19	2421.81	-0.682184	0.113025	-6.0357	1.58279e-09	2.51757e-08	DOWN	Csnk1e
ENSMUSG00000024258.3	1594.88	0.710826	0.117768	6.0358	1.5818e-09	2.51757e-08	UP	Polr2d
ENSMUSG00000028430.14	3916.82	0.698573	0.115796	6.03278	1.61158e-09	2.56116e-08	UP	Nol6
ENSMUSG00000037487.7	16187.9	0.611356	0.101359	6.03159	1.62354e-09	2.57794e-08	UP	Ubr5
ENSMUSG00000030741.15	2193.85	0.656595	0.108897	6.02952	1.64451e-09	2.609e-08	UP	Spns1
ENSMUSG00000044147.8	1584.64	0.717622	0.119087	6.02602	1.6805e-09	2.6638e-08	UP	Arf6
ENSMUSG00000026434.12	8428.42	0.564485	0.093678	6.0258	1.68277e-09	2.66511e-08	UP	Nucks1
ENSMUSG00000030689.15	906.242	0.87585	0.145368	6.02503	1.69075e-09	2.67544e-08	UP	Ino80e
ENSMUSG00000029146.14	1288.14	0.782365	0.129918	6.022	1.72276e-09	2.72376e-08	UP	Snx17
ENSMUSG00000024927.7	544.918	0.978371	0.162496	6.02088	1.73469e-09	2.74028e-08	UP	Rela
ENSMUSG00000020523.14	2310.76	-0.745171	0.12377	-6.02059	1.73785e-09	2.74291e-08	DOWN	Fam114a2
ENSMUSG00000020228.11	2520.5	-0.637019	0.105886	-6.01608	1.78691e-09	2.81793e-08	DOWN	Helb
ENSMUSG00000023094.14	180.159	1.50572	0.250384	6.01363	1.81413e-09	2.85841e-08	UP	Msrb2
ENSMUSG00000000628.10	5480.07	-0.669607	0.111376	-6.01215	1.83075e-09	2.88214e-08	DOWN	Hk2
ENSMUSG00000033585.5	319.875	1.17909	0.196136	6.01158	1.83719e-09	2.88981e-08	UP	Ndn
ENSMUSG00000022537.18	248.938	-1.34359	0.223532	-6.01072	1.84704e-09	2.90185e-08	DOWN	Tmem44
ENSMUSG00000024807.17	1035.43	0.781392	0.130002	6.01063	1.84799e-09	2.90185e-08	UP	Syvn1
ENSMUSG00000037306.13	163.691	-1.62441	0.270275	-6.01022	1.85275e-09	2.90685e-08	DOWN	Man1c1
ENSMUSG00000049957.14	743.038	0.888479	0.147988	6.00371	1.92864e-09	3.02334e-08	UP	Ccdc137
ENSMUSG00000104705.1	102.436	-2.04541	0.340753	-6.00262	1.94162e-09	3.0411e-08	DOWN	4930405N21Rik
ENSMUSG00000081683.5	508.876	1.0266	0.171069	6.00112	1.95956e-09	3.06659e-08	UP	Fzd10
ENSMUSG00000034037.14	438.502	-1.23959	0.206572	-6.00077	1.9638e-09	3.07062e-08	DOWN	Fgd5
ENSMUSG00000079009.8	224.15	1.47625	0.246078	5.99911	1.98397e-09	3.09954e-08	UP	Gm14139
ENSMUSG00000047731.17	1211.09	0.735623	0.122638	5.99831	1.99383e-09	3.1123e-08	UP	Wbp1l
ENSMUSG00000037720.16	1241.67	0.737354	0.122987	5.99536	2.03034e-09	3.1666e-08	UP	Tmem33
ENSMUSG00000018559.16	987.706	0.781938	0.130447	5.99428	2.04385e-09	3.18499e-08	UP	Ctdnep1
ENSMUSG00000059022.14	175.256	-1.6199	0.270333	-5.99224	2.06968e-09	3.22251e-08	DOWN	Kcp
ENSMUSG00000025586.17	187.596	-1.49242	0.249072	-5.99192	2.07384e-09	3.22626e-08	DOWN	Cpeb1
ENSMUSG00000003528.15	1172.63	-0.783343	0.130781	-5.98975	2.1016e-09	3.26669e-08	DOWN	Slc25a1
ENSMUSG00000025025.13	688.722	-0.876403	0.146388	-5.98687	2.1392e-09	3.32234e-08	DOWN	Mxi1
ENSMUSG00000042520.16	5650.11	0.606487	0.101312	5.98632	2.14642e-09	3.33074e-08	UP	Ubap2l
ENSMUSG00000001985.9	820.772	0.914415	0.152825	5.98342	2.18506e-09	3.37966e-08	UP	Grik3
ENSMUSG00000029304.14	5083	0.72302	0.120838	5.9834	2.18527e-09	3.37966e-08	UP	Spp1
ENSMUSG00000035478.14	2319.33	0.640784	0.107088	5.98371	2.18112e-09	3.37966e-08	UP	Mbd3
ENSMUSG00000039741.15	1648.71	-0.762099	0.127368	-5.98344	2.18475e-09	3.37966e-08	DOWN	Bahcc1
ENSMUSG00000029802.13	1071.34	0.878117	0.146837	5.98021	2.22848e-09	3.44359e-08	UP	Abcg2
ENSMUSG00000042572.12	2025.01	0.654037	0.109389	5.979	2.24512e-09	3.4664e-08	UP	Ube2q1
ENSMUSG00000037993.8	3419.05	0.629707	0.105393	5.97483	2.30326e-09	3.55319e-08	UP	Dhx38
ENSMUSG00000019432.15	6273.04	0.556376	0.0931718	5.97151	2.35064e-09	3.62324e-08	UP	Ddx39b
ENSMUSG00000020427.11	1379.75	2.19142	0.367013	5.97098	2.35839e-09	3.63215e-08	UP	Igfbp3
ENSMUSG00000053436.15	2744.1	0.636594	0.106631	5.97005	2.37182e-09	3.64978e-08	UP	Mapk14
ENSMUSG00000006463.13	464.222	-1.00272	0.16799	-5.96888	2.38881e-09	3.6698e-08	DOWN	Zdhhc24
ENSMUSG00000024558.12	234.243	1.34931	0.226053	5.96901	2.38694e-09	3.6698e-08	UP	Mapk4
ENSMUSG00000015850.11	155.858	-1.6308	0.273348	-5.96602	2.43107e-09	3.73053e-08	DOWN	Adamtsl4
ENSMUSG00000037434.7	747.436	0.845238	0.141677	5.96593	2.43238e-09	3.73053e-08	UP	Slc30a1
ENSMUSG00000042660.7	988.228	0.797235	0.133646	5.96526	2.44239e-09	3.74276e-08	UP	Wdr55
ENSMUSG00000029003.11	734.202	-0.885614	0.148474	-5.96479	2.44946e-09	3.75048e-08	DOWN	Mad2l2
ENSMUSG00000022864.14	510.728	0.972213	0.163054	5.96254	2.48352e-09	3.79948e-08	UP	D16Ertd472e
ENSMUSG00000086596.2	77.7337	-2.36182	0.396124	-5.96233	2.48664e-09	3.80109e-08	DOWN	Susd5
ENSMUSG00000016984.7	1710.74	0.681166	0.114268	5.96113	2.50506e-09	3.82608e-08	UP	Etaa1
ENSMUSG00000032807.5	39.4316	-4.34965	0.729755	-5.96042	2.51588e-09	3.83942e-08	DOWN	Alox12b
ENSMUSG00000028518.8	555.624	-1.26951	0.213083	-5.95782	2.55626e-09	3.89782e-08	DOWN	Prkaa2
ENSMUSG00000020376.16	558.766	-1.03897	0.174571	-5.95155	2.6561e-09	4.04672e-08	DOWN	Rnf130
ENSMUSG00000027628.10	782.045	0.880666	0.147993	5.95073	2.66956e-09	4.06386e-08	UP	Aar2
ENSMUSG00000019699.16	949.033	-0.803433	0.1351	-5.94695	2.7319e-09	4.15533e-08	DOWN	Akt3
ENSMUSG00000038126.17	988.918	0.900755	0.15151	5.9452	2.76126e-09	4.19653e-08	UP	Mphosph9
ENSMUSG00000000805.18	93.9731	-2.11603	0.356199	-5.94058	2.84013e-09	4.31197e-08	DOWN	Car4
ENSMUSG00000023004.8	3783.55	0.600651	0.101112	5.94048	2.8419e-09	4.31197e-08	UP	Tuba1b
ENSMUSG00000024668.7	701.666	0.865684	0.145752	5.93942	2.86025e-09	4.33625e-08	UP	Sdhaf2
ENSMUSG00000026739.13	353.509	1.13547	0.19124	5.93743	2.89527e-09	4.38573e-08	UP	Bmi1
ENSMUSG00000033837.5	771.007	0.836682	0.140936	5.93661	2.90979e-09	4.4041e-08	UP	Foxh1
ENSMUSG00000024143.14	480.657	-0.992394	0.167314	-5.93132	3.00513e-09	4.54468e-08	DOWN	Rhoq
ENSMUSG00000030031.14	796.318	0.851076	0.143562	5.92828	3.06119e-09	4.62565e-08	UP	Kbtbd8
ENSMUSG00000026604.17	2528.04	0.692587	0.116845	5.92741	3.07751e-09	4.64651e-08	UP	Ptpn14
ENSMUSG00000045767.9	2488.68	-0.641052	0.108186	-5.92547	3.11398e-09	4.69772e-08	DOWN	B230219D22Rik
ENSMUSG00000006134.4	2176.66	0.65995	0.111381	5.92514	3.12036e-09	4.70351e-08	UP	Crkl
ENSMUSG00000034263.13	810.277	0.825659	0.139388	5.92346	3.15234e-09	4.74782e-08	UP	Ints14
ENSMUSG00000066798.3	475.001	0.995292	0.168151	5.91904	3.23821e-09	4.87317e-08	UP	Zbtb6
ENSMUSG00000057469.8	703.768	0.890692	0.150494	5.91847	3.24955e-09	4.88625e-08	UP	E2f6
ENSMUSG00000053134.13	595.375	0.902459	0.152619	5.91314	3.35643e-09	5.03875e-08	UP	SDOWNt7l
ENSMUSG00000063281.9	719.238	0.850979	0.14391	5.91327	3.3538e-09	5.03875e-08	UP	Zfp35
ENSMUSG00000030842.12	1323.87	0.739454	0.125064	5.91259	3.36765e-09	5.05147e-08	UP	Lamtor1
ENSMUSG00000020525.17	1109.65	0.789994	0.133627	5.91192	3.38151e-09	5.06815e-08	UP	Ppm1d
ENSMUSG00000027905.15	1873.98	0.658212	0.11134	5.91174	3.3852e-09	5.06955e-08	UP	Ddx20
ENSMUSG00000020349.4	7285.97	0.551233	0.0932651	5.91038	3.41311e-09	5.1072e-08	UP	Ppp2ca
ENSMUSG00000036568.7	1167.94	0.768276	0.129997	5.90994	3.42233e-09	5.11684e-08	UP	Bicral
ENSMUSG00000018572.10	2136.04	0.646452	0.109402	5.90894	3.44307e-09	5.13951e-08	UP	Phf23
ENSMUSG00000024661.6	7729.52	0.589411	0.0997483	5.90899	3.44221e-09	5.13951e-08	UP	Fth1
ENSMUSG00000020741.17	3495.36	0.640143	0.108361	5.90753	3.47279e-09	5.17969e-08	UP	Cluh
ENSMUSG00000039396.11	476.411	-1.03349	0.175044	-5.9042	3.54362e-09	5.28105e-08	DOWN	Neil3
ENSMUSG00000027479.14	3881.25	0.5941	0.100643	5.90302	3.56908e-09	5.3147e-08	UP	Mapre1
ENSMUSG00000050623.4	89.4382	-2.24485	0.380562	-5.89877	3.66229e-09	5.4491e-08	DOWN	Catsperz
ENSMUSG00000040481.17	7061.19	0.631816	0.107134	5.89746	3.69141e-09	5.48799e-08	UP	Bptf
ENSMUSG00000025264.12	560.12	0.947773	0.160716	5.8972	3.69716e-09	5.49212e-08	UP	Tsr2
ENSMUSG00000001687.15	930.871	0.778357	0.132036	5.89503	3.74603e-09	5.56024e-08	UP	Ubl3
ENSMUSG00000056917.12	627.112	-0.889348	0.150868	-5.89489	3.74925e-09	5.56054e-08	DOWN	Sipa1
ENSMUSG00000061451.13	76.3463	-2.36578	0.401678	-5.88973	3.86821e-09	5.73235e-08	DOWN	Tmem151a
ENSMUSG00000003657.9	75.2403	-2.36993	0.402413	-5.8893	3.87846e-09	5.74293e-08	DOWN	Calb2
ENSMUSG00000049764.8	1845.17	0.710606	0.12068	5.88834	3.90092e-09	5.77155e-08	UP	Zfp280b
ENSMUSG00000035049.3	2603.47	0.645437	0.10963	5.88741	3.92296e-09	5.7995e-08	UP	Rrp12
ENSMUSG00000047810.8	145.633	-1.64751	0.279948	-5.88506	3.9791e-09	5.87779e-08	DOWN	Ccdc88b
ENSMUSG00000072244.11	3821.25	0.584463	0.0993226	5.88449	3.99278e-09	5.89326e-08	UP	Trim6
ENSMUSG00000058761.5	1773.7	0.670246	0.113955	5.88168	4.06119e-09	5.98944e-08	UP	Rnf169
ENSMUSG00000020859.16	2069.2	-0.686716	0.116761	-5.88139	4.06826e-09	5.99508e-08	DOWN	Spag9
ENSMUSG00000000823.16	1476.39	0.736337	0.125277	5.87768	4.16067e-09	6.12635e-08	UP	Zfp512b
ENSMUSG00000040860.16	1512.54	-0.699384	0.119025	-5.87593	4.20483e-09	6.18644e-08	DOWN	Crocc
ENSMUSG00000033386.10	2164.03	0.752341	0.128042	5.87575	4.20925e-09	6.18801e-08	UP	Frrs1
ENSMUSG00000029166.14	235.471	-1.31113	0.223168	-5.87506	4.22689e-09	6.20898e-08	DOWN	Mapre3
ENSMUSG00000028670.14	1017.16	0.801416	0.136436	5.87391	4.25634e-09	6.24726e-08	UP	Lypla2
ENSMUSG00000030609.18	2810.6	0.636871	0.108464	5.87174	4.3124e-09	6.32451e-08	UP	Aen
ENSMUSG00000030718.9	1530.57	-0.710511	0.121087	-5.8678	4.41622e-09	6.46648e-08	DOWN	Ppme1
ENSMUSG00000063897.3	260.254	1.25655	0.21414	5.86788	4.41398e-09	6.46648e-08	UP	CAAA01118383.1
ENSMUSG00000022476.8	1006.09	0.757635	0.129139	5.86683	4.44211e-09	6.49923e-08	UP	Polr3h
ENSMUSG00000026848.14	1347	0.733388	0.125015	5.86638	4.45401e-09	6.51147e-08	UP	Tor1b
ENSMUSG00000047013.15	85.6795	-2.33424	0.398256	-5.86116	4.59646e-09	6.71441e-08	DOWN	Fbxo41
ENSMUSG00000039476.13	85.5066	-2.17983	0.37209	-5.85834	4.67505e-09	6.82379e-08	DOWN	Prrx2
ENSMUSG00000072582.9	763.952	0.861156	0.147014	5.85763	4.69523e-09	6.84783e-08	UP	Ptrh2
ENSMUSG00000031520.6	203.602	1.40714	0.240261	5.85671	4.72138e-09	6.88052e-08	UP	Vegfc
ENSMUSG00000024969.15	1812.95	0.695754	0.11882	5.85555	4.7543e-09	6.92303e-08	UP	Mark2
ENSMUSG00000033400.14	612.182	-0.904022	0.154415	-5.8545	4.78444e-09	6.96142e-08	DOWN	Agl
ENSMUSG00000021377.15	5464.26	0.59554	0.101768	5.85194	4.85884e-09	7.06409e-08	UP	Dek
ENSMUSG00000054808.15	10663.7	0.563791	0.096346	5.85173	4.86476e-09	7.06713e-08	UP	Actn4
ENSMUSG00000028165.9	481.711	1.17504	0.200825	5.85104	4.88495e-09	7.09087e-08	UP	Cisd2
ENSMUSG00000054074.9	128.664	2.15964	0.369169	5.85001	4.91547e-09	7.12957e-08	UP	Skida1
ENSMUSG00000000134.17	2022.24	0.645485	0.110371	5.84834	4.96511e-09	7.19589e-08	UP	Tfe3
ENSMUSG00000029171.12	706.844	-0.86842	0.148594	-5.84424	5.08877e-09	7.36932e-08	DOWN	Pgm1
ENSMUSG00000025545.10	466.283	-0.983084	0.168287	-5.84172	5.1665e-09	7.47602e-08	DOWN	Clybl
ENSMUSG00000034413.14	65.1434	-2.53637	0.434256	-5.84073	5.19731e-09	7.51469e-08	DOWN	Neurl1b
ENSMUSG00000033021.16	912.294	-0.7801	0.133601	-5.83901	5.25111e-09	7.58654e-08	DOWN	Gmppa
ENSMUSG00000027999.15	611.299	-0.970621	0.16624	-5.83869	5.26142e-09	7.59547e-08	DOWN	Pla2g12a
ENSMUSG00000062421.13	1073.87	0.864967	0.14821	5.83609	5.34402e-09	7.70868e-08	UP	Arf2
ENSMUSG00000032198.9	3218.89	-0.675699	0.115783	-5.83591	5.34993e-09	7.71117e-08	DOWN	Dock6
ENSMUSG00000042002.11	338.791	-1.38504	0.237339	-5.83572	5.35602e-09	7.71393e-08	DOWN	Foxn4
ENSMUSG00000021676.9	1125.29	-0.744335	0.127554	-5.83543	5.36505e-09	7.7209e-08	DOWN	Iqgap2
ENSMUSG00000059995.12	3138.8	0.593855	0.101775	5.83499	5.37952e-09	7.73568e-08	UP	Atxn7l3
ENSMUSG00000029147.11	5621.15	0.568928	0.0975185	5.83405	5.40986e-09	7.77325e-08	UP	Ppm1g
ENSMUSG00000019877.10	2110.71	0.658383	0.112898	5.83168	5.48723e-09	7.87827e-08	UP	Serinc1
ENSMUSG00000030060.14	1360.6	0.915803	0.157095	5.82961	5.55569e-09	7.97036e-08	UP	Hmces
ENSMUSG00000033931.9	1796.8	0.664911	0.11411	5.82694	5.64512e-09	8.09237e-08	UP	Rbm34
ENSMUSG00000022994.9	528.559	-1.17862	0.202321	-5.82551	5.69374e-09	8.15573e-08	DOWN	Adcy6
ENSMUSG00000039738.16	1110.61	0.732513	0.125808	5.82248	5.79818e-09	8.29887e-08	UP	Slx4
ENSMUSG00000040584.8	165.824	1.79626	0.308591	5.82084	5.85533e-09	8.37417e-08	UP	Abcb1a
ENSMUSG00000024347.16	134.667	-1.69989	0.29206	-5.82036	5.87201e-09	8.39151e-08	DOWN	Psd2
ENSMUSG00000050107.2	816.676	0.918774	0.15786	5.82018	5.87843e-09	8.39418e-08	UP	Haspin
ENSMUSG00000030822.15	863.092	0.875405	0.150415	5.81992	5.88753e-09	8.3993e-08	UP	Prr14
ENSMUSG00000035027.18	1522.18	0.677879	0.116478	5.81982	5.89113e-09	8.3993e-08	UP	Map2k2
ENSMUSG00000025373.14	790.76	0.851161	0.146335	5.81653	6.00829e-09	8.55973e-08	UP	Rnf41
ENSMUSG00000029246.14	3107.77	0.64276	0.110543	5.81455	6.07967e-09	8.65473e-08	UP	Ppat
ENSMUSG00000028906.16	1532.08	-0.720387	0.123909	-5.81384	6.10568e-09	8.68505e-08	DOWN	Epb41
ENSMUSG00000040822.7	595.901	0.903775	0.155457	5.81367	6.11161e-09	8.68677e-08	UP	1700123O20Rik
ENSMUSG00000026437.11	498.381	-1.01457	0.174539	-5.81285	6.14177e-09	8.72292e-08	DOWN	Cdk18
ENSMUSG00000007946.11	124.104	-1.98342	0.341242	-5.81235	6.16033e-09	8.74255e-08	DOWN	Phox2a
ENSMUSG00000007035.15	65.5506	-2.50976	0.43186	-5.81151	6.19107e-09	8.77941e-08	DOWN	Msh5
ENSMUSG00000027293.13	1132.19	0.759676	0.130806	5.80765	6.33567e-09	8.97756e-08	UP	Ehd4
ENSMUSG00000057054.11	79.57	-2.25387	0.388167	-5.80646	6.38091e-09	9.03472e-08	DOWN	Inca1
ENSMUSG00000032309.15	1531.36	0.698382	0.120321	5.80431	6.46324e-09	9.14427e-08	UP	Fbxo22
ENSMUSG00000013418.8	100.163	-2.00052	0.344861	-5.80095	6.59421e-09	9.32242e-08	DOWN	B4galnt2
ENSMUSG00000028657.14	778.898	0.86918	0.149893	5.79866	6.68484e-09	9.4433e-08	UP	Ppt1
ENSMUSG00000027577.14	84.7297	-2.21238	0.381613	-5.79745	6.73293e-09	9.50395e-08	DOWN	Chrna4
ENSMUSG00000075700.9	2234.1	0.632585	0.109134	5.79642	6.7747e-09	9.55559e-08	UP	Selenot
ENSMUSG00000107879.1	114.926	-1.84321	0.318034	-5.79565	6.8057e-09	9.59198e-08	DOWN	9330102E08Rik
ENSMUSG00000050917.5	4301.9	-0.795987	0.137346	-5.79549	6.81215e-09	9.59373e-08	DOWN	Fgf4
ENSMUSG00000003031.14	1395.33	-0.723102	0.124812	-5.79353	6.89223e-09	9.68432e-08	DOWN	Cdkn1b
ENSMUSG00000022828.10	1987.63	0.635391	0.109671	5.79361	6.88884e-09	9.68432e-08	UP	Gtf2e1
ENSMUSG00000042606.9	2354.39	0.623506	0.10762	5.7936	6.88933e-09	9.68432e-08	UP	Hirip3
ENSMUSG00000023031.8	63.3252	-2.60087	0.449021	-5.7923	6.9428e-09	9.74795e-08	DOWN	Cela1
ENSMUSG00000005899.14	3220.33	0.618879	0.106899	5.78939	7.06413e-09	9.91075e-08	UP	Smpd4
ENSMUSG00000034936.2	392.477	-1.08945	0.188192	-5.78904	7.07882e-09	9.92381e-08	DOWN	Arl4d
ENSMUSG00000038319.14	299.437	-1.18085	0.204048	-5.78714	7.15956e-09	1.00294e-07	DOWN	Kcnh2
ENSMUSG00000058392.12	3276.77	0.629438	0.108791	5.78576	7.21858e-09	1.01044e-07	UP	Rrp1b
ENSMUSG00000022841.15	2053.52	0.662936	0.114591	5.78522	7.2418e-09	1.01292e-07	UP	Ap2m1
ENSMUSG00000042401.6	120.644	-1.91652	0.331314	-5.78461	7.26808e-09	1.01582e-07	DOWN	Crtac1
ENSMUSG00000044026.2	1011.11	0.766939	0.13267	5.78081	7.43436e-09	1.03828e-07	UP	Slc35g1
ENSMUSG00000021468.8	902.946	0.778719	0.134711	5.78067	7.44032e-09	1.03832e-07	UP	Sptlc1
ENSMUSG00000027297.14	68.5843	-2.46246	0.426169	-5.77815	7.5528e-09	1.05322e-07	DOWN	Ltk
ENSMUSG00000025557.10	154.785	-1.62102	0.280663	-5.7757	7.6636e-09	1.06786e-07	DOWN	Slc15a1
ENSMUSG00000025612.5	1060.44	-0.773479	0.133983	-5.77297	7.78853e-09	1.08445e-07	DOWN	Bach1
ENSMUSG00000006850.7	523.733	-0.940678	0.162994	-5.77125	7.86854e-09	1.09477e-07	DOWN	Tmco6
ENSMUSG00000028560.11	2747.53	0.595566	0.103243	5.76859	7.99357e-09	1.11132e-07	UP	Usp1
ENSMUSG00000074832.11	441.446	1.07076	0.185632	5.76821	8.01162e-09	1.11299e-07	UP	2410141K09Rik
ENSMUSG00000032400.18	2710.73	-0.654354	0.11346	-5.76726	8.05704e-09	1.11762e-07	DOWN	Zwilch
ENSMUSG00000040865.15	1536.58	0.857672	0.148714	5.76728	8.05628e-09	1.11762e-07	UP	Ino80d
ENSMUSG00000049717.9	649.378	0.860471	0.149205	5.76705	8.06703e-09	1.11816e-07	UP	Lig4
ENSMUSG00000055322.15	778.884	-0.814446	0.14123	-5.7668	8.07929e-09	1.11902e-07	DOWN	Tns1
ENSMUSG00000021678.9	1584.28	0.761323	0.132051	5.76538	8.14752e-09	1.12762e-07	UP	F2rl1
ENSMUSG00000021259.5	58.9707	-2.69284	0.467286	-5.76273	8.27649e-09	1.14461e-07	DOWN	Cyp46a1
ENSMUSG00000020133.8	480.738	0.96032	0.166763	5.75859	8.48209e-09	1.17217e-07	UP	2310011J03Rik
ENSMUSG00000070284.10	347.247	1.10678	0.192238	5.75736	8.54376e-09	1.17981e-07	UP	Gmppb
ENSMUSG00000115338.2	571.126	0.928806	0.161342	5.75674	8.57517e-09	1.18326e-07	UP	Pnp
ENSMUSG00000006386.15	238.683	1.2951	0.225094	5.75359	8.73668e-09	1.20464e-07	UP	Tek
ENSMUSG00000054046.7	66.6091	-2.56236	0.445435	-5.75249	8.79394e-09	1.21163e-07	DOWN	Klk13
ENSMUSG00000040009.6	194.488	-1.4707	0.255675	-5.75223	8.80724e-09	1.21256e-07	DOWN	Gnaz
ENSMUSG00000027893.14	2852.7	-0.591953	0.102916	-5.75183	8.82838e-09	1.21456e-07	DOWN	Ahcyl1
ENSMUSG00000039844.19	2793.03	0.691243	0.120203	5.75064	8.89039e-09	1.22218e-07	UP	Rapgef1
ENSMUSG00000003534.17	1082.37	0.729279	0.126962	5.74405	9.24373e-09	1.26981e-07	UP	Ddr1
ENSMUSG00000021244.15	2836.31	0.684375	0.119155	5.74356	9.27064e-09	1.27256e-07	UP	Ylpm1
ENSMUSG00000010045.2	463.815	0.995652	0.173416	5.7414	9.38965e-09	1.28793e-07	UP	Tmem115
ENSMUSG00000039062.15	819.23	-0.902122	0.157168	-5.73986	9.47552e-09	1.29875e-07	DOWN	Anpep
ENSMUSG00000004451.14	1036.02	-0.79714	0.138883	-5.73966	9.48642e-09	1.29927e-07	DOWN	Ralb
ENSMUSG00000038806.7	1956.95	0.636398	0.110894	5.7388	9.53484e-09	1.30493e-07	UP	Sde2
ENSMUSG00000025227.14	633.968	-0.860849	0.150047	-5.73719	9.62578e-09	1.3164e-07	DOWN	Mfsd13a
ENSMUSG00000025580.15	3787.35	0.593533	0.103467	5.73642	9.66965e-09	1.32142e-07	UP	Eif4a3
ENSMUSG00000113836.1	563.565	0.974184	0.169958	5.73192	9.92978e-09	1.35597e-07	UP	Gm3325
ENSMUSG00000052271.7	102.781	-1.91446	0.334011	-5.73173	9.94093e-09	1.35648e-07	DOWN	Bhlha15
ENSMUSG00000025607.15	1775.13	-0.652604	0.113866	-5.73132	9.96509e-09	1.35878e-07	DOWN	Copg2
ENSMUSG00000020024.7	1392.04	-0.686691	0.119835	-5.73031	1.00245e-08	1.36586e-07	DOWN	Cep83
ENSMUSG00000038250.9	1461.43	0.67071	0.117062	5.72952	1.00714e-08	1.37124e-07	UP	Usp38
ENSMUSG00000030493.13	217.892	1.35982	0.237379	5.72847	1.01338e-08	1.37872e-07	UP	Faap24
ENSMUSG00000041057.9	5277.94	0.55473	0.0968625	5.72699	1.02231e-08	1.38985e-07	UP	Wdr43
ENSMUSG00000039756.12	3290.09	0.588644	0.102794	5.72643	1.02569e-08	1.39341e-07	UP	Dnttip2
ENSMUSG00000038884.14	435.273	-1.17994	0.2061	-5.7251	1.03374e-08	1.40331e-07	DOWN	A230050P20Rik
ENSMUSG00000029337.2	60.8003	2.88301	0.503661	5.72411	1.03977e-08	1.41046e-07	UP	Fgf5
ENSMUSG00000045664.4	58.1554	-2.65657	0.464119	-5.7239	1.04108e-08	1.4112e-07	DOWN	Cdc42ep2
ENSMUSG00000026484.13	2471.06	0.614846	0.107469	5.72113	1.05817e-08	1.43331e-07	UP	Rnf2
ENSMUSG00000032806.13	81.6551	2.13262	0.372936	5.71847	1.07486e-08	1.45485e-07	UP	Slc10a3
ENSMUSG00000019873.8	449.82	0.992155	0.173604	5.71505	1.09675e-08	1.48339e-07	UP	Reep3
ENSMUSG00000002799.6	1686.9	-0.654864	0.11459	-5.71485	1.09799e-08	1.48369e-07	DOWN	Jag2
ENSMUSG00000049164.6	1420.04	0.714414	0.125012	5.71476	1.09858e-08	1.48369e-07	UP	Zfp518a
ENSMUSG00000099681.1	66.8164	2.42478	0.424326	5.71442	1.10077e-08	1.48556e-07	UP	1700052K11Rik
ENSMUSG00000052125.16	153.726	-1.58063	0.276615	-5.71416	1.10245e-08	1.48673e-07	DOWN	F730043M19Rik
ENSMUSG00000092341.2	14920.1	-0.67509	0.118171	-5.71283	1.11115e-08	1.49737e-07	DOWN	Malat1
ENSMUSG00000022191.16	5120.67	0.546558	0.0957275	5.70951	1.13299e-08	1.52568e-07	UP	Drosha
ENSMUSG00000014195.15	5712.96	0.557682	0.0977089	5.70759	1.14589e-08	1.54193e-07	UP	Dnajc7
ENSMUSG00000026694.19	1031.17	0.740601	0.129787	5.7063	1.15457e-08	1.55193e-07	UP	Mettl13
ENSMUSG00000033006.10	60.627	-2.63475	0.461731	-5.70624	1.155e-08	1.55193e-07	DOWN	Sox10
ENSMUSG00000024477.3	526.259	0.948564	0.166265	5.70512	1.16261e-08	1.56101e-07	UP	Pggt1b
ENSMUSG00000025464.15	330.461	-1.09691	0.192277	-5.70486	1.16436e-08	1.56222e-07	DOWN	Paox
ENSMUSG00000020687.13	3221.77	0.596685	0.104599	5.7045	1.16683e-08	1.56441e-07	UP	Cdc27
ENSMUSG00000019505.7	6588.04	0.542074	0.0950298	5.70426	1.16851e-08	1.56552e-07	UP	Ubb
ENSMUSG00000041423.16	58.1277	-2.66009	0.46637	-5.70382	1.17155e-08	1.56845e-07	DOWN	Paqr6
ENSMUSG00000074748.3	1600.5	0.653699	0.11464	5.70219	1.18279e-08	1.58234e-07	UP	Atxn7l3b
ENSMUSG00000020330.16	6546.13	-0.586354	0.102835	-5.70187	1.185e-08	1.58416e-07	DOWN	Hmmr
ENSMUSG00000034926.3	4006.67	0.562005	0.0985676	5.70172	1.18602e-08	1.58436e-07	UP	Dhcr24
ENSMUSG00000046591.10	2389.8	0.617528	0.108326	5.70064	1.19359e-08	1.59333e-07	UP	Ticrr
ENSMUSG00000074102.4	1449.5	0.687319	0.120577	5.70023	1.19645e-08	1.59599e-07	UP	Rbm15b
ENSMUSG00000040681.16	7203.47	0.562515	0.0986883	5.69992	1.19867e-08	1.59779e-07	UP	Hmgn1
ENSMUSG00000041817.14	3204.28	0.614864	0.107884	5.69932	1.20284e-08	1.60219e-07	UP	Fam169a
ENSMUSG00000027985.14	91.3634	2.05115	0.359936	5.69864	1.20764e-08	1.60743e-07	UP	Lef1
ENSMUSG00000026466.16	397.667	1.15662	0.203063	5.69589	1.22733e-08	1.63128e-07	UP	Tor1aip1
ENSMUSG00000027351.14	1427.6	0.763472	0.134039	5.69589	1.22731e-08	1.63128e-07	UP	Spred1
ENSMUSG00000021460.17	394.056	-1.0171	0.178587	-5.69527	1.23173e-08	1.63595e-07	DOWN	Auh
ENSMUSG00000027255.14	538.997	0.899392	0.157976	5.69323	1.24657e-08	1.65446e-07	UP	Arfgap2
ENSMUSG00000026701.15	3636.45	0.664961	0.116811	5.69262	1.25107e-08	1.65924e-07	UP	Prdx6
ENSMUSG00000003575.13	577.533	0.89378	0.157031	5.69175	1.25746e-08	1.66652e-07	UP	Crtc1
ENSMUSG00000043207.10	1067.02	0.778402	0.136811	5.68962	1.27321e-08	1.68618e-07	UP	Zmpste24
ENSMUSG00000048234.13	665.451	0.88202	0.15508	5.68751	1.28906e-08	1.70595e-07	UP	Rnf149
ENSMUSG00000039519.6	54.4937	2.87817	0.506092	5.68705	1.29252e-08	1.7093e-07	UP	Cyp7b1
ENSMUSG00000032174.5	45.1066	-3.17554	0.558522	-5.68561	1.30348e-08	1.72255e-07	DOWN	Icam5
ENSMUSG00000021951.6	455.892	0.985859	0.173403	5.68535	1.30546e-08	1.7227e-07	UP	Eef1akmt1
ENSMUSG00000037989.15	265.438	-1.27876	0.224919	-5.6854	1.30504e-08	1.7227e-07	DOWN	Wnk2
ENSMUSG00000004936.8	3450.24	-0.578434	0.101757	-5.68447	1.31222e-08	1.73039e-07	DOWN	Map2k1
ENSMUSG00000050148.9	1496.29	0.692073	0.12178	5.68298	1.32365e-08	1.7442e-07	UP	Ubqln2
ENSMUSG00000021266.16	2526.17	0.616519	0.108497	5.68235	1.32857e-08	1.74944e-07	UP	Wars
ENSMUSG00000046185.10	318.048	1.12822	0.198581	5.6814	1.336e-08	1.75797e-07	UP	Zfp84
ENSMUSG00000010097.14	4134.28	0.590686	0.103975	5.68104	1.33876e-08	1.76035e-07	UP	Nxf1
ENSMUSG00000064030.15	1085.9	0.728117	0.128213	5.67895	1.35527e-08	1.78079e-07	UP	Pym1
ENSMUSG00000073406.10	94.5338	-2.01857	0.355508	-5.678	1.36278e-08	1.78938e-07	DOWN	H2-Bl
ENSMUSG00000030016.14	3807.68	0.571068	0.10059	5.67719	1.36928e-08	1.79663e-07	UP	Zfp638
ENSMUSG00000026728.9	5133.39	1.62183	0.285764	5.67542	1.38345e-08	1.81393e-07	UP	Vim
ENSMUSG00000028899.11	547.385	0.903857	0.159272	5.67495	1.38732e-08	1.81771e-07	UP	Taf12
ENSMUSG00000034730.17	268.003	-1.22311	0.215564	-5.67401	1.39491e-08	1.82506e-07	DOWN	Adgrb1
ENSMUSG00000051695.6	6418.78	0.529593	0.0933352	5.6741	1.39418e-08	1.82506e-07	UP	Pcbp1
ENSMUSG00000020441.6	348.565	1.06033	0.186939	5.67207	1.41083e-08	1.84459e-07	UP	2310033P09Rik
ENSMUSG00000034522.10	706.594	-0.891538	0.157235	-5.6701	1.42715e-08	1.8646e-07	DOWN	Zfp395
ENSMUSG00000006728.12	7013.26	0.57134	0.100876	5.66381	1.48049e-08	1.93292e-07	UP	Cdk4
ENSMUSG00000097119.2	864.145	0.826822	0.146038	5.66171	1.49875e-08	1.95537e-07	UP	B230354K17Rik
ENSMUSG00000098234.7	747.527	-0.848394	0.149867	-5.66097	1.50518e-08	1.96238e-07	DOWN	Snhg6
ENSMUSG00000079008.2	354.219	1.28702	0.227377	5.66027	1.51135e-08	1.96903e-07	UP	Gm14124
ENSMUSG00000049728.14	296.314	1.13085	0.199938	5.65601	1.54929e-08	2.01703e-07	UP	Zfp668
ENSMUSG00000022407.10	2436.82	0.611493	0.108118	5.65577	1.5515e-08	2.01849e-07	UP	Adsl
ENSMUSG00000027490.17	1087.13	-0.735819	0.130116	-5.65509	1.55762e-08	2.02501e-07	DOWN	E2f1
ENSMUSG00000019820.11	3368.1	0.624174	0.110393	5.65413	1.56641e-08	2.03501e-07	UP	Utrn
ENSMUSG00000033417.15	1525.53	0.667015	0.117985	5.65338	1.5732e-08	2.0424e-07	UP	Cacul1
ENSMUSG00000019792.8	467.444	0.940929	0.166464	5.65245	1.58174e-08	2.05204e-07	UP	Trmt11
ENSMUSG00000027104.18	1902.77	0.67283	0.119059	5.65125	1.59284e-08	2.06498e-07	UP	Atf2
ENSMUSG00000015932.8	5492.21	0.604	0.106947	5.64764	1.62665e-08	2.10733e-07	UP	Dstn
ENSMUSG00000034931.15	3381.39	0.565544	0.100204	5.6439	1.66241e-08	2.15215e-07	UP	Dhx8
ENSMUSG00000001415.10	5063.68	0.553623	0.0981048	5.64318	1.66938e-08	2.15965e-07	UP	Smg5
ENSMUSG00000027163.13	442.928	0.977413	0.173239	5.64198	1.68105e-08	2.17322e-07	UP	Commd9
ENSMUSG00000002608.8	948.776	0.750361	0.133153	5.63531	1.7474e-08	2.25741e-07	UP	Ccdc97
ENSMUSG00000030879.10	1662.01	0.669571	0.118829	5.63477	1.75295e-08	2.26183e-07	UP	Mrpl17
ENSMUSG00000070737.10	135.337	-1.64119	0.291263	-5.63474	1.75327e-08	2.26183e-07	DOWN	Tmem35b
ENSMUSG00000041556.8	399.668	-1.02247	0.181463	-5.63459	1.75479e-08	2.26221e-07	DOWN	Fbxo2
ENSMUSG00000000901.17	1020.89	-0.922113	0.163657	-5.63443	1.75643e-08	2.26274e-07	DOWN	Mmp11
ENSMUSG00000047591.5	154.583	-1.6869	0.299463	-5.63309	1.77009e-08	2.27875e-07	DOWN	Mafa
ENSMUSG00000021687.14	748.773	-0.822888	0.146126	-5.63136	1.7879e-08	2.29976e-07	DOWN	Scamp1
ENSMUSG00000062040.14	145.212	1.56686	0.278243	5.63127	1.78891e-08	2.29976e-07	UP	Zfp27
ENSMUSG00000036398.13	596.492	0.950883	0.168893	5.63009	1.80114e-08	2.31387e-07	UP	Ppp1r11
ENSMUSG00000024533.16	1024.37	-0.7645	0.135799	-5.62964	1.8059e-08	2.31836e-07	DOWN	Spire1
ENSMUSG00000018470.8	156.455	-1.51732	0.269559	-5.62891	1.81349e-08	2.3265e-07	DOWN	Kcnab3
ENSMUSG00000020593.15	1453.25	-0.690424	0.122673	-5.62818	1.82124e-08	2.33481e-07	DOWN	Lpin1
ENSMUSG00000071657.12	788.332	0.787653	0.139983	5.62677	1.8362e-08	2.35235e-07	UP	Bscl2
ENSMUSG00000001827.12	357.627	1.32326	0.235206	5.62596	1.84481e-08	2.36174e-07	UP	Folr1
ENSMUSG00000022394.14	2770.66	0.600102	0.106673	5.62562	1.84845e-08	2.36476e-07	UP	L3mbtl2
ENSMUSG00000070544.6	4267.41	0.572078	0.10172	5.62405	1.86535e-08	2.38472e-07	UP	Top1
ENSMUSG00000038859.7	104.219	-1.90805	0.339364	-5.62244	1.88274e-08	2.40529e-07	DOWN	Baiap2l1
ENSMUSG00000004626.14	1825.95	-0.633222	0.112675	-5.61992	1.91049e-08	2.43906e-07	DOWN	Stxbp2
ENSMUSG00000032254.10	3881.89	-0.578925	0.10303	-5.61902	1.92043e-08	2.45004e-07	DOWN	Kif23
ENSMUSG00000022390.11	2481.32	0.591387	0.105253	5.61875	1.92346e-08	2.45221e-07	UP	Zc3h7b
ENSMUSG00000038046.4	380.539	1.05974	0.188696	5.6161	1.95312e-08	2.4883e-07	UP	Mrm3
ENSMUSG00000116165.1	341.456	-1.10375	0.196565	-5.61517	1.96364e-08	2.49997e-07	DOWN	Pdxp
ENSMUSG00000056749.7	131.058	-1.75727	0.312976	-5.61472	1.9688e-08	2.50482e-07	DOWN	Nfil3
ENSMUSG00000005732.14	3086.85	0.633305	0.112862	5.61132	2.00793e-08	2.55284e-07	UP	Ranbp1
ENSMUSG00000001847.14	2869.38	0.626931	0.111744	5.61042	2.01832e-08	2.56428e-07	UP	Rac1
ENSMUSG00000023092.16	683.637	-0.88218	0.157282	-5.6089	2.03619e-08	2.5852e-07	DOWN	Fhl1
ENSMUSG00000017499.15	2098.22	0.629007	0.112169	5.60769	2.05049e-08	2.60156e-07	UP	Cdc6
ENSMUSG00000014158.12	100.358	-2.09056	0.372904	-5.60615	2.06877e-08	2.62296e-07	DOWN	Trpv4
ENSMUSG00000059991.7	405.907	-1.02732	0.183457	-5.59981	2.14592e-08	2.7189e-07	DOWN	Nptx2
ENSMUSG00000020646.17	604.311	-0.993763	0.177537	-5.59749	2.17474e-08	2.75353e-07	DOWN	Mboat2
ENSMUSG00000018040.9	1326.05	0.679417	0.121402	5.59641	2.18831e-08	2.76618e-07	UP	Rrp7a
ENSMUSG00000022211.9	181.974	-1.55364	0.277617	-5.59634	2.18923e-08	2.76618e-07	DOWN	Carmil3
ENSMUSG00000028124.15	1870.73	0.807048	0.144209	5.59638	2.18871e-08	2.76618e-07	UP	Gclm
ENSMUSG00000016940.18	947.207	-0.742993	0.132771	-5.59604	2.19305e-08	2.7691e-07	DOWN	Kctd2
ENSMUSG00000010760.5	646.971	-0.898213	0.160624	-5.59204	2.24424e-08	2.83179e-07	DOWN	Phlda2
ENSMUSG00000030435.16	5568.38	0.539216	0.0964885	5.58839	2.29179e-08	2.88981e-07	UP	U2af2
ENSMUSG00000021319.7	202.298	-1.33669	0.239199	-5.5882	2.29438e-08	2.89111e-07	DOWN	Sfrp4
ENSMUSG00000078651.8	222.054	-1.27357	0.227988	-5.58611	2.3221e-08	2.92403e-07	DOWN	Aoc2
ENSMUSG00000025583.15	2219.79	0.652397	0.116793	5.58593	2.32459e-08	2.92517e-07	UP	Rptor
ENSMUSG00000026924.17	2583.34	0.610158	0.10924	5.58549	2.33049e-08	2.92949e-07	UP	Sec16a
ENSMUSG00000061517.8	114.594	1.7585	0.314837	5.58543	2.3312e-08	2.92949e-07	UP	Sox21
ENSMUSG00000030770.15	391.924	1.21903	0.218476	5.57967	2.40972e-08	3.0261e-07	UP	Parva
ENSMUSG00000021709.14	1085.27	0.757757	0.135861	5.57743	2.44096e-08	3.05986e-07	UP	Erbin
ENSMUSG00000025885.18	154.821	-1.61836	0.290156	-5.57756	2.43922e-08	3.05986e-07	DOWN	Myo5b
ENSMUSG00000054381.5	181.76	1.39168	0.249521	5.57739	2.44158e-08	3.05986e-07	UP	Zfp747
ENSMUSG00000001627.12	1885.54	0.713312	0.127954	5.57475	2.47882e-08	3.10442e-07	UP	Ifrd1
ENSMUSG00000039523.16	871.195	0.812809	0.145867	5.57227	2.51437e-08	3.14681e-07	UP	Cep104
ENSMUSG00000026791.14	451.486	-0.948017	0.170238	-5.56877	2.56541e-08	3.2085e-07	DOWN	Slc2a8
ENSMUSG00000055254.15	92.4848	-2.00421	0.360135	-5.56517	2.61899e-08	3.27329e-07	DOWN	Ntrk2
ENSMUSG00000007617.18	899.946	-0.790413	0.142219	-5.55773	2.73313e-08	3.41364e-07	DOWN	Homer1
ENSMUSG00000029576.17	261.572	-1.21044	0.217844	-5.55645	2.75311e-08	3.43627e-07	DOWN	Radil
ENSMUSG00000030222.13	73.0632	2.43339	0.437987	5.55584	2.76278e-08	3.44599e-07	UP	Rerg
ENSMUSG00000037664.13	229.625	-1.26083	0.227008	-5.55414	2.78985e-08	3.47741e-07	DOWN	Cdkn1c
ENSMUSG00000029610.13	793.145	0.770275	0.138708	5.55321	2.80475e-08	3.49362e-07	UP	Aimp2
ENSMUSG00000006219.12	2944.7	0.573775	0.103339	5.55237	2.81818e-08	3.50798e-07	UP	Fblim1
ENSMUSG00000003135.15	1210.74	0.698078	0.125786	5.54975	2.86086e-08	3.5587e-07	UP	Cnot11
ENSMUSG00000029484.12	246.995	1.67297	0.30147	5.54938	2.86678e-08	3.56126e-07	UP	Anxa3
ENSMUSG00000030779.16	3220.3	0.57678	0.103934	5.54947	2.86543e-08	3.56126e-07	UP	Rbbp6
ENSMUSG00000019857.7	639.652	0.910521	0.164111	5.54819	2.88645e-08	3.58328e-07	UP	Asf1a
ENSMUSG00000039911.13	160.783	-1.46792	0.264617	-5.54734	2.90048e-08	3.59827e-07	DOWN	Spsb1
ENSMUSG00000000308.14	434.719	-0.973519	0.175501	-5.5471	2.90449e-08	3.60082e-07	DOWN	Ckmt1
ENSMUSG00000049739.10	1976.51	0.677808	0.122295	5.54241	2.9834e-08	3.69616e-07	UP	Zfp646
ENSMUSG00000012123.17	216.476	-1.28618	0.232163	-5.53997	3.02515e-08	3.74538e-07	DOWN	Crybg2
ENSMUSG00000029097.11	284.978	1.12436	0.203003	5.53866	3.04802e-08	3.77115e-07	UP	Trmt44
ENSMUSG00000038872.10	730.306	0.952935	0.172074	5.53792	3.06079e-08	3.78442e-07	UP	Zfhx3
ENSMUSG00000039199.6	290.815	-1.22225	0.22072	-5.53757	3.06703e-08	3.78959e-07	DOWN	Zdhhc1
ENSMUSG00000026361.9	2092.79	0.632963	0.114361	5.53476	3.11658e-08	3.84824e-07	UP	Cdc73
ENSMUSG00000024772.9	2580.31	0.593519	0.107258	5.53357	3.13786e-08	3.87191e-07	UP	Ehd1
ENSMUSG00000026944.18	1360.56	-0.712249	0.128727	-5.53301	3.14788e-08	3.88169e-07	DOWN	Abca2
ENSMUSG00000032977.9	694.544	0.799231	0.14457	5.52834	3.2328e-08	3.98373e-07	UP	Fam207a
ENSMUSG00000055675.6	1140.15	0.895842	0.162073	5.5274	3.25003e-08	4.00229e-07	UP	Kbtbd11
ENSMUSG00000040033.16	1216.29	-0.703678	0.127389	-5.52384	3.31674e-08	4.08171e-07	DOWN	Stat2
ENSMUSG00000095834.2	878.651	-0.906541	0.164172	-5.52189	3.35379e-08	4.12455e-07	DOWN	Tdgf1-ps1
ENSMUSG00000031661.12	125.33	-1.68101	0.304886	-5.51355	3.5167e-08	4.32202e-07	DOWN	Nkd1
ENSMUSG00000027806.9	869.429	0.760575	0.137977	5.51233	3.54108e-08	4.34909e-07	UP	Tsc22d2
ENSMUSG00000051648.13	36.5587	-3.6643	0.664818	-5.51174	3.55303e-08	4.36086e-07	DOWN	Kctd19
ENSMUSG00000041995.8	309.522	1.08397	0.196847	5.50668	3.65665e-08	4.48505e-07	UP	Zbed3
ENSMUSG00000034928.16	4345.92	0.566223	0.102958	5.49957	3.80715e-08	4.66654e-07	UP	Rnf44
ENSMUSG00000075419.4	172.231	1.39793	0.254219	5.49891	3.82137e-08	4.68087e-07	UP	Dolk
ENSMUSG00000031617.16	1627.71	0.652786	0.118735	5.49783	3.84488e-08	4.70653e-07	UP	Tmem184c
ENSMUSG00000034612.7	263.523	-1.19736	0.217828	-5.4968	3.86736e-08	4.73091e-07	DOWN	Chst11
ENSMUSG00000005958.15	953.885	-0.747107	0.135925	-5.49645	3.87517e-08	4.73732e-07	DOWN	Ephb3
ENSMUSG00000055653.13	797.34	-0.798691	0.145339	-5.49535	3.89928e-08	4.76364e-07	DOWN	Gpc3
ENSMUSG00000017723.11	317.473	-1.0793	0.196415	-5.49498	3.90762e-08	4.77066e-07	DOWN	Wfdc2
ENSMUSG00000034201.13	974.803	0.934173	0.170009	5.49483	3.91088e-08	4.77149e-07	UP	Gas2l1
ENSMUSG00000033088.19	2307.86	-0.666267	0.121319	-5.49184	3.97767e-08	4.84976e-07	DOWN	Triobp
ENSMUSG00000028164.15	888.792	0.814841	0.148393	5.49111	3.99415e-08	4.86663e-07	UP	Manba
ENSMUSG00000037428.14	105.014	1.80634	0.328993	5.4905	4.00798e-08	4.88025e-07	UP	Vgf
ENSMUSG00000050435.2	33.3152	5.12182	0.933223	5.48832	4.05782e-08	4.93769e-07	UP	Ube2dnl1
ENSMUSG00000022536.14	4375.75	0.586154	0.10684	5.48626	4.10533e-08	4.9922e-07	UP	Glyr1
ENSMUSG00000033373.16	974.655	0.716714	0.130643	5.48605	4.11012e-08	4.99473e-07	UP	Fntb
ENSMUSG00000078578.9	4425.69	0.534738	0.0975249	5.4831	4.17948e-08	5.07567e-07	UP	Ube2d3
ENSMUSG00000015023.7	1738.82	0.621701	0.113392	5.48276	4.18735e-08	5.08188e-07	UP	Ddx19a
ENSMUSG00000014245.8	724.467	0.837703	0.152795	5.48253	4.19279e-08	5.08514e-07	UP	Pigl
ENSMUSG00000096916.7	1029.37	0.733661	0.133855	5.481	4.2294e-08	5.12617e-07	UP	Zfp850
ENSMUSG00000037894.13	8378.95	0.52696	0.0962483	5.475	4.37507e-08	5.29924e-07	UP	H2afz
ENSMUSG00000028394.9	919.939	0.774094	0.141402	5.47441	4.3898e-08	5.31359e-07	UP	Pole3
ENSMUSG00000025269.16	428.313	0.952439	0.174098	5.4707	4.48274e-08	5.42252e-07	UP	Apex2
ENSMUSG00000018481.9	3821.28	0.570792	0.104368	5.46901	4.52557e-08	5.47075e-07	UP	Appbp2
ENSMUSG00000003458.12	1143.34	0.759662	0.138965	5.46657	4.5883e-08	5.54294e-07	UP	Ncstn
ENSMUSG00000001227.12	153.497	-1.4977	0.274055	-5.46497	4.62987e-08	5.5895e-07	DOWN	Sema6b
ENSMUSG00000037503.12	2682.63	0.578414	0.105907	5.46154	4.72024e-08	5.69487e-07	UP	Fam168b
ENSMUSG00000035671.6	1189.73	0.719397	0.131731	5.46109	4.7322e-08	5.70556e-07	UP	Zswim4
ENSMUSG00000103009.1	60.4602	2.41088	0.441536	5.46021	4.75578e-08	5.73025e-07	UP	Gm4430
ENSMUSG00000021754.17	1400.54	-0.653218	0.119646	-5.45957	4.77282e-08	5.74703e-07	DOWN	Map3k1
ENSMUSG00000029832.16	53.238	-2.70246	0.495015	-5.45935	4.77879e-08	5.75045e-07	DOWN	Nfe2l3
ENSMUSG00000021835.15	318.074	1.08658	0.199048	5.45888	4.79158e-08	5.76209e-07	UP	Bmp4
ENSMUSG00000076435.3	635.24	-0.863102	0.15814	-5.45785	4.81941e-08	5.79178e-07	DOWN	Acsf2
ENSMUSG00000030682.4	1057.29	0.729418	0.133655	5.45746	4.82997e-08	5.80068e-07	UP	Cdipt
ENSMUSG00000070699.5	673.725	0.818793	0.150043	5.45705	4.84108e-08	5.81024e-07	UP	Sars2
ENSMUSG00000063171.4	3952.51	0.547335	0.100335	5.45509	4.8948e-08	5.87089e-07	UP	Rps4l
ENSMUSG00000063888.7	3772.7	0.62919	0.115365	5.4539	4.92775e-08	5.90657e-07	UP	Rpl7l1
ENSMUSG00000042369.8	851.648	0.761427	0.139661	5.45197	4.98152e-08	5.96715e-07	UP	Rbm45
ENSMUSG00000030541.16	1201.38	-0.698455	0.128114	-5.45183	4.98527e-08	5.96776e-07	DOWN	Idh2
ENSMUSG00000058454.15	979.855	-0.716255	0.131408	-5.45064	5.01893e-08	6.00415e-07	DOWN	Dhcr7
ENSMUSG00000054199.17	1521.81	0.667464	0.12252	5.44778	5.10031e-08	6.09755e-07	UP	Gon4l
ENSMUSG00000022185.19	5852.76	0.513255	0.0942209	5.44736	5.11241e-08	6.10806e-07	UP	Acin1
ENSMUSG00000054648.7	486.072	0.898461	0.16495	5.44687	5.12628e-08	6.12066e-07	UP	Zfp869
ENSMUSG00000059423.13	202.206	1.35127	0.24822	5.44384	5.2144e-08	6.22185e-07	UP	Zfp933
ENSMUSG00000041798.15	53.5082	-2.71087	0.498036	-5.44311	5.23577e-08	6.24034e-07	DOWN	Gck
ENSMUSG00000087598.9	448.935	1.00705	0.185014	5.44308	5.23667e-08	6.24034e-07	UP	Zfp111
ENSMUSG00000008575.17	468.679	1.03285	0.189763	5.44286	5.24326e-08	6.24416e-07	UP	Nfib
ENSMUSG00000039069.19	349.13	1.06832	0.196389	5.4398	5.33395e-08	6.34805e-07	UP	Mtg2
ENSMUSG00000028834.13	109.912	-1.83052	0.337111	-5.43001	5.63521e-08	6.69794e-07	DOWN	Trim63
ENSMUSG00000039988.14	1367.93	0.678191	0.124895	5.4301	5.63237e-08	6.69794e-07	UP	Ankrd13c
ENSMUSG00000061878.15	87.8131	-2.08409	0.383828	-5.42975	5.64336e-08	6.7033e-07	DOWN	Sphk1
ENSMUSG00000029084.5	268.154	1.25939	0.23196	5.42937	5.65539e-08	6.71327e-07	UP	Cd38
ENSMUSG00000034891.13	33.8052	-3.91613	0.721363	-5.42879	5.67359e-08	6.73055e-07	DOWN	Sncb
ENSMUSG00000017478.15	4413.25	0.53252	0.0981127	5.42764	5.71052e-08	6.77e-07	UP	Zc3h18
ENSMUSG00000038848.14	2798.77	0.586548	0.108077	5.42711	5.72724e-08	6.78546e-07	UP	Ythdf1
ENSMUSG00000044352.6	43.1076	-3.17055	0.584727	-5.42227	5.88472e-08	6.96756e-07	DOWN	Sowaha
ENSMUSG00000031862.10	3250.43	0.567338	0.104647	5.42145	5.91163e-08	6.99492e-07	UP	Atp13a1
ENSMUSG00000116469.1	39.0928	3.70016	0.682667	5.42015	5.95482e-08	7.0415e-07	UP	Gm49448
ENSMUSG00000031731.16	3964.9	0.533866	0.0985822	5.41544	6.11368e-08	7.22472e-07	UP	Ap1g1
ENSMUSG00000032839.13	136.698	-1.68022	0.310315	-5.41457	6.14364e-08	7.25547e-07	DOWN	Trpc1
ENSMUSG00000104913.1	404.675	-0.964447	0.178184	-5.41265	6.20996e-08	7.32911e-07	DOWN	Gm6560
ENSMUSG00000097347.1	153.048	-1.53201	0.283091	-5.41174	6.2415e-08	7.36162e-07	DOWN	Gm17275
ENSMUSG00000001995.9	1867.67	-0.670227	0.123862	-5.41106	6.2652e-08	7.38485e-07	DOWN	Sipa1l2
ENSMUSG00000041685.16	1549.45	-0.679619	0.125604	-5.4108	6.27453e-08	7.39111e-07	DOWN	Fcho2
ENSMUSG00000028661.8	75.8461	-2.13757	0.395099	-5.41021	6.2951e-08	7.41061e-07	DOWN	Epha8
ENSMUSG00000023443.13	109.868	-1.79149	0.331186	-5.40932	6.32653e-08	7.44285e-07	DOWN	Esx1
ENSMUSG00000022350.7	3074.8	0.554897	0.102588	5.409	6.33785e-08	7.44667e-07	UP	Washc5
ENSMUSG00000028521.17	475.324	0.959665	0.177417	5.4091	6.33411e-08	7.44667e-07	UP	Slc35d1
ENSMUSG00000020059.9	141.021	-1.53139	0.283148	-5.40843	6.35793e-08	7.46076e-07	DOWN	Sycp3
ENSMUSG00000022034.10	3424.47	-0.61006	0.112797	-5.40848	6.35636e-08	7.46076e-07	DOWN	Esco2
ENSMUSG00000062397.8	3861.54	0.548704	0.101498	5.40606	6.44276e-08	7.55549e-07	UP	Zfp706
ENSMUSG00000004568.12	2633.89	0.595768	0.11021	5.40577	6.45317e-08	7.56289e-07	UP	Arhgef18
ENSMUSG00000035929.11	261.208	-1.17952	0.218324	-5.4026	6.56812e-08	7.69271e-07	DOWN	H2-Q4
ENSMUSG00000037465.10	2152.9	-0.715267	0.132444	-5.40054	6.64423e-08	7.77691e-07	DOWN	Klf10
ENSMUSG00000078716.10	227.803	-1.22614	0.227149	-5.39795	6.74068e-08	7.8848e-07	DOWN	Tmem8b
ENSMUSG00000056211.13	2445.51	-0.652364	0.120858	-5.39779	6.74683e-08	7.88699e-07	DOWN	R3hdm1
ENSMUSG00000061887.14	2067.34	0.602436	0.111611	5.39762	6.75316e-08	7.88938e-07	UP	Ssbp3
ENSMUSG00000029322.12	125.304	-1.67825	0.310951	-5.39716	6.77049e-08	7.90462e-07	DOWN	Plac8
ENSMUSG00000019845.8	512.301	-0.885749	0.164121	-5.39694	6.7787e-08	7.9092e-07	DOWN	Tube1
ENSMUSG00000024251.9	1422.58	0.684239	0.12679	5.39664	6.78991e-08	7.91727e-07	UP	Thada
ENSMUSG00000036411.10	143.147	-1.60405	0.297376	-5.39402	6.88992e-08	8.0288e-07	DOWN	9530077C05Rik
ENSMUSG00000023913.17	109.265	2.15405	0.399392	5.39333	6.91622e-08	8.05436e-07	UP	Pla2g7
ENSMUSG00000002324.8	551.986	-0.958264	0.177734	-5.39155	6.98512e-08	8.12434e-07	DOWN	Rec8
ENSMUSG00000027932.14	635.729	0.859803	0.159469	5.39166	6.981e-08	8.12434e-07	UP	Slc27a3
ENSMUSG00000003200.10	1813.08	0.648818	0.120373	5.39008	7.04257e-08	8.18599e-07	UP	Sh3gl1
ENSMUSG00000069601.14	505.381	-0.942297	0.17483	-5.3898	7.05349e-08	8.19351e-07	DOWN	Ank3
ENSMUSG00000002769.9	57.8644	-2.55678	0.474572	-5.38755	7.14234e-08	8.2915e-07	DOWN	Gnmt
ENSMUSG00000020589.17	270.917	1.11838	0.207614	5.38684	7.17087e-08	8.31415e-07	UP	Fam49a
ENSMUSG00000028626.5	186.197	-1.3573	0.251966	-5.38684	7.17069e-08	8.31415e-07	DOWN	Col9a2
ENSMUSG00000048833.9	795.349	0.747353	0.138749	5.38638	7.1889e-08	8.32982e-07	UP	Slc39a9
ENSMUSG00000024487.4	863.274	0.7532	0.139856	5.38555	7.22246e-08	8.36345e-07	UP	Yipf5
ENSMUSG00000003198.10	143.013	1.56047	0.289809	5.38448	7.26556e-08	8.4047e-07	UP	Zfp959
ENSMUSG00000027168.21	60.4889	2.58146	0.479429	5.38444	7.2672e-08	8.4047e-07	UP	Pax6
ENSMUSG00000021891.8	952.335	0.739541	0.137358	5.38403	7.28362e-08	8.4184e-07	UP	Mettl6
ENSMUSG00000063065.13	2046.9	-0.656408	0.121932	-5.3834	7.30928e-08	8.44277e-07	DOWN	Mapk3
ENSMUSG00000001588.12	308.157	-1.1118	0.206598	-5.38145	7.38883e-08	8.52931e-07	DOWN	Acap1
ENSMUSG00000058709.11	1000.81	0.703189	0.130698	5.38027	7.4375e-08	8.58012e-07	UP	Egln2
ENSMUSG00000022462.7	7995.02	0.627238	0.116727	5.37354	7.72061e-08	8.90115e-07	UP	Slc38a2
ENSMUSG00000029557.7	272.317	1.12931	0.210237	5.37159	7.80436e-08	8.99208e-07	UP	Mrm2
ENSMUSG00000027933.11	3424.36	0.542292	0.101019	5.3682	7.95261e-08	9.15718e-07	UP	Ints3
ENSMUSG00000051065.9	355.065	1.05822	0.197223	5.3656	8.06814e-08	9.2844e-07	UP	Mb21d2
ENSMUSG00000027349.5	1129.7	0.673847	0.125596	5.3652	8.086e-08	9.29916e-07	UP	Fam98b
ENSMUSG00000016559.14	12041.4	0.526493	0.0981344	5.36502	8.09408e-08	9.30264e-07	UP	H3f3b
ENSMUSG00000034471.12	826.963	0.738627	0.137678	5.36488	8.10024e-08	9.30392e-07	UP	Caskin2
ENSMUSG00000028962.14	609.612	0.818564	0.152621	5.36337	8.16817e-08	9.37611e-07	UP	Slc4a2
ENSMUSG00000035168.16	2298.56	0.571126	0.106521	5.36165	8.24649e-08	9.45588e-07	UP	Tanc1
ENSMUSG00000068566.12	1677.44	0.802219	0.149623	5.36162	8.24793e-08	9.45588e-07	UP	Myadm
ENSMUSG00000003037.16	1826.52	0.612481	0.114243	5.36123	8.26575e-08	9.46666e-07	UP	Rab8a
ENSMUSG00000047446.18	543.095	0.960763	0.179207	5.36119	8.2676e-08	9.46666e-07	UP	Arl4a
ENSMUSG00000074746.2	1347.36	0.646989	0.120742	5.35846	8.39354e-08	9.6049e-07	UP	Pdzd8
ENSMUSG00000003341.9	95.061	-1.94481	0.36303	-5.35715	8.45438e-08	9.66852e-07	DOWN	Atp8b3
ENSMUSG00000039623.13	564.144	0.897129	0.167481	5.3566	8.48025e-08	9.69209e-07	UP	Ap5z1
ENSMUSG00000024862.16	770.614	-0.764708	0.142773	-5.35611	8.50351e-08	9.71265e-07	DOWN	Klc2
ENSMUSG00000021959.16	53.0758	2.6644	0.497758	5.3528	8.66047e-08	9.8858e-07	UP	Lats2
ENSMUSG00000030795.18	10311.7	0.482543	0.0902127	5.34894	8.84686e-08	1.00923e-06	UP	Fus
ENSMUSG00000017485.11	1999.76	-0.61852	0.115704	-5.3457	9.00661e-08	1.02682e-06	DOWN	Top2b
ENSMUSG00000020708.12	4975.22	0.524548	0.0981851	5.34244	9.1706e-08	1.04487e-06	UP	Psmc5
ENSMUSG00000049775.16	3759.92	0.759988	0.14233	5.33961	9.31457e-08	1.06062e-06	UP	Tmsb4x
ENSMUSG00000026915.16	2419.18	-0.569735	0.106741	-5.33756	9.42035e-08	1.072e-06	DOWN	Strbp
ENSMUSG00000051469.14	1042.16	0.688022	0.128992	5.33385	9.61509e-08	1.09349e-06	UP	Zfp24
ENSMUSG00000041020.14	675.373	-0.868448	0.162843	-5.33304	9.65825e-08	1.09772e-06	DOWN	Map7d2
ENSMUSG00000027889.17	1622.84	0.631537	0.118496	5.3296	9.84291e-08	1.11802e-06	UP	Ampd2
ENSMUSG00000021451.16	872.626	-0.725243	0.136089	-5.32919	9.86505e-08	1.11984e-06	DOWN	Sema4d
ENSMUSG00000043004.13	411.183	-1.08072	0.202803	-5.32891	9.88015e-08	1.12087e-06	DOWN	Gng2
ENSMUSG00000026254.17	2661.2	0.608806	0.114254	5.32854	9.9008e-08	1.12252e-06	UP	Eif4e2
ENSMUSG00000022210.7	447.325	0.941047	0.176612	5.32834	9.9115e-08	1.12304e-06	UP	Dhrs4
ENSMUSG00000030987.5	885.147	-0.734752	0.137926	-5.32713	9.97744e-08	1.12982e-06	DOWN	Stim1
ENSMUSG00000024900.4	1926.75	-0.629256	0.118157	-5.3256	1.00619e-07	1.13779e-06	DOWN	Cpt1a
ENSMUSG00000031774.8	1916.37	0.600955	0.112847	5.32541	1.00723e-07	1.13779e-06	UP	Fam192a
ENSMUSG00000043614.13	95.9718	-1.87269	0.351652	-5.32541	1.00726e-07	1.13779e-06	DOWN	Vps37d
ENSMUSG00000063015.12	2461.32	-0.71625	0.134489	-5.32573	1.00547e-07	1.13779e-06	DOWN	Ccni
ENSMUSG00000107096.3	169.974	-1.39084	0.261178	-5.32524	1.00819e-07	1.13815e-06	DOWN	Gm43597
ENSMUSG00000024098.6	1417.07	-0.662479	0.124412	-5.32487	1.01024e-07	1.13907e-06	DOWN	Twsg1
ENSMUSG00000026662.13	1837.46	0.612376	0.115002	5.32489	1.01011e-07	1.13907e-06	UP	Sephs1
ENSMUSG00000040264.10	319.09	1.17884	0.221471	5.32279	1.0219e-07	1.15151e-06	UP	Gbp2b
ENSMUSG00000026798.10	275.812	1.11763	0.210263	5.31539	1.06431e-07	1.19857e-06	UP	Coq4
ENSMUSG00000027954.9	142.948	-1.61507	0.303899	-5.3145	1.0695e-07	1.20368e-06	DOWN	Efna1
ENSMUSG00000027397.14	3366	0.566483	0.106595	5.31437	1.07028e-07	1.20382e-06	UP	Slc20a1
ENSMUSG00000028978.12	106.956	-1.7737	0.333887	-5.31227	1.08268e-07	1.21702e-06	DOWN	Nos3
ENSMUSG00000022620.14	478.492	-0.896986	0.168857	-5.31212	1.08359e-07	1.21731e-06	DOWN	Arsa
ENSMUSG00000004264.17	4819.55	0.517055	0.0973413	5.31177	1.08564e-07	1.21887e-06	UP	Phb2
ENSMUSG00000031976.14	3511.76	0.575713	0.108392	5.31142	1.08774e-07	1.22048e-06	UP	Urb2
ENSMUSG00000059890.16	1749.3	0.626539	0.117999	5.30968	1.09816e-07	1.23143e-06	UP	Ube4a
ENSMUSG00000061360.8	2193.77	0.615977	0.116022	5.30914	1.10145e-07	1.23436e-06	UP	Phf5a
ENSMUSG00000021747.12	433.532	-0.934333	0.176	-5.3087	1.10411e-07	1.23659e-06	DOWN	4930452B06Rik
ENSMUSG00000034829.8	76.0195	-2.07235	0.390591	-5.30567	1.12259e-07	1.25653e-06	DOWN	Nxnl1
ENSMUSG00000039678.12	1574.37	0.622613	0.117368	5.30478	1.12807e-07	1.26189e-06	UP	Tbc1d13
ENSMUSG00000023960.13	276.659	-1.15176	0.21713	-5.30449	1.12988e-07	1.26315e-06	DOWN	Enpp5
ENSMUSG00000021953.14	5119.26	0.606241	0.114291	5.30435	1.13077e-07	1.26338e-06	UP	Tdh
ENSMUSG00000075232.5	1017.8	0.692707	0.130606	5.3038	1.13416e-07	1.2664e-06	UP	Amd1
ENSMUSG00000030270.11	64.855	-2.26388	0.42686	-5.30357	1.1356e-07	1.26724e-06	DOWN	Cpne9
ENSMUSG00000041769.13	1791.47	0.598509	0.112853	5.30346	1.13629e-07	1.26725e-06	UP	Ppp2r2d
ENSMUSG00000021518.4	908.726	0.705807	0.133094	5.30309	1.13859e-07	1.26903e-06	UP	Ptdss1
ENSMUSG00000024304.14	175.792	1.36146	0.256744	5.30279	1.14045e-07	1.27034e-06	UP	Cdh2
ENSMUSG00000034616.16	209.166	-1.39231	0.262575	-5.30253	1.14211e-07	1.27142e-06	DOWN	Ssh3
ENSMUSG00000055994.15	118.985	-1.79099	0.3379	-5.30035	1.1558e-07	1.28589e-06	DOWN	Nod2
ENSMUSG00000049502.17	341.133	0.99645	0.188071	5.29827	1.16906e-07	1.29986e-06	UP	Dtx3l
ENSMUSG00000014599.10	76.1627	2.72225	0.513875	5.29749	1.17404e-07	1.3046e-06	UP	Csf1
ENSMUSG00000051510.13	2647.98	0.604093	0.114048	5.29682	1.17835e-07	1.3086e-06	UP	Mafg
ENSMUSG00000039865.8	90.0771	-1.95875	0.369835	-5.29629	1.18179e-07	1.31164e-06	DOWN	Slc44a3
ENSMUSG00000037386.16	502.973	0.895127	0.16902	5.29599	1.18371e-07	1.31298e-06	UP	Rims2
ENSMUSG00000079104.4	900.329	0.70748	0.133624	5.29454	1.19313e-07	1.32263e-06	UP	Prps1l3
ENSMUSG00000019437.17	429.405	1.10217	0.208178	5.29435	1.19442e-07	1.32327e-06	UP	Tlcd1
ENSMUSG00000074274.7	39.0154	-3.24468	0.613006	-5.29307	1.2028e-07	1.33174e-06	DOWN	D930028M14Rik
ENSMUSG00000074281.3	47.1069	-2.75764	0.52124	-5.29054	1.21956e-07	1.3495e-06	DOWN	Gm12522
ENSMUSG00000005615.15	549.09	0.92599	0.175039	5.29018	1.22197e-07	1.35077e-06	UP	Pcyt1a
ENSMUSG00000032621.8	2173.63	0.584378	0.110465	5.29015	1.22218e-07	1.35077e-06	UP	Srek1
ENSMUSG00000055069.3	93.1786	-1.95592	0.370011	-5.28612	1.24939e-07	1.38002e-06	DOWN	Rab39
ENSMUSG00000097660.1	41.8249	-3.13554	0.593203	-5.28578	1.25171e-07	1.38175e-06	DOWN	Gm26762
ENSMUSG00000051790.15	896.005	-0.76594	0.144936	-5.28468	1.25928e-07	1.38927e-06	DOWN	Nlgn2
ENSMUSG00000025171.1	340.92	-1.00406	0.190012	-5.28417	1.26276e-07	1.39228e-06	DOWN	Ubtd1
ENSMUSG00000021282.17	6541.79	0.55523	0.105112	5.28226	1.27603e-07	1.40607e-06	UP	Eif5
ENSMUSG00000033799.10	2385.41	0.598807	0.11337	5.2819	1.27854e-07	1.408e-06	UP	Fam208b
ENSMUSG00000074797.11	1488.68	0.703486	0.13322	5.28063	1.28739e-07	1.4169e-06	UP	Itpa
ENSMUSG00000030042.15	1171.81	0.660171	0.125026	5.28028	1.28986e-07	1.41877e-06	UP	Pole4
ENSMUSG00000025726.11	371.092	1.09322	0.207047	5.28008	1.2913e-07	1.4195e-06	UP	Slc28a1
ENSMUSG00000049606.16	1608.48	0.662968	0.125581	5.27919	1.29753e-07	1.4255e-06	UP	Zfp644
ENSMUSG00000006457.3	562.437	-0.910164	0.172442	-5.27808	1.30542e-07	1.43317e-06	DOWN	Actn3
ENSMUSG00000047496.6	83.1109	-2.17028	0.411195	-5.27799	1.30606e-07	1.43317e-06	DOWN	Rnf152
ENSMUSG00000022774.13	2315.29	0.570573	0.108121	5.27717	1.31196e-07	1.43878e-06	UP	Ncbp2
ENSMUSG00000031993.7	504.059	0.894225	0.16948	5.27629	1.31828e-07	1.44485e-06	UP	Snx19
ENSMUSG00000041482.16	92.2939	1.82707	0.346529	5.27248	1.34595e-07	1.47431e-06	UP	Piezo2
ENSMUSG00000015697.14	3128.4	0.545355	0.103464	5.27098	1.35695e-07	1.48547e-06	UP	Setdb1
ENSMUSG00000026641.13	1219.39	0.645033	0.122393	5.27017	1.36298e-07	1.49119e-06	UP	Usf1
ENSMUSG00000078773.11	1044.45	-0.678922	0.128842	-5.26941	1.36865e-07	1.49651e-06	DOWN	Rad54b
ENSMUSG00000036639.12	504.39	0.873184	0.165784	5.26699	1.38676e-07	1.5154e-06	UP	Nudt1
ENSMUSG00000044986.10	355.42	-1.03189	0.196014	-5.26435	1.40684e-07	1.53644e-06	DOWN	Tst
ENSMUSG00000030881.15	1004.02	0.68155	0.129471	5.26413	1.40855e-07	1.5374e-06	UP	Arfip2
ENSMUSG00000037295.7	916.427	-0.75958	0.144357	-5.26181	1.42644e-07	1.556e-06	DOWN	Ldlrap1
ENSMUSG00000034160.13	6666.31	-0.553219	0.105153	-5.26111	1.4319e-07	1.56103e-06	DOWN	Ogt
ENSMUSG00000001555.10	873.06	0.723956	0.137665	5.25883	1.44978e-07	1.57959e-06	UP	Fkbp10
ENSMUSG00000023147.17	963.062	0.685504	0.130525	5.25192	1.50525e-07	1.6381e-06	UP	Wrb
ENSMUSG00000029283.17	1616.54	-0.602606	0.114739	-5.25198	1.5047e-07	1.6381e-06	DOWN	Cdc7
ENSMUSG00000029032.12	421.757	-0.961901	0.183264	-5.24871	1.5317e-07	1.66589e-06	DOWN	Arhgef16
ENSMUSG00000019984.16	1571.27	0.673308	0.128334	5.24653	1.54993e-07	1.68472e-06	UP	Med23
ENSMUSG00000031540.13	2968.14	0.599384	0.114279	5.24492	1.5635e-07	1.69847e-06	UP	Kat6a
ENSMUSG00000035851.14	2646.11	0.574155	0.109498	5.24349	1.57564e-07	1.71066e-06	UP	Ythdc1
ENSMUSG00000024197.10	1940.58	-0.59936	0.114323	-5.24269	1.58256e-07	1.71716e-06	DOWN	Plin3
ENSMUSG00000030494.13	331.456	-1.01044	0.192785	-5.2413	1.5945e-07	1.72909e-06	DOWN	Rhpn2
ENSMUSG00000002297.16	3768.87	0.518849	0.0990438	5.23858	1.61813e-07	1.75369e-06	UP	Dbf4
ENSMUSG00000022822.16	2911.95	0.548606	0.104766	5.23649	1.63657e-07	1.77263e-06	UP	Abcc5
ENSMUSG00000075227.6	313.623	1.02792	0.196321	5.23591	1.64173e-07	1.77718e-06	UP	Znhit2
ENSMUSG00000070934.6	1580.23	0.631093	0.120687	5.22918	1.70267e-07	1.84207e-06	UP	Rraga
ENSMUSG00000037935.16	1805.03	0.630781	0.120653	5.22804	1.71317e-07	1.85233e-06	UP	Smarce1
ENSMUSG00000026189.13	569.235	-0.826701	0.158138	-5.22771	1.71622e-07	1.85346e-06	DOWN	Pecr
ENSMUSG00000096883.2	149.944	-1.4504	0.277444	-5.22772	1.71615e-07	1.85346e-06	DOWN	Shisa8
ENSMUSG00000028300.14	524.463	-0.847816	0.16226	-5.22506	1.74096e-07	1.87908e-06	DOWN	C9orf72
ENSMUSG00000048355.2	107.294	1.70145	0.325756	5.22309	1.7596e-07	1.89808e-06	UP	Arxes1
ENSMUSG00000021810.3	1603.9	0.602489	0.115402	5.2208	1.78155e-07	1.92031e-06	UP	Ecd
ENSMUSG00000027332.11	828.589	0.752117	0.144064	5.22072	1.78229e-07	1.92031e-06	UP	Ivd
ENSMUSG00000024212.9	1394.18	0.758347	0.145299	5.21921	1.79687e-07	1.93489e-06	UP	Mllt1
ENSMUSG00000050050.17	90.994	-1.87222	0.358849	-5.21731	1.81545e-07	1.95375e-06	DOWN	Ccdc158
ENSMUSG00000024805.16	410.209	-0.925671	0.177486	-5.21545	1.83372e-07	1.97112e-06	DOWN	Pcgf5
ENSMUSG00000074364.6	99.0495	1.89658	0.363642	5.21551	1.83312e-07	1.97112e-06	UP	Ehd2
ENSMUSG00000062184.11	94.9754	1.77449	0.340271	5.21495	1.83868e-07	1.97529e-06	UP	Hs6st2
ENSMUSG00000026247.13	55.4145	-2.54526	0.488343	-5.21204	1.86776e-07	2.0042e-06	DOWN	Ecel1
ENSMUSG00000031487.5	542.002	0.837906	0.160763	5.21205	1.86767e-07	2.0042e-06	UP	Brf2
ENSMUSG00000024841.7	1369.35	0.636218	0.122072	5.21183	1.86983e-07	2.00526e-06	UP	Eif1ad
ENSMUSG00000052889.11	93.0434	-1.84322	0.353687	-5.21144	1.87385e-07	2.0084e-06	DOWN	Prkcb
ENSMUSG00000039515.11	2603.06	0.559358	0.107335	5.21131	1.87511e-07	2.00858e-06	UP	Ptpa
ENSMUSG00000001313.12	580.356	-0.843003	0.161827	-5.20927	1.8958e-07	2.02956e-06	DOWN	Rnd2
ENSMUSG00000001855.15	2387.23	0.696642	0.133746	5.20868	1.90187e-07	2.03488e-06	UP	NDOWN214
ENSMUSG00000064037.13	1737.69	0.626381	0.120272	5.20805	1.90831e-07	2.04058e-06	UP	Gpn1
ENSMUSG00000022463.8	5021.89	-0.519523	0.0997656	-5.20744	1.91461e-07	2.04614e-06	DOWN	Srebf2
ENSMUSG00000025821.9	377.828	0.94714	0.18189	5.20722	1.91688e-07	2.04738e-06	UP	Zfp282
ENSMUSG00000029364.15	789.07	0.752394	0.144525	5.20597	1.92985e-07	2.06004e-06	UP	Wsb2
ENSMUSG00000051934.5	2007.87	-0.600419	0.115391	-5.20334	1.95736e-07	2.08819e-06	DOWN	Spats2
ENSMUSG00000084834.1	80.2703	-1.98939	0.382405	-5.20232	1.96816e-07	2.0985e-06	DOWN	4930565N06Rik
ENSMUSG00000034164.17	229.89	-1.17049	0.22503	-5.20149	1.97694e-07	2.10664e-06	DOWN	Emid1
ENSMUSG00000031153.16	665.251	0.784745	0.150955	5.19853	2.00871e-07	2.13926e-06	UP	Gripap1
ENSMUSG00000033439.12	343.8	-1.01437	0.195135	-5.19828	2.01141e-07	2.14089e-06	DOWN	Trmt13
ENSMUSG00000034163.10	2097.58	-0.598662	0.115218	-5.1959	2.03728e-07	2.16718e-06	DOWN	Zfc3h1
ENSMUSG00000034731.10	1093.36	-0.826789	0.159142	-5.19529	2.04405e-07	2.17312e-06	DOWN	Dgkh
ENSMUSG00000028466.15	309.025	1.03195	0.198655	5.19469	2.05056e-07	2.17754e-06	UP	Creb3
ENSMUSG00000030753.15	1244.61	0.828733	0.159534	5.19471	2.05036e-07	2.17754e-06	UP	Thap12
ENSMUSG00000032584.12	43.9214	-2.88352	0.555431	-5.1915	2.08603e-07	2.21393e-06	DOWN	Mst1r
ENSMUSG00000071654.5	336.024	0.994122	0.191651	5.18714	2.13548e-07	2.26511e-06	UP	Uqcc3
ENSMUSG00000027559.5	112.937	1.61597	0.311666	5.18494	2.16088e-07	2.29074e-06	UP	Car3
ENSMUSG00000027394.13	501.3	0.842144	0.162502	5.18237	2.1908e-07	2.32111e-06	UP	Ttl
ENSMUSG00000032702.16	545.097	-0.826156	0.159426	-5.18205	2.19455e-07	2.32375e-06	DOWN	Kank1
ENSMUSG00000038816.14	1020.75	0.712014	0.137409	5.1817	2.1987e-07	2.32681e-06	UP	Ctnnal1
ENSMUSG00000029348.11	218.701	-1.18543	0.22882	-5.18061	2.21156e-07	2.33908e-06	DOWN	Asphd2
ENSMUSG00000037016.11	931.841	0.741375	0.143117	5.18019	2.21662e-07	2.34308e-06	UP	Frem2
ENSMUSG00000040289.8	155.165	-1.47449	0.284744	-5.17829	2.23934e-07	2.36575e-06	DOWN	Hey1
ENSMUSG00000036661.14	288.042	-1.0486	0.202628	-5.17497	2.27943e-07	2.40671e-06	DOWN	Dennd3
ENSMUSG00000018340.13	1761.55	-0.654461	0.126484	-5.17428	2.28794e-07	2.41432e-06	DOWN	Anxa6
ENSMUSG00000028126.16	1134.98	0.702458	0.135763	5.17416	2.28935e-07	2.41442e-06	UP	Pip5k1a
ENSMUSG00000027274.16	343.869	0.969632	0.187445	5.17289	2.30496e-07	2.4295e-06	UP	Mkks
ENSMUSG00000005533.10	1299.1	-0.67044	0.129673	-5.17025	2.33787e-07	2.46278e-06	DOWN	Igf1r
ENSMUSG00000026603.13	389.136	0.929173	0.179773	5.1686	2.35857e-07	2.48214e-06	UP	Smyd2
ENSMUSG00000046311.13	922.069	0.695995	0.134659	5.16857	2.35895e-07	2.48214e-06	UP	Zfp62
ENSMUSG00000029924.12	1318.07	0.654335	0.126612	5.16804	2.36565e-07	2.48637e-06	UP	Slc37a3
ENSMUSG00000053293.9	2666.17	0.599858	0.116069	5.1681	2.36483e-07	2.48637e-06	UP	Pom121
ENSMUSG00000041703.7	403.294	1.02509	0.198386	5.16716	2.37677e-07	2.49663e-06	UP	Zic5
ENSMUSG00000006641.12	403.961	0.9251	0.179085	5.16572	2.39519e-07	2.51342e-06	UP	Slc5a6
ENSMUSG00000054716.4	334.484	1.09221	0.211436	5.16569	2.39548e-07	2.51342e-06	UP	Zfp771
ENSMUSG00000108900.1	108.448	1.68927	0.327052	5.16514	2.40257e-07	2.51942e-06	UP	Ccdc194
ENSMUSG00000042772.15	4231.28	0.584373	0.113148	5.16466	2.40877e-07	2.52449e-06	UP	Smg7
ENSMUSG00000031563.8	2634.59	0.601811	0.116581	5.16216	2.44114e-07	2.55695e-06	UP	Wwc2
ENSMUSG00000046675.7	212.365	1.22355	0.237119	5.16007	2.46853e-07	2.58418e-06	UP	Tmem251
ENSMUSG00000024870.5	2198.32	0.603875	0.117223	5.15151	2.58398e-07	2.7035e-06	UP	Rab1b
ENSMUSG00000030101.15	521.796	0.855848	0.166154	5.15093	2.59203e-07	2.71038e-06	UP	Sumf1
ENSMUSG00000039774.12	167.828	-1.4424	0.280118	-5.14925	2.61528e-07	2.73177e-06	DOWN	Galnt12
ENSMUSG00000040466.16	580.513	-0.801352	0.155627	-5.14919	2.61618e-07	2.73177e-06	DOWN	Blvrb
ENSMUSG00000068663.14	786.384	0.72671	0.141133	5.14913	2.61693e-07	2.73177e-06	UP	Clec16a
ENSMUSG00000005447.12	792.651	-0.819259	0.159125	-5.14852	2.62552e-07	2.73918e-06	DOWN	Pafah1b3
ENSMUSG00000022325.14	2035.65	0.596798	0.116076	5.14144	2.7264e-07	2.84283e-06	UP	Pop1
ENSMUSG00000054474.15	227.648	-1.16979	0.227534	-5.14115	2.73059e-07	2.84559e-06	DOWN	Thnsl2
ENSMUSG00000043843.16	71.3224	-2.08407	0.405382	-5.14102	2.73252e-07	2.84599e-06	DOWN	Tmem145
ENSMUSG00000007097.14	39.7439	-2.96507	0.576871	-5.13991	2.7487e-07	2.86122e-06	DOWN	Atp1a2
ENSMUSG00000086965.1	106.399	1.77313	0.345044	5.13883	2.76453e-07	2.87607e-06	UP	Rtl10
ENSMUSG00000031545.6	2228.23	0.568933	0.110751	5.13706	2.79068e-07	2.90165e-06	UP	Gpat4
ENSMUSG00000028923.14	972.192	-0.672993	0.131031	-5.13614	2.80439e-07	2.91426e-06	DOWN	Necap2
ENSMUSG00000029073.9	202.103	1.22178	0.237989	5.13379	2.83969e-07	2.94928e-06	UP	Cptp
ENSMUSG00000025375.15	80.5536	-2.04426	0.398273	-5.13282	2.85435e-07	2.96283e-06	DOWN	Aatk
ENSMUSG00000036501.6	901.802	0.743234	0.144804	5.13271	2.85605e-07	2.96294e-06	UP	Fam13b
ENSMUSG00000073894.1	1142.37	0.668051	0.130177	5.13188	2.86867e-07	2.97435e-06	UP	Rbmxl2
ENSMUSG00000077450.12	603.937	0.786273	0.153236	5.13113	2.8801e-07	2.98452e-06	UP	Rab11b
ENSMUSG00000042010.16	742.251	-0.747754	0.145793	-5.12886	2.91502e-07	3.01901e-06	DOWN	Acacb
ENSMUSG00000085715.2	73.2552	2.37154	0.462427	5.12847	2.92106e-07	3.02357e-06	UP	Tsix
ENSMUSG00000061028.7	1281.78	-0.638252	0.12447	-5.12774	2.93235e-07	3.03356e-06	DOWN	Clasrp
ENSMUSG00000043895.6	712.201	0.737246	0.14381	5.12654	2.95112e-07	3.05126e-06	UP	S1pr2
ENSMUSG00000061286.7	1315.5	0.620529	0.121073	5.12526	2.97128e-07	3.07037e-06	UP	Exosc5
ENSMUSG00000050071.8	2625.16	0.599285	0.116931	5.12514	2.97324e-07	3.07068e-06	UP	Bex1
ENSMUSG00000037243.17	1034.27	-0.713665	0.139284	-5.1238	2.99443e-07	3.09084e-06	DOWN	Zfp692
ENSMUSG00000063236.6	623.939	0.768062	0.149916	5.12327	3.00274e-07	3.09768e-06	UP	1110038F14Rik
ENSMUSG00000022253.15	2050.03	-0.57998	0.113222	-5.1225	3.01515e-07	3.10875e-06	DOWN	Nadk2
ENSMUSG00000020288.13	687.046	0.769272	0.15023	5.12063	3.04518e-07	3.13794e-06	UP	Ahsa2
ENSMUSG00000021118.7	121.948	-1.56151	0.304975	-5.12012	3.05342e-07	3.14468e-06	DOWN	Plek2
ENSMUSG00000034259.8	525.144	0.881841	0.172247	5.11963	3.06136e-07	3.14943e-06	UP	Exosc4
ENSMUSG00000037966.15	386.963	-0.942427	0.184081	-5.11962	3.06145e-07	3.14943e-06	DOWN	Ninj1
ENSMUSG00000045180.13	782.731	0.828868	0.161932	5.11863	3.07759e-07	3.16428e-06	UP	Shroom2
ENSMUSG00000028680.14	341.021	1.06978	0.209005	5.11845	3.08053e-07	3.16552e-06	UP	Plk3
ENSMUSG00000030302.16	40.0606	-2.96448	0.579198	-5.11825	3.08378e-07	3.1671e-06	DOWN	Atp2b2
ENSMUSG00000037627.16	63.7715	-2.35049	0.459361	-5.11686	3.10658e-07	3.18875e-06	DOWN	Rgs22
ENSMUSG00000028631.7	32.6913	-3.51608	0.687911	-5.11125	3.20041e-07	3.28322e-06	DOWN	Kcnq4
ENSMUSG00000020340.16	1216.25	-0.654472	0.128049	-5.11111	3.20267e-07	3.28372e-06	DOWN	Cyfip2
ENSMUSG00000038668.14	310.706	1.02945	0.201577	5.10698	3.27353e-07	3.35451e-06	UP	Lpar1
ENSMUSG00000036591.16	1858.23	0.606777	0.118852	5.10531	3.30248e-07	3.38229e-06	UP	Arhgap21
ENSMUSG00000015748.13	2393.14	0.539165	0.105641	5.10374	3.3301e-07	3.40868e-06	UP	Prpf3
ENSMUSG00000052353.13	139.288	1.82028	0.356802	5.10165	3.36706e-07	3.4446e-06	UP	Cemip
ENSMUSG00000021962.9	1488.05	0.62886	0.123282	5.10098	3.37897e-07	3.45487e-06	UP	Dcp1a
ENSMUSG00000027763.13	364.475	0.945365	0.18538	5.0996	3.40377e-07	3.47829e-06	UP	Mbnl1
ENSMUSG00000034751.16	440.648	0.924181	0.181235	5.09934	3.40836e-07	3.48106e-06	UP	Mast4
ENSMUSG00000086291.1	128.669	-1.49517	0.293221	-5.09912	3.41229e-07	3.48315e-06	DOWN	Gm15513
ENSMUSG00000022353.10	1859.08	0.740832	0.145374	5.09605	3.46821e-07	3.53826e-06	UP	Mtss1
ENSMUSG00000024063.13	97.0302	-1.72257	0.338063	-5.0954	3.47998e-07	3.54831e-06	DOWN	Lbh
ENSMUSG00000054065.12	287.399	-1.07091	0.210196	-5.09481	3.49095e-07	3.55752e-06	DOWN	Pkp3
ENSMUSG00000025872.5	1606.31	0.597547	0.117344	5.09225	3.53832e-07	3.60381e-06	UP	Thoc3
ENSMUSG00000020198.8	4030.62	0.507991	0.0998335	5.08838	3.61138e-07	3.67618e-06	UP	Ap3d1
ENSMUSG00000034771.15	80.8993	-1.91711	0.376846	-5.08724	3.63306e-07	3.69622e-06	DOWN	Tle2
ENSMUSG00000028886.15	1635.83	0.635653	0.124962	5.08677	3.64207e-07	3.70334e-06	UP	Eya3
ENSMUSG00000038526.14	73.5709	-2.09662	0.412505	-5.08267	3.72166e-07	3.78218e-06	DOWN	Car14
ENSMUSG00000036918.15	241.893	-1.12021	0.22042	-5.08214	3.7321e-07	3.7907e-06	DOWN	Ttc7
ENSMUSG00000041119.11	191.908	-1.42777	0.280968	-5.08162	3.74232e-07	3.79899e-06	DOWN	Pde9a
ENSMUSG00000059540.15	214.578	-1.21802	0.23979	-5.07953	3.78375e-07	3.83894e-06	DOWN	Tcea2
ENSMUSG00000038886.10	847.303	-0.793424	0.156314	-5.07583	3.85817e-07	3.91228e-06	DOWN	Man2a2
ENSMUSG00000044217.17	59.2143	-2.29951	0.45305	-5.07562	3.86236e-07	3.91438e-06	DOWN	Aqp5
ENSMUSG00000027030.15	144.813	-1.42202	0.280321	-5.07281	3.91987e-07	3.97049e-06	DOWN	Stk39
ENSMUSG00000024313.7	196.448	1.36298	0.268713	5.07226	3.93122e-07	3.97979e-06	UP	Mep1b
ENSMUSG00000017311.15	28.0855	-4.69492	0.925683	-5.07184	3.93986e-07	3.98635e-06	DOWN	Pyy
ENSMUSG00000092225.1	375.506	0.961737	0.189662	5.0708	3.96149e-07	4.00604e-06	UP	Gm2381
ENSMUSG00000018796.13	730.174	-0.777157	0.153268	-5.07058	3.9661e-07	4.0085e-06	DOWN	Acsl1
ENSMUSG00000026036.17	1010.54	0.6624	0.130647	5.07015	3.97512e-07	4.01542e-06	UP	Nif3l1
ENSMUSG00000074217.8	123.225	-1.64132	0.32373	-5.07004	3.97739e-07	4.01551e-06	DOWN	2210011C24Rik
ENSMUSG00000024560.6	1183.83	0.655275	0.129282	5.06858	4.00793e-07	4.04413e-06	UP	Cxxc1
ENSMUSG00000031511.15	2024.83	0.61519	0.121402	5.06736	4.03365e-07	4.06785e-06	UP	Arhgef7
ENSMUSG00000024164.15	32.0626	-3.46737	0.684337	-5.06675	4.04662e-07	4.0787e-06	DOWN	C3
ENSMUSG00000079111.3	1838.87	0.599638	0.118361	5.06619	4.0586e-07	4.08854e-06	UP	Kdelr2
ENSMUSG00000005534.10	1080.23	-0.686199	0.135483	-5.06482	4.08785e-07	4.11351e-06	DOWN	Insr
ENSMUSG00000023022.14	1905.06	-0.623712	0.123146	-5.06483	4.08775e-07	4.11351e-06	DOWN	Lima1
ENSMUSG00000018672.15	75.0714	-2.1483	0.424193	-5.06444	4.09605e-07	4.11952e-06	DOWN	Copz2
ENSMUSG00000029577.13	2347.73	0.574621	0.113502	5.06263	4.13507e-07	4.15649e-06	UP	Ube3b
ENSMUSG00000029311.16	803.946	0.747607	0.147704	5.06152	4.15935e-07	4.17862e-06	UP	Hsd17b11
ENSMUSG00000069755.5	89.5274	1.81236	0.358085	5.06126	4.16501e-07	4.18203e-06	UP	Zfp125
ENSMUSG00000002731.6	460.499	-0.849492	0.167855	-5.06088	4.17336e-07	4.18585e-06	DOWN	Prkra
ENSMUSG00000096014.1	166.385	1.55823	0.307895	5.06092	4.1723e-07	4.18585e-06	UP	Sox1
ENSMUSG00000029168.14	499.861	-0.882225	0.174329	-5.0607	4.17725e-07	4.18747e-06	DOWN	Dpysl5
ENSMUSG00000015882.17	452.68	-0.908935	0.179637	-5.05984	4.19598e-07	4.20397e-06	DOWN	Lcorl
ENSMUSG00000020085.15	402.974	-0.896639	0.177214	-5.05965	4.2003e-07	4.20601e-06	DOWN	Aifm2
ENSMUSG00000029070.9	195.845	-1.2854	0.254111	-5.05843	4.22718e-07	4.23062e-06	DOWN	Mxra8
ENSMUSG00000029056.13	902.514	-0.687458	0.135967	-5.05606	4.28006e-07	4.28122e-06	DOWN	Pank4
ENSMUSG00000018861.8	477.549	-0.88336	0.174729	-5.05559	4.29059e-07	4.28808e-06	DOWN	Fdxr
ENSMUSG00000024764.9	2023.08	0.744715	0.147307	5.05555	4.29157e-07	4.28808e-06	UP	Naa40
ENSMUSG00000063334.16	1966.61	0.616296	0.12195	5.05369	4.33351e-07	4.32764e-06	UP	Krr1
ENSMUSG00000040599.13	1399.63	0.609189	0.120565	5.05277	4.35446e-07	4.3462e-06	UP	Mis12
ENSMUSG00000020773.11	168.307	-1.34885	0.267122	-5.04957	4.42807e-07	4.41729e-06	DOWN	Trim47
ENSMUSG00000026843.15	2798.68	0.520948	0.10317	5.0494	4.43189e-07	4.41871e-06	UP	Fubp3
ENSMUSG00000103039.1	84.1347	-1.84409	0.36525	-5.04883	4.44525e-07	4.42963e-06	DOWN	Gm37123
ENSMUSG00000039086.9	282.989	-1.04125	0.206344	-5.04616	4.50778e-07	4.48952e-06	DOWN	Ss18l1
ENSMUSG00000074405.8	596.381	0.788862	0.156332	5.04605	4.5103e-07	4.4896e-06	UP	Zfp865
ENSMUSG00000027220.2	122.662	-1.52426	0.302087	-5.04577	4.51708e-07	4.49393e-06	DOWN	Syt13
ENSMUSG00000049154.11	38.094	-2.99825	0.594417	-5.04401	4.55866e-07	4.53284e-06	DOWN	Fam183b
ENSMUSG00000021385.10	649.197	0.746048	0.147919	5.04361	4.56833e-07	4.54001e-06	UP	Ippk
ENSMUSG00000039000.8	2652.29	0.528786	0.104886	5.04154	4.61802e-07	4.58691e-06	UP	Ube3c
ENSMUSG00000028086.15	867.92	0.697414	0.138337	5.04142	4.62093e-07	4.58733e-06	UP	Fbxw7
ENSMUSG00000005148.8	2359.04	0.632656	0.125526	5.04002	4.65476e-07	4.61843e-06	UP	Klf5
ENSMUSG00000068874.13	56.3936	-2.30128	0.456776	-5.0381	4.70181e-07	4.66261e-06	DOWN	Selenbp1
ENSMUSG00000017188.3	817.099	0.70947	0.140846	5.03721	4.72364e-07	4.68173e-06	UP	Coa3
ENSMUSG00000066415.4	1396.32	0.599939	0.11912	5.03643	4.74299e-07	4.69839e-06	UP	Msl2
ENSMUSG00000020806.15	1736.88	-0.574158	0.114012	-5.03596	4.75455e-07	4.70731e-06	DOWN	Rhbdf2
ENSMUSG00000019478.16	575.984	0.793227	0.157571	5.03409	4.80122e-07	4.74964e-06	UP	Rab4a
ENSMUSG00000039713.16	868.56	-0.802104	0.159336	-5.03404	4.80246e-07	4.74964e-06	DOWN	Plekhg5
ENSMUSG00000066880.15	201.171	1.21	0.240385	5.03361	4.81328e-07	4.75779e-06	UP	Zfp617
ENSMUSG00000028268.14	86.9302	1.80281	0.358167	5.03342	4.81801e-07	4.75992e-06	UP	Gbp3
ENSMUSG00000032405.10	1065.29	-0.654904	0.130165	-5.03135	4.87036e-07	4.80906e-06	DOWN	Pias1
ENSMUSG00000034595.17	662.337	0.743454	0.147802	5.03009	4.90259e-07	4.83828e-06	UP	Ppp1r18
ENSMUSG00000009090.17	3623.14	0.506718	0.100781	5.02791	4.95855e-07	4.8909e-06	UP	Ap1b1
ENSMUSG00000020706.13	7535.5	0.474428	0.0944093	5.02523	5.02836e-07	4.95711e-06	UP	Ftsj3
ENSMUSG00000002319.16	992.507	0.652016	0.129757	5.0249	5.03696e-07	4.96293e-06	UP	Ipo4
ENSMUSG00000041747.3	1578.22	0.610034	0.121411	5.02452	5.04696e-07	4.97012e-06	UP	Utp15
ENSMUSG00000024238.14	388.082	0.904581	0.180058	5.02382	5.06525e-07	4.98547e-06	UP	Zeb1
ENSMUSG00000024985.18	166.138	1.45012	0.288708	5.02278	5.09297e-07	5.01008e-06	UP	Tcf7l2
ENSMUSG00000029265.4	1559.34	0.707575	0.140903	5.02172	5.12113e-07	5.0351e-06	UP	Dr1
ENSMUSG00000045251.13	378.878	-0.930021	0.185204	-5.02161	5.12406e-07	5.03529e-06	DOWN	Zfp688
ENSMUSG00000026491.13	6434.32	0.477931	0.0952326	5.01856	5.20592e-07	5.11029e-06	UP	Ahctf1
ENSMUSG00000047719.2	501.242	0.846244	0.168622	5.0186	5.20503e-07	5.11029e-06	UP	Ubiad1
ENSMUSG00000022995.16	11081.6	0.583025	0.116191	5.01782	5.22607e-07	5.12733e-06	UP	Enah
ENSMUSG00000038518.15	7481.78	0.581532	0.115911	5.01706	5.24689e-07	5.14502e-06	UP	Jarid2
ENSMUSG00000047407.17	2626.1	0.542144	0.108074	5.01643	5.26415e-07	5.1592e-06	UP	Tgif1
ENSMUSG00000022526.8	408.584	0.911224	0.181816	5.01178	5.39283e-07	5.28251e-06	UP	Zfp251
ENSMUSG00000031833.10	912.786	-0.675965	0.134912	-5.01043	5.43088e-07	5.31695e-06	DOWN	Mast3
ENSMUSG00000040363.15	1136.28	0.62969	0.125689	5.00992	5.4453e-07	5.32824e-06	UP	Bcor
ENSMUSG00000021255.17	7446.09	0.499774	0.0997792	5.0088	5.47693e-07	5.35635e-06	UP	Esrrb
ENSMUSG00000022297.15	341.194	1.13527	0.226706	5.00766	5.50955e-07	5.38539e-06	UP	Fzd6
ENSMUSG00000042249.11	288.172	-1.02189	0.204158	-5.00542	5.57411e-07	5.44561e-06	DOWN	Grk3
ENSMUSG00000025423.15	3209.56	0.53724	0.107339	5.00509	5.5836e-07	5.44911e-06	UP	Pias2
ENSMUSG00000039252.11	108.063	-1.59863	0.319397	-5.00515	5.58179e-07	5.44911e-06	DOWN	Lgi2
ENSMUSG00000042423.9	829.172	0.684197	0.136738	5.00371	5.62367e-07	5.48531e-06	UP	Fbrs
ENSMUSG00000025041.16	775.207	0.727736	0.145492	5.00189	5.67724e-07	5.53464e-06	UP	Nt5c2
ENSMUSG00000040938.16	50.819	-2.43817	0.487568	-5.00067	5.71302e-07	5.56658e-06	DOWN	Slc16a11
ENSMUSG00000024357.9	298.189	-1.00233	0.200462	-5.00012	5.72937e-07	5.57956e-06	DOWN	Sil1
ENSMUSG00000007570.16	828.162	-0.694738	0.138996	-4.99826	5.78495e-07	5.63071e-06	DOWN	Fance
ENSMUSG00000042770.8	502.223	-0.895731	0.179222	-4.99788	5.79638e-07	5.63588e-06	DOWN	Hebp1
ENSMUSG00000063952.16	1434.2	0.764251	0.152915	4.99789	5.7961e-07	5.63588e-06	UP	Brpf3
ENSMUSG00000024970.4	794.952	0.730901	0.146279	4.99661	5.83468e-07	5.67013e-06	UP	Spindoc
ENSMUSG00000020905.11	119.474	-1.5374	0.307712	-4.99621	5.8468e-07	5.67891e-06	DOWN	Usp43
ENSMUSG00000070639.5	322.713	-1.00709	0.2016	-4.99549	5.86878e-07	5.69726e-06	DOWN	Lrrc8b
ENSMUSG00000021794.16	8225.97	0.516261	0.10335	4.99525	5.8759e-07	5.70117e-06	UP	Glud1
ENSMUSG00000036598.4	87.4303	-1.8298	0.36632	-4.99509	5.88093e-07	5.70305e-06	DOWN	Ccdc113
ENSMUSG00000063047.9	241.066	1.18231	0.236814	4.99257	5.95802e-07	5.77477e-06	UP	Zfp780b
ENSMUSG00000064264.14	715.239	0.855516	0.171362	4.99246	5.96159e-07	5.77519e-06	UP	Zfp428
ENSMUSG00000033706.13	2326.99	0.529644	0.106146	4.98977	6.04503e-07	5.85295e-06	UP	Smyd5
ENSMUSG00000003604.14	487.537	0.83536	0.167435	4.98915	6.06451e-07	5.86873e-06	UP	Aven
ENSMUSG00000054723.6	582.275	-0.854054	0.171188	-4.989	6.06939e-07	5.87037e-06	DOWN	Vmac
ENSMUSG00000060548.13	322.094	0.96686	0.193848	4.98772	6.10963e-07	5.90617e-06	UP	Tnfrsf19
ENSMUSG00000087193.7	40.3483	2.77913	0.557206	4.98762	6.11282e-07	5.90617e-06	UP	Gm14820
ENSMUSG00000005575.16	1495.81	0.622543	0.124863	4.98579	6.17099e-07	5.95926e-06	UP	Ube2m
ENSMUSG00000048874.15	5090.89	0.473647	0.0950048	4.9855	6.18017e-07	5.965e-06	UP	Phf3
ENSMUSG00000036777.8	7886.12	-0.471333	0.0945488	-4.98507	6.19387e-07	5.97509e-06	DOWN	Anln
ENSMUSG00000025950.16	1706.82	-0.577668	0.115912	-4.98369	6.23818e-07	6.01469e-06	DOWN	Idh1
ENSMUSG00000030329.11	199.094	-1.21705	0.244319	-4.98142	6.31181e-07	6.0825e-06	DOWN	Pianp
ENSMUSG00000033581.17	1462.25	-0.598737	0.120206	-4.9809	6.32878e-07	6.09566e-06	DOWN	Igf2bp2
ENSMUSG00000044442.11	251.193	1.07662	0.216194	4.97987	6.36269e-07	6.12513e-06	UP	N6amt1
ENSMUSG00000030208.15	988.853	0.919144	0.184611	4.97883	6.39703e-07	6.15497e-06	UP	Emp1
ENSMUSG00000015944.9	357.09	-0.924147	0.185625	-4.97858	6.40528e-07	6.15938e-06	DOWN	Castor2
ENSMUSG00000033735.9	1061.65	0.66235	0.133042	4.97849	6.4083e-07	6.15938e-06	UP	Spr
ENSMUSG00000070394.10	865.583	-0.763649	0.153427	-4.9773	6.44789e-07	6.1942e-06	DOWN	Tmem256
ENSMUSG00000024835.14	2354.72	-0.538773	0.108284	-4.97555	6.50634e-07	6.2471e-06	DOWN	Coro1b
ENSMUSG00000021482.10	335.118	-1.02634	0.206295	-4.97511	6.52097e-07	6.25789e-06	DOWN	Aaed1
ENSMUSG00000044763.8	879.279	0.677608	0.136244	4.97349	6.57591e-07	6.30733e-06	UP	Trmt10c
ENSMUSG00000026463.17	323.149	-1.06926	0.215037	-4.97245	6.61122e-07	6.3379e-06	DOWN	Atp2b4
ENSMUSG00000089715.12	2431.23	0.656922	0.132135	4.97161	6.63985e-07	6.36204e-06	UP	Cbx6
ENSMUSG00000063146.11	370.981	-0.930156	0.187104	-4.97133	6.64939e-07	6.36787e-06	DOWN	Clip2
ENSMUSG00000022367.7	281.786	1.34247	0.27009	4.97047	6.67908e-07	6.39298e-06	UP	Has2
ENSMUSG00000030045.10	910.175	0.672582	0.135345	4.96941	6.71584e-07	6.42484e-06	UP	Mrpl19
ENSMUSG00000067235.14	77.6002	-1.92496	0.387451	-4.96826	6.75547e-07	6.45939e-06	DOWN	H2-Q10
ENSMUSG00000058006.12	11110.8	0.685066	0.137907	4.96759	6.77886e-07	6.47839e-06	UP	Mdn1
ENSMUSG00000001376.17	1792.69	0.56747	0.114244	4.96717	6.79363e-07	6.48914e-06	UP	Vps50
ENSMUSG00000022201.16	4046.59	0.507767	0.102261	4.96538	6.85652e-07	6.54583e-06	UP	Zfr
ENSMUSG00000019986.17	494.649	-0.811349	0.163413	-4.965	6.86996e-07	6.55526e-06	DOWN	Ahi1
ENSMUSG00000041235.12	1753.74	0.651813	0.131286	4.96482	6.87648e-07	6.5581e-06	UP	Chd7
ENSMUSG00000017713.9	82.3261	-1.90903	0.384539	-4.96446	6.88922e-07	6.56685e-06	DOWN	Tha1
ENSMUSG00000020463.15	2495.16	0.532881	0.107409	4.96123	7.00485e-07	6.67361e-06	UP	Ppp4r3b
ENSMUSG00000029196.9	361.54	1.02081	0.205774	4.96083	7.0191e-07	6.68374e-06	UP	Tada2b
ENSMUSG00000026614.6	58.5729	-2.42562	0.489159	-4.95875	7.09484e-07	6.75236e-06	DOWN	Slc30a10
ENSMUSG00000024378.9	1681.2	-0.689301	0.139035	-4.95775	7.13147e-07	6.78373e-06	DOWN	Stard4
ENSMUSG00000047787.7	58.8875	-2.22668	0.449256	-4.95637	7.18238e-07	6.82863e-06	DOWN	Flrt1
ENSMUSG00000041729.15	325.601	-1.04697	0.211312	-4.95464	7.24653e-07	6.88607e-06	DOWN	Coro2b
ENSMUSG00000071074.9	859.078	0.677884	0.136867	4.95287	7.31266e-07	6.94533e-06	UP	Yipf3
ENSMUSG00000015189.12	347.193	0.926319	0.187096	4.95104	7.38191e-07	7.0075e-06	UP	Casd1
ENSMUSG00000034518.14	2903.26	0.542564	0.109598	4.9505	7.40245e-07	7.02337e-06	UP	Hmgxb4
ENSMUSG00000019970.15	4672.94	0.558855	0.112913	4.94944	7.44262e-07	7.05786e-06	UP	Sgk1
ENSMUSG00000031889.9	2112.49	0.63224	0.127796	4.94724	7.52717e-07	7.13436e-06	UP	D230025D16Rik
ENSMUSG00000052544.9	127.645	-1.49411	0.302115	-4.9455	7.59489e-07	7.19485e-06	DOWN	St6galnac3
ENSMUSG00000030189.15	6677.41	0.477397	0.0965353	4.94531	7.60222e-07	7.1981e-06	UP	Ybx3
ENSMUSG00000031714.9	7308.15	0.49955	0.101029	4.94461	7.62948e-07	7.2202e-06	UP	Gab1
ENSMUSG00000020326.7	11544.5	0.467956	0.0946471	4.94421	7.64527e-07	7.23143e-06	UP	Ccng1
ENSMUSG00000035172.15	153.818	-1.53901	0.311327	-4.94338	7.67807e-07	7.25872e-06	DOWN	Plekhh3
ENSMUSG00000033610.15	238.146	1.15213	0.233083	4.943	7.6931e-07	7.26921e-06	UP	Pank1
ENSMUSG00000032688.8	464.503	-0.84174	0.170344	-4.94141	7.75582e-07	7.32472e-06	DOWN	Malt1
ENSMUSG00000049950.6	247.551	1.07142	0.216877	4.94022	7.80356e-07	7.36603e-06	UP	Rpp38
ENSMUSG00000070570.5	100.704	-1.64385	0.332819	-4.93917	7.8456e-07	7.40193e-06	DOWN	Slc17a7
ENSMUSG00000003226.7	7711.12	0.500523	0.101372	4.9375	7.91297e-07	7.46167e-06	UP	Ranbp2
ENSMUSG00000041957.15	1774.74	-0.717753	0.145375	-4.93726	7.92259e-07	7.46692e-06	DOWN	Pkp2
ENSMUSG00000091705.8	46.1784	-2.59555	0.525885	-4.93559	7.99092e-07	7.52747e-06	DOWN	H2-Q2
ENSMUSG00000109511.1	4068.99	0.485228	0.0983233	4.93503	8.01393e-07	7.54529e-06	UP	NDOWN62
ENSMUSG00000027782.10	3346.88	0.500256	0.101402	4.93339	8.08149e-07	7.60502e-06	UP	Kpna4
ENSMUSG00000042608.15	1125.29	0.618139	0.125336	4.93186	8.14524e-07	7.66109e-06	UP	Stk40
ENSMUSG00000026177.11	98.8514	-1.7356	0.35195	-4.93139	8.16466e-07	7.67544e-06	DOWN	Slc11a1
ENSMUSG00000028035.13	348.723	-0.972765	0.19731	-4.93015	8.21674e-07	7.72047e-06	DOWN	Dnajb4
ENSMUSG00000033444.14	1957.31	0.573163	0.116266	4.92976	8.23308e-07	7.73188e-06	UP	Specc1l
ENSMUSG00000020695.14	337.243	-0.943401	0.191464	-4.92731	8.33706e-07	7.82554e-06	DOWN	Mrc2
ENSMUSG00000008301.11	1182.74	0.654474	0.132843	4.92668	8.36404e-07	7.84288e-06	UP	Phax
ENSMUSG00000026748.13	422.432	0.860529	0.174664	4.92677	8.36015e-07	7.84288e-06	UP	Plxdc2
ENSMUSG00000042472.11	875.971	0.666349	0.135324	4.9241	8.47502e-07	7.94291e-06	UP	Zfp410
ENSMUSG00000030844.11	90.9935	-1.74207	0.353841	-4.92331	8.50919e-07	7.97088e-06	DOWN	Rgs10
ENSMUSG00000037188.7	505	-0.886917	0.180181	-4.92238	8.54995e-07	8.005e-06	DOWN	Grhl3
ENSMUSG00000059060.15	181.163	-1.22968	0.249824	-4.92218	8.55866e-07	8.00908e-06	DOWN	Rad51b
ENSMUSG00000022203.7	674.646	0.728536	0.148051	4.92085	8.61704e-07	8.05962e-06	UP	Efs
ENSMUSG00000037791.15	1935.09	0.593698	0.120686	4.91936	8.68271e-07	8.11692e-06	UP	Phf12
ENSMUSG00000054708.17	403.867	-0.899503	0.182989	-4.91561	8.85056e-07	8.26964e-06	DOWN	Ankrd24
ENSMUSG00000016239.11	96.7416	-1.67739	0.341463	-4.91236	8.99849e-07	8.4036e-06	DOWN	Lonrf3
ENSMUSG00000046093.9	165.265	-1.47556	0.300431	-4.91149	9.03861e-07	8.4368e-06	DOWN	Hpcal4
ENSMUSG00000001305.5	1615.56	0.581391	0.118477	4.90719	9.23901e-07	8.61835e-06	UP	Rrp15
ENSMUSG00000032869.15	846.316	0.665941	0.135709	4.90712	9.24246e-07	8.61835e-06	UP	Psmf1
ENSMUSG00000005980.15	73.586	1.94262	0.395996	4.90567	9.31094e-07	8.67782e-06	UP	Dnase1
ENSMUSG00000010651.4	76.9643	-1.87591	0.382529	-4.90397	9.39201e-07	8.74895e-06	DOWN	Acaa1b
ENSMUSG00000043872.14	965.955	0.683328	0.139356	4.90348	9.41537e-07	8.76628e-06	UP	Zmym1
ENSMUSG00000058420.8	59.5302	-2.21864	0.452598	-4.90203	9.48535e-07	8.82697e-06	DOWN	Syt17
ENSMUSG00000079509.10	698.629	0.726241	0.148172	4.90133	9.51885e-07	8.85368e-06	UP	Zfx
ENSMUSG00000024683.5	674.433	0.770911	0.157291	4.90118	9.52607e-07	8.85593e-06	UP	Mrpl16
ENSMUSG00000021703.9	793.253	-0.858752	0.175445	-4.89471	9.84492e-07	9.14773e-06	DOWN	Serinc5
ENSMUSG00000041346.11	725.672	0.71803	0.146752	4.89282	9.94034e-07	9.23175e-06	UP	Wrap53
ENSMUSG00000021061.15	815.296	-0.699522	0.142986	-4.89223	9.97003e-07	9.25466e-06	DOWN	Sptb
ENSMUSG00000032612.14	2345.8	0.535107	0.1094	4.89131	1.00167e-06	9.29333e-06	UP	Usp4
ENSMUSG00000049562.5	74.6854	1.89057	0.38653	4.89114	1.00251e-06	9.29644e-06	UP	Ap5b1
ENSMUSG00000022415.12	688.799	-0.733491	0.149968	-4.89099	1.00332e-06	9.29926e-06	DOWN	Syngr1
ENSMUSG00000037373.12	1948.3	0.559164	0.114389	4.88825	1.01738e-06	9.42486e-06	UP	Ctbp1
ENSMUSG00000022101.6	199.932	1.24647	0.255083	4.88653	1.02627e-06	9.50244e-06	UP	Fgf17
ENSMUSG00000001017.15	2788.28	0.509348	0.104287	4.88411	1.03897e-06	9.61489e-06	UP	Chtop
ENSMUSG00000027162.7	2305.17	0.611338	0.125171	4.88402	1.03946e-06	9.61489e-06	UP	Lin7c
ENSMUSG00000045671.17	1562.77	0.611192	0.125148	4.88375	1.04087e-06	9.61857e-06	UP	Spred2
ENSMUSG00000050592.8	267.696	-1.07185	0.219474	-4.88374	1.0409e-06	9.61857e-06	DOWN	Fam78a
ENSMUSG00000028902.4	3429.96	0.501184	0.102643	4.8828	1.04591e-06	9.66002e-06	UP	Sf3a3
ENSMUSG00000046010.7	688.966	0.711578	0.145741	4.88247	1.04764e-06	9.67112e-06	UP	Zfp830
ENSMUSG00000107810.1	44.8524	-2.72433	0.558081	-4.8816	1.05228e-06	9.70911e-06	DOWN	Gm18609
[truncated: 52,534 more rows]
