# Supplementary material for: STAT3-dependent long non-coding RNA Lncenc1 contributes to mouse ES cells pluripotency via stabilizing Klf4 mRNA
Source: Brief Funct Genomics. 2023 Oct 4;23(5):651–62. doi: 10.1093/bfgp/elad045 (PMC11428181; doi:10.1093/bfgp/elad045)
Supplement: Supplementary_Table_III_elad045 [file supplementary_table_iii_elad045.xlsx]

## Sheet: Sheet3
# TargetScan miRNA prediction for Lncenc1 gene
a_Gene_ID	miRNA_family_ID	species_ID	MSA_start	MSA_end	UTR_start	UTR_end	Group_num	Site_type	miRNA in this species	Group_type	Species_in_this_group
Lncenc1	miR-1903/4778-3p	10090	20	27	20	27	74	8mer-1a	x	8mer-1a	10090
Lncenc1	miR-202-5p/337-3p	10090	27	33	27	33	93	7mer-1a	x	7mer-1a	10090
Lncenc1	miR-370	10090	33	39	33	39	162	7mer-1a	x	7mer-1a	10090
Lncenc1	miR-3473c	10090	37	43	37	43	156	7mer-1a	x	7mer-1a	10090
Lncenc1	miR-136	10090	60	67	60	67	37	8mer-1a	x	8mer-1a	10090
Lncenc1	miR-683	10090	67	74	67	74	229	8mer-1a	x	8mer-1a	10090
Lncenc1	miR-3098-3p	10090	68	74	68	74	129	7mer-m8	x	7mer-m8	10090
Lncenc1	miR-344a-5p/484/3155/3155b	10090	163	169	163	169	150	7mer-1a	x	7mer-1a	10090
Lncenc1	miR-344bg-5p	10090	164	170	164	170	152	7mer-m8	x	7mer-m8	10090
Lncenc1	miR-540-3p	10090	166	172	166	172	215	7mer-1a	x	7mer-1a	10090
Lncenc1	miR-1934	10090	168	174	168	174	81	7mer-1a	x	7mer-1a	10090
Lncenc1	miR-710	10090	172	178	172	178	240	7mer-m8	x	7mer-m8	10090
Lncenc1	miR-18ab/4735-3p	10090	187	194	187	194	72	8mer-1a	x	8mer-1a	10090
Lncenc1	miR-3964	10090	189	195	189	195	170	7mer-1a	x	7mer-1a	10090
Lncenc1	miR-710	10090	207	213	207	213	241	7mer-m8	x	7mer-m8	10090
Lncenc1	miR-5112	10090	214	220	214	220	204	7mer-m8	x	7mer-m8	10090
Lncenc1	miR-5106	10090	226	232	226	232	200	7mer-m8	x	7mer-m8	10090
Lncenc1	miR-493/493b	10090	229	235	229	235	190	7mer-m8	x	7mer-m8	10090
Lncenc1	miR-216a	10090	263	269	263	269	98	7mer-1a	x	7mer-1a	10090
Lncenc1	miR-216b/216b-5p	10090	263	269	263	269	100	7mer-1a	x	7mer-1a	10090
Lncenc1	miR-5102	10090	274	280	274	280	198	7mer-1a	x	7mer-1a	10090
Lncenc1	miR-323/323-3p	10090	281	287	281	287	133	7mer-1a	x	7mer-1a	10090
Lncenc1	miR-448-5p	10090	288	294	288	294	174	7mer-1a	x	7mer-1a	10090
Lncenc1	miR-743a/743b-3p	10090	324	331	324	331	246	8mer-1a	x	8mer-1a	10090
Lncenc1	miR-344a-3p/344c	10090	330	336	330	336	149	7mer-1a	x	7mer-1a	10090
Lncenc1	miR-5097	10090	361	367	361	367	196	7mer-m8	x	7mer-m8	10090
Lncenc1	miR-142-5p	10090	374	380	374	380	57	7mer-1a	x	7mer-1a	10090
Lncenc1	miR-340-5p	10090	374	380	374	380	146	7mer-m8	x	7mer-m8	10090
Lncenc1	miR-331/331-3p	10090	383	389	383	389	143	7mer-1a	x	7mer-1a	10090
Lncenc1	miR-465abc-3p	10090	419	425	419	425	177	7mer-m8	x	7mer-m8	10090
Lncenc1	miR-21/590-5p	10090	435	441	435	441	97	7mer-1a	x	7mer-1a	10090
Lncenc1	miR-370	10090	450	456	450	456	163	7mer-1a	x	7mer-1a	10090
Lncenc1	miR-654-3p	10090	492	498	492	498	222	7mer-m8	x	7mer-m8	10090
Lncenc1	miR-1839-3p	10090	507	513	507	513	68	7mer-1a	x	7mer-1a	10090
Lncenc1	miR-192/215	10090	507	513	507	513	78	7mer-m8	x	7mer-m8	10090
Lncenc1	miR-742	10090	533	539	533	539	245	7mer-m8	x	7mer-m8	10090
Lncenc1	miR-471-3p	10090	547	553	547	553	187	7mer-1a	x	7mer-1a	10090
Lncenc1	miR-488	10090	547	553	547	553	189	7mer-m8	x	7mer-m8	10090
Lncenc1	miR-377/672	10090	560	566	560	566	168	7mer-1a	x	7mer-1a	10090
Lncenc1	miR-143/1721/4770	10090	594	601	594	601	59	8mer-1a	x	8mer-1a	10090
Lncenc1	miR-539/539-5p	10090	608	614	608	614	213	7mer-1a	x	7mer-1a	10090
Lncenc1	miR-706	10090	608	614	608	614	236	7mer-1a	x	7mer-1a	10090
Lncenc1	miR-1194	10090	611	617	611	617	7	7mer-1a	x	7mer-1a	10090
Lncenc1	miR-693-3p	10090	639	645	639	645	230	7mer-m8	x	7mer-m8	10090
Lncenc1	miR-743a/743b-3p	10090	644	650	644	650	247	7mer-m8	x	7mer-m8	10090
Lncenc1	miR-300/300-3p	10090	663	669	663	669	109	7mer-1a	x	7mer-1a	10090
Lncenc1	miR-190/190ab	10090	666	672	666	672	73	7mer-1a	x	7mer-1a	10090
Lncenc1	miR-5116	10090	668	674	668	674	207	7mer-1a	x	7mer-1a	10090
Lncenc1	miR-539/539-5p	10090	677	683	677	683	214	7mer-m8	x	7mer-m8	10090
Lncenc1	miR-335/335-5p	10090	681	687	681	687	144	7mer-1a	x	7mer-1a	10090
Lncenc1	miR-741	10090	696	702	696	702	243	7mer-m8	x	7mer-m8	10090
Lncenc1	miR-185/882/3473/4306/4644	10090	697	703	697	703	70	7mer-m8	x	7mer-m8	10090
Lncenc1	miR-3076-5p	10090	703	709	703	709	120	7mer-m8	x	7mer-m8	10090
Lncenc1	miR-146ac/146b-5p	10090	725	731	725	731	60	7mer-m8	x	7mer-m8	10090
Lncenc1	miR-1905	10090	770	776	770	776	76	7mer-m8	x	7mer-m8	10090
Lncenc1	miR-545/3065/3065-5p	10090	798	804	798	804	217	7mer-m8	x	7mer-m8	10090
Lncenc1	miR-3090/4726-3p	10090	811	818	811	818	128	8mer-1a	x	8mer-1a	10090
Lncenc1	miR-3971	10090	825	831	825	831	172	7mer-1a	x	7mer-1a	10090
Lncenc1	miR-328a/328b-3p	10090	831	837	831	837	140	7mer-m8	x	7mer-m8	10090
Lncenc1	miR-328a/328b-3p	10090	837	843	837	843	141	7mer-m8	x	7mer-m8	10090
Lncenc1	miR-1193-3p/1421x	10090	862	868	862	868	6	7mer-m8	x	7mer-m8	10090
Lncenc1	miR-471-3p	10090	865	871	865	871	188	7mer-m8	x	7mer-m8	10090
Lncenc1	miR-1958	10090	867	873	867	873	90	7mer-m8	x	7mer-m8	10090
Lncenc1	miR-3074-2-3p	10090	895	901	895	901	119	7mer-m8	x	7mer-m8	10090
Lncenc1	miR-203	10090	947	953	947	953	95	7mer-1a	x	7mer-1a	10090
Lncenc1	miR-338-5p	10090	953	959	953	959	145	7mer-m8	x	7mer-m8	10090
Lncenc1	miR-592/599	10090	1019	1025	1019	1025	221	7mer-1a	x	7mer-1a	10090
Lncenc1	miR-669n	10090	1019	1025	1019	1025	226	7mer-m8	x	7mer-m8	10090
Lncenc1	miR-3069-5p	10090	1029	1035	1029	1035	115	7mer-1a	x	7mer-1a	10090
Lncenc1	miR-5134	10090	1029	1035	1029	1035	209	7mer-1a	x	7mer-1a	10090
Lncenc1	miR-377/672	10090	1040	1046	1040	1046	167	7mer-m8	x	7mer-m8	10090
Lncenc1	miR-103a/107/107ab	10090	1050	1056	1050	1056	3	7mer-m8	x	7mer-m8	10090
Lncenc1	miR-344a-3p/344c	10090	1064	1070	1064	1070	147	7mer-1a	x	7mer-1a	10090
Lncenc1	miR-3079-5p	10090	1065	1071	1065	1071	123	7mer-m8	x	7mer-m8	10090
Lncenc1	miR-582-3p/1267/1396	10090	1068	1074	1068	1074	219	7mer-m8	x	7mer-m8	10090
Lncenc1	miR-677/4276	10090	1086	1092	1086	1092	227	7mer-1a	x	7mer-1a	10090
Lncenc1	miR-679-3p	10090	1092	1098	1092	1098	228	7mer-m8	x	7mer-m8	10090
Lncenc1	miR-323-5p/1421qns	10090	1118	1124	1118	1124	132	7mer-1a	x	7mer-1a	10090
Lncenc1	miR-546	10090	1119	1125	1119	1125	218	7mer-1a	x	7mer-1a	10090
Lncenc1	miR-128/128ab	10090	1135	1141	1135	1141	13	7mer-m8	x	7mer-m8	10090
Lncenc1	miR-138/138ab	10090	1142	1149	1142	1149	38	8mer-1a	x	8mer-1a	10090
Lncenc1	miR-128/128ab	10090	1157	1163	1157	1163	14	7mer-m8	x	7mer-m8	10090
Lncenc1	miR-138/138ab	10090	1164	1171	1164	1171	39	8mer-1a	x	8mer-1a	10090
Lncenc1	miR-128/128ab	10090	1179	1185	1179	1185	15	7mer-m8	x	7mer-m8	10090
Lncenc1	miR-466f-3p	10090	1182	1188	1182	1188	179	7mer-m8	x	7mer-m8	10090
Lncenc1	miR-128/128ab	10090	1201	1207	1201	1207	16	7mer-m8	x	7mer-m8	10090
Lncenc1	miR-138/138ab	10090	1208	1215	1208	1215	40	8mer-1a	x	8mer-1a	10090
Lncenc1	miR-128/128ab	10090	1223	1229	1223	1229	17	7mer-m8	x	7mer-m8	10090
Lncenc1	miR-138/138ab	10090	1230	1237	1230	1237	41	8mer-1a	x	8mer-1a	10090
Lncenc1	miR-128/128ab	10090	1245	1251	1245	1251	18	7mer-m8	x	7mer-m8	10090
Lncenc1	miR-466f-3p	10090	1248	1254	1248	1254	180	7mer-m8	x	7mer-m8	10090
Lncenc1	miR-128/128ab	10090	1267	1273	1267	1273	19	7mer-m8	x	7mer-m8	10090
Lncenc1	miR-138/138ab	10090	1274	1281	1274	1281	42	8mer-1a	x	8mer-1a	10090
Lncenc1	miR-128/128ab	10090	1289	1295	1289	1295	20	7mer-m8	x	7mer-m8	10090
Lncenc1	miR-138/138ab	10090	1297	1303	1297	1303	43	7mer-1a	x	7mer-1a	10090
Lncenc1	miR-128/128ab	10090	1311	1317	1311	1317	21	7mer-m8	x	7mer-m8	10090
Lncenc1	miR-138/138ab	10090	1318	1325	1318	1325	44	8mer-1a	x	8mer-1a	10090
Lncenc1	miR-128/128ab	10090	1333	1339	1333	1339	22	7mer-m8	x	7mer-m8	10090
Lncenc1	miR-138/138ab	10090	1341	1347	1341	1347	45	7mer-1a	x	7mer-1a	10090
Lncenc1	miR-128/128ab	10090	1355	1361	1355	1361	23	7mer-m8	x	7mer-m8	10090
Lncenc1	miR-138/138ab	10090	1363	1369	1363	1369	46	7mer-1a	x	7mer-1a	10090
Lncenc1	miR-128/128ab	10090	1377	1383	1377	1383	24	7mer-m8	x	7mer-m8	10090
Lncenc1	miR-466f-3p	10090	1380	1386	1380	1386	181	7mer-m8	x	7mer-m8	10090
Lncenc1	miR-128/128ab	10090	1399	1405	1399	1405	25	7mer-m8	x	7mer-m8	10090
Lncenc1	miR-138/138ab	10090	1406	1413	1406	1413	47	8mer-1a	x	8mer-1a	10090
Lncenc1	miR-128/128ab	10090	1421	1427	1421	1427	26	7mer-m8	x	7mer-m8	10090
Lncenc1	miR-138/138ab	10090	1428	1435	1428	1435	48	8mer-1a	x	8mer-1a	10090
Lncenc1	miR-128/128ab	10090	1443	1449	1443	1449	27	7mer-m8	x	7mer-m8	10090
Lncenc1	miR-466f-3p	10090	1446	1452	1446	1452	182	7mer-m8	x	7mer-m8	10090
Lncenc1	miR-128/128ab	10090	1465	1471	1465	1471	28	7mer-m8	x	7mer-m8	10090
Lncenc1	miR-138/138ab	10090	1472	1479	1472	1479	49	8mer-1a	x	8mer-1a	10090
Lncenc1	miR-128/128ab	10090	1487	1493	1487	1493	29	7mer-m8	x	7mer-m8	10090
Lncenc1	miR-138/138ab	10090	1494	1501	1494	1501	50	8mer-1a	x	8mer-1a	10090
Lncenc1	miR-707	10090	1506	1512	1506	1512	237	7mer-m8	x	7mer-m8	10090
Lncenc1	miR-138/138ab	10090	1517	1523	1517	1523	51	7mer-1a	x	7mer-1a	10090
Lncenc1	miR-128/128ab	10090	1531	1537	1531	1537	30	7mer-m8	x	7mer-m8	10090
Lncenc1	miR-138/138ab	10090	1538	1545	1538	1545	52	8mer-1a	x	8mer-1a	10090
Lncenc1	miR-128/128ab	10090	1553	1559	1553	1559	31	7mer-m8	x	7mer-m8	10090
Lncenc1	miR-138/138ab	10090	1561	1567	1561	1567	53	7mer-1a	x	7mer-1a	10090
Lncenc1	miR-128/128ab	10090	1575	1581	1575	1581	32	7mer-m8	x	7mer-m8	10090
Lncenc1	miR-138/138ab	10090	1582	1589	1582	1589	54	8mer-1a	x	8mer-1a	10090
Lncenc1	miR-128/128ab	10090	1597	1603	1597	1603	33	7mer-m8	x	7mer-m8	10090
Lncenc1	miR-1843-5p/4802-5p	10090	1615	1621	1615	1621	69	7mer-1a	x	7mer-1a	10090
Lncenc1	miR-509-3p/514	10090	1623	1629	1623	1629	194	7mer-m8	x	7mer-m8	10090
Lncenc1	miR-1897-5p	10090	1640	1646	1640	1646	71	7mer-1a	x	7mer-1a	10090
Lncenc1	miR-329/329ab/362-3p	10090	1658	1664	1658	1664	142	7mer-1a	x	7mer-1a	10090
Lncenc1	miR-466i-3p/3941	10090	1658	1664	1658	1664	185	7mer-m8	x	7mer-m8	10090
Lncenc1	miR-466f-3p	10090	1659	1665	1659	1665	183	7mer-m8	x	7mer-m8	10090
Lncenc1	miR-1941-5p	10090	1668	1674	1668	1674	85	7mer-1a	x	7mer-1a	10090
Lncenc1	miR-705/2897	10090	1669	1675	1669	1675	233	7mer-m8	x	7mer-m8	10090
Lncenc1	miR-17/17-5p/20ab/20b-5p/93/106ab/427/518a-3p/519d	10090	1673	1679	1673	1679	65	7mer-1a	x	7mer-1a	10090
Lncenc1	miR-1957	10090	1678	1684	1678	1684	88	7mer-m8	x	7mer-m8	10090
Lncenc1	miR-122/122a/1352	10090	1681	1687	1681	1687	11	7mer-1a	x	7mer-1a	10090
Lncenc1	miR-759	10090	1686	1692	1686	1692	248	7mer-m8	x	7mer-m8	10090
Lncenc1	miR-1938	10090	1703	1709	1703	1709	84	7mer-m8	x	7mer-m8	10090
Lncenc1	miR-101/101ab	10090	1719	1725	1719	1725	2	7mer-m8	x	7mer-m8	10090
Lncenc1	miR-742	10090	1734	1740	1734	1740	244	7mer-m8	x	7mer-m8	10090
Lncenc1	miR-450b-3p	10090	1747	1753	1747	1753	175	7mer-1a	x	7mer-1a	10090
Lncenc1	miR-1953/3153	10090	1754	1760	1754	1760	86	7mer-m8	x	7mer-m8	10090
Lncenc1	miR-3082-5p/4797-5p	10090	1760	1766	1760	1766	124	7mer-1a	x	7mer-1a	10090
Lncenc1	miR-494	10090	1771	1777	1771	1777	191	7mer-m8	x	7mer-m8	10090
Lncenc1	miR-344bg-5p	10090	1783	1790	1783	1790	153	8mer-1a	x	8mer-1a	10090
Lncenc1	miR-23abc/23b-3p	10090	1825	1831	1825	1831	102	7mer-1a	x	7mer-1a	10090
Lncenc1	miR-1298	10090	1829	1835	1829	1835	35	7mer-1a	x	7mer-1a	10090
Lncenc1	miR-664/664b	10090	1830	1836	1830	1836	223	7mer-m8	x	7mer-m8	10090
Lncenc1	miR-181abcd/4262	10090	1832	1838	1832	1838	66	7mer-m8	x	7mer-m8	10090
Lncenc1	miR-543	10090	1833	1839	1833	1839	216	7mer-m8	x	7mer-m8	10090
Lncenc1	miR-1186b	10090	1875	1881	1875	1881	4	7mer-1a	x	7mer-1a	10090
Lncenc1	miR-5102	10090	1879	1886	1879	1886	197	8mer-1a	x	8mer-1a	10090
Lncenc1	miR-1967	10090	1895	1901	1895	1901	91	7mer-m8	x	7mer-m8	10090
Lncenc1	miR-5113	10090	1897	1903	1897	1903	205	7mer-m8	x	7mer-m8	10090
Lncenc1	miR-3089-3p	10090	1920	1926	1920	1926	125	7mer-m8	x	7mer-m8	10090
Lncenc1	miR-3079-3p	10090	1930	1936	1930	1936	121	7mer-m8	x	7mer-m8	10090
Lncenc1	miR-28-5p/708/1407/1653/3139	10090	2008	2014	2008	2014	105	7mer-m8	x	7mer-m8	10090
Lncenc1	miR-1929	10090	2032	2039	2032	2039	79	8mer-1a	x	8mer-1a	10090
Lncenc1	miR-495/1192	10090	2065	2071	2065	2071	192	7mer-1a	x	7mer-1a	10090
Lncenc1	miR-31	10090	2094	2100	2094	2100	130	7mer-1a	x	7mer-1a	10090
Lncenc1	miR-363-5p.m	10090	2126	2132	2126	2132	158	7mer-m8	x	7mer-m8	10090
Lncenc1	miR-1198-5p	10090	2146	2152	2146	2152	10	7mer-m8	x	7mer-m8	10090
Lncenc1	miR-324-3p	10090	2168	2174	2168	2174	135	7mer-m8	x	7mer-m8	10090
Lncenc1	miR-5107	10090	2221	2228	2221	2228	201	8mer-1a	x	8mer-1a	10090
Lncenc1	miR-363-5p.m	10090	2226	2232	2226	2232	159	7mer-1a	x	7mer-1a	10090
Lncenc1	let-7/98/4458/4500	10090	2230	2236	2230	2236	1	7mer-m8	x	7mer-m8	10090
Lncenc1	miR-374c/655	10090	2254	2260	2254	2260	165	7mer-m8	x	7mer-m8	10090
Lncenc1	miR-369-3p	10090	2255	2261	2255	2261	160	7mer-m8	x	7mer-m8	10090
Lncenc1	miR-764-5p	10090	2276	2282	2276	2282	250	7mer-m8	x	7mer-m8	10090
Lncenc1	miR-539/539-5p	10090	2325	2331	2325	2331	212	7mer-1a	x	7mer-1a	10090
Lncenc1	miR-706	10090	2325	2331	2325	2331	234	7mer-1a	x	7mer-1a	10090
Lncenc1	miR-1936	10090	2348	2354	2348	2354	83	7mer-m8	x	7mer-m8	10090
Lncenc1	miR-297b-3p/466ade-3p/467g	10090	2356	2362	2356	2362	106	7mer-m8	x	7mer-m8	10090
Lncenc1	miR-181abcd/4262	10090	2378	2385	2378	2385	67	8mer-1a	x	8mer-1a	10090
Lncenc1	miR-872/1421acal	10090	2383	2389	2383	2389	253	7mer-m8	x	7mer-m8	10090
Lncenc1	miR-324-5p	10090	2403	2409	2403	2409	137	7mer-1a	x	7mer-1a	10090
Lncenc1	miR-3079-3p	10090	2422	2428	2422	2428	122	7mer-m8	x	7mer-m8	10090
Lncenc1	miR-871-5p/892b	10090	2434	2440	2434	2440	252	7mer-m8	x	7mer-m8	10090
Lncenc1	miR-143/1721/4770	10090	2440	2446	2440	2446	58	7mer-m8	x	7mer-m8	10090
Lncenc1	miR-3064-3p.m	10090	2457	2463	2457	2463	111	7mer-1a	x	7mer-1a	10090
Lncenc1	miR-706	10090	2473	2479	2473	2479	235	7mer-m8	x	7mer-m8	10090
Lncenc1	miR-466f-3p	10090	2480	2486	2480	2486	184	7mer-m8	x	7mer-m8	10090
Lncenc1	miR-665	10090	2496	2502	2496	2502	224	7mer-1a	x	7mer-1a	10090
Lncenc1	miR-344a-3p/344c	10090	2513	2519	2513	2519	148	7mer-1a	x	7mer-1a	10090
Lncenc1	miR-1195	10090	2529	2536	2529	2536	8	8mer-1a	x	8mer-1a	10090
Lncenc1	miR-3089-5p	10090	2530	2536	2530	2536	126	7mer-1a	x	7mer-1a	10090
Lncenc1	miR-804	10090	2531	2538	2531	2538	251	8mer-1a	x	8mer-1a	10090
Lncenc1	miR-216b/216b-5p	10090	2538	2544	2538	2544	99	7mer-m8	x	7mer-m8	10090
Lncenc1	miR-709/1827	10090	2548	2554	2548	2554	238	7mer-m8	x	7mer-m8	10090
Lncenc1	miR-298/2347/2467-3p	10090	2551	2557	2551	2557	107	7mer-m8	x	7mer-m8	10090
Lncenc1	miR-1935	10090	2552	2558	2552	2558	82	7mer-m8	x	7mer-m8	10090
Lncenc1	miR-709/1827	10090	2554	2560	2554	2560	239	7mer-m8	x	7mer-m8	10090
Lncenc1	miR-582-3p/1267/1396	10090	2574	2580	2574	2580	220	7mer-m8	x	7mer-m8	10090
Lncenc1	miR-1957	10090	2588	2594	2588	2594	89	7mer-m8	x	7mer-m8	10090
Lncenc1	miR-298/2347/2467-3p	10090	2639	2645	2639	2645	108	7mer-1a	x	7mer-1a	10090
Lncenc1	miR-199ab-5p	10090	2678	2684	2678	2684	92	7mer-1a	x	7mer-1a	10090
Lncenc1	miR-5124	10090	2679	2686	2679	2686	208	8mer-1a	x	8mer-1a	10090
Lncenc1	miR-1956	10090	2680	2686	2680	2686	87	7mer-1a	x	7mer-1a	10090
Lncenc1	miR-3073-3p	10090	2749	2755	2749	2755	117	7mer-1a	x	7mer-1a	10090
Lncenc1	miR-1195	10090	2770	2777	2770	2777	9	8mer-1a	x	8mer-1a	10090
Lncenc1	miR-3089-5p	10090	2771	2777	2771	2777	127	7mer-1a	x	7mer-1a	10090
Lncenc1	miR-327	10090	2774	2780	2774	2780	139	7mer-1a	x	7mer-1a	10090
Lncenc1	miR-465abc-5p	10090	2802	2808	2802	2808	178	7mer-m8	x	7mer-m8	10090
Lncenc1	miR-466q	10090	2808	2814	2808	2814	186	7mer-1a	x	7mer-1a	10090
Lncenc1	miR-431	10090	2811	2817	2811	2817	173	7mer-m8	x	7mer-m8	10090
Lncenc1	miR-883b-5p	10090	2818	2825	2818	2825	255	8mer-1a	x	8mer-1a	10090
Lncenc1	miR-203	10090	2830	2836	2830	2836	94	7mer-m8	x	7mer-m8	10090
Lncenc1	miR-878-5p	10090	2839	2845	2839	2845	254	7mer-1a	x	7mer-1a	10090
Lncenc1	miR-3070b-5p	10090	2871	2877	2871	2877	116	7mer-1a	x	7mer-1a	10090
Lncenc1	miR-5116	10090	2887	2893	2887	2893	206	7mer-m8	x	7mer-m8	10090
Lncenc1	miR-1419d/1960	10090	2922	2928	2922	2928	56	7mer-1a	x	7mer-1a	10090
Lncenc1	miR-148ab-3p/152	10090	2922	2928	2922	2928	61	7mer-1a	x	7mer-1a	10090
Lncenc1	miR-1912/1912-3p	10090	2951	2958	2951	2958	77	8mer-1a	x	8mer-1a	10090
Lncenc1	miR-139-5p	10090	2954	2960	2954	2960	55	7mer-1a	x	7mer-1a	10090
Lncenc1	miR-511-5p	10090	2969	2975	2969	2975	202	7mer-m8	x	7mer-m8	10090
Lncenc1	miR-532-5p/511	10090	2970	2976	2970	2976	211	7mer-m8	x	7mer-m8	10090
Lncenc1	miR-509-3p/514	10090	2976	2982	2976	2982	195	7mer-1a	x	7mer-1a	10090
Lncenc1	miR-22/22-3p	10090	2992	2998	2992	2998	101	7mer-m8	x	7mer-m8	10090
Lncenc1	miR-320abcd/4429	10090	2994	3000	2994	3000	131	7mer-m8	x	7mer-m8	10090
Lncenc1	miR-150/5127	10090	2999	3006	2999	3006	64	8mer-1a	x	8mer-1a	10090
Lncenc1	miR-532-3p	10090	3000	3006	3000	3006	210	7mer-1a	x	7mer-1a	10090
Lncenc1	miR-149	10090	3029	3036	3029	3036	62	8mer-1a	x	8mer-1a	10090
Lncenc1	miR-3064-5p/3085-3p	10090	3030	3036	3030	3036	113	7mer-1a	x	7mer-1a	10090
Lncenc1	miR-2461-5p/3470b	10090	3033	3039	3033	3039	103	7mer-m8	x	7mer-m8	10090
Lncenc1	miR-377	10090	3037	3043	3037	3043	166	7mer-1a	x	7mer-1a	10090
Lncenc1	miR-205/205ab	10090	3040	3046	3040	3046	96	7mer-1a	x	7mer-1a	10090
Lncenc1	miR-712	10090	3040	3046	3040	3046	242	7mer-m8	x	7mer-m8	10090
Lncenc1	miR-149	10090	3074	3080	3074	3080	63	7mer-1a	x	7mer-1a	10090
Lncenc1	miR-3064-5p/3085-3p	10090	3074	3080	3074	3080	114	7mer-1a	x	7mer-1a	10090
Lncenc1	miR-760-3p/1842	10090	3077	3083	3077	3083	249	7mer-m8	x	7mer-m8	10090
Lncenc1	miR-344g-3p/3542	10090	3078	3084	3078	3084	154	7mer-m8	x	7mer-m8	10090
Lncenc1	miR-344a-5p/484/3155/3155b	10090	3079	3086	3079	3086	151	8mer-1a	x	8mer-1a	10090
Lncenc1	miR-134/3118	10090	3086	3092	3086	3092	36	7mer-1a	x	7mer-1a	10090
Lncenc1	miR-5104	10090	3095	3101	3095	3101	199	7mer-m8	x	7mer-m8	10090
Lncenc1	miR-384/384-3p	10090	3103	3110	3103	3110	169	8mer-1a	x	8mer-1a	10090
Lncenc1	miR-511-5p	10090	3108	3114	3108	3114	203	7mer-m8	x	7mer-m8	10090
Lncenc1	miR-3064-3p.m	10090	3157	3164	3157	3164	112	8mer-1a	x	8mer-1a	10090
Lncenc1	miR-324-3p	10090	3161	3167	3161	3167	136	7mer-m8	x	7mer-m8	10090
Lncenc1	miR-369-3p	10090	3173	3180	3173	3180	161	8mer-1a	x	8mer-1a	10090
Lncenc1	miR-374ab	10090	3174	3180	3174	3180	164	7mer-m8	x	7mer-m8	10090
Lncenc1	miR-1264-3p	10090	3180	3186	3180	3186	12	7mer-1a	x	7mer-1a	10090
Lncenc1	miR-455-3p	10090	3194	3200	3194	3200	176	7mer-m8	x	7mer-m8	10090
Lncenc1	miR-1905	10090	3196	3202	3196	3202	75	7mer-m8	x	7mer-m8	10090
Lncenc1	miR-1193-3p/1421x	10090	3201	3207	3201	3207	5	7mer-m8	x	7mer-m8	10090
Lncenc1	miR-1930	10090	3207	3213	3207	3213	80	7mer-1a	x	7mer-1a	10090
Lncenc1	miR-3968	10090	3239	3245	3239	3245	171	7mer-m8	x	7mer-m8	10090
Lncenc1	miR-669ao-3p/669a-3-3p	10090	3264	3270	3264	3270	225	7mer-m8	x	7mer-m8	10090
Lncenc1	miR-693-5p	10090	3279	3285	3279	3285	231	7mer-m8	x	7mer-m8	10090
Lncenc1	miR-505-5p	10090	3281	3287	3281	3287	193	7mer-m8	x	7mer-m8	10090
Lncenc1	miR-326/330/330-5p	10090	3286	3293	3286	3293	138	8mer-1a	x	8mer-1a	10090
Lncenc1	miR-698	10090	3292	3298	3292	3298	232	7mer-1a	x	7mer-1a	10090
Lncenc1	miR-3058/4691-3p	10090	3358	3364	3358	3364	110	7mer-1a	x	7mer-1a	10090
Lncenc1	miR-9/9ab	10090	3380	3386	3380	3386	256	7mer-m8	x	7mer-m8	10090
Lncenc1	miR-3470a	10090	3382	3388	3382	3388	155	7mer-m8	x	7mer-m8	10090
Lncenc1	miR-3572.m	10090	3384	3390	3384	3390	157	7mer-1a	x	7mer-1a	10090
Lncenc1	miR-323/323-3p	10090	3388	3394	3388	3394	134	7mer-m8	x	7mer-m8	10090
Lncenc1	miR-128/128ab	10090	3398	3405	3398	3405	34	8mer-1a	x	8mer-1a	10090
Lncenc1	miR-27abc/27a-3p	10090	3399	3405	3399	3405	104	7mer-m8	x	7mer-m8	10090
Lncenc1	miR-3074-2-3p	10090	3411	3418	3411	3418	118	8mer-1a	x	8mer-1a	10090

## Sheet: Sheet2
#miRNA seed count for Lncenc1
miRNA	seed_count
miR-128/128ab	22
miR-138/138ab	17
miR-466f-3p	6
miR-706	3
miR-539/539-5p	3
miR-344a-3p/344c	3
miR-743a/743b-3p	2
miR-742	2
miR-710	2
miR-709/1827	2
miR-582-3p/1267/1396	2
miR-5116	2
miR-511-5p	2
miR-5102	2
miR-509-3p/514	2
miR-471-3p	2
miR-377/672	2
miR-370	2
miR-369-3p	2
miR-363-5p.m	2
miR-344bg-5p	2
miR-344a-5p/484/3155/3155b	2
miR-328a/328b-3p	2
miR-324-3p	2
miR-323/323-3p	2
miR-3089-5p	2
miR-3079-3p	2
miR-3074-2-3p	2
miR-3064-5p/3085-3p	2
miR-3064-3p.m	2
miR-298/2347/2467-3p	2
miR-216b/216b-5p	2
miR-203	2
miR-1957	2
miR-1905	2
miR-181abcd/4262	2
miR-149	2
miR-143/1721/4770	2
miR-1195	2
miR-1193-3p/1421x	2
miR-9/9ab	1
miR-883b-5p	1
miR-878-5p	1
miR-872/1421acal	1
miR-871-5p/892b	1
miR-804	1
miR-764-5p	1
miR-760-3p/1842	1
miR-759	1
miR-741	1
miR-712	1
miR-707	1
miR-705/2897	1
miR-698	1
miR-693-5p	1
miR-693-3p	1
miR-683	1
miR-679-3p	1
miR-677/4276	1
miR-669n	1
miR-669ao-3p/669a-3-3p	1
miR-665	1
miR-664/664b	1
miR-654-3p	1
miR-592/599	1
miR-546	1
miR-545/3065/3065-5p	1
miR-543	1
miR-540-3p	1
miR-532-5p/511	1
miR-532-3p	1
miR-5134	1
miR-5124	1
miR-5113	1
miR-5112	1
miR-5107	1
miR-5106	1
miR-5104	1
miR-5097	1
miR-505-5p	1
miR-495/1192	1
miR-494	1
miR-493/493b	1
miR-488	1
miR-466q	1
miR-466i-3p/3941	1
miR-465abc-5p	1
miR-465abc-3p	1
miR-455-3p	1
miR-450b-3p	1
miR-448-5p	1
miR-431	1
miR-3971	1
miR-3968	1
miR-3964	1
miR-384/384-3p	1
miR-377	1
miR-374c/655	1
miR-374ab	1
miR-3572.m	1
miR-3473c	1
miR-3470a	1
miR-344g-3p/3542	1
miR-340-5p	1
miR-338-5p	1
miR-335/335-5p	1
miR-331/331-3p	1
miR-329/329ab/362-3p	1
miR-327	1
miR-326/330/330-5p	1
miR-324-5p	1
miR-323-5p/1421qns	1
miR-320abcd/4429	1
miR-31	1
miR-3098-3p	1
miR-3090/4726-3p	1
miR-3089-3p	1
miR-3082-5p/4797-5p	1
miR-3079-5p	1
miR-3076-5p	1
miR-3073-3p	1
miR-3070b-5p	1
miR-3069-5p	1
miR-3058/4691-3p	1
miR-300/300-3p	1
miR-297b-3p/466ade-3p/467g	1
miR-28-5p/708/1407/1653/3139	1
miR-27abc/27a-3p	1
miR-2461-5p/3470b	1
miR-23abc/23b-3p	1
miR-22/22-3p	1
miR-216a	1
miR-21/590-5p	1
miR-205/205ab	1
miR-202-5p/337-3p	1
miR-199ab-5p	1
miR-1967	1
miR-1958	1
miR-1956	1
miR-1953/3153	1
miR-1941-5p	1
miR-1938	1
miR-1936	1
miR-1935	1
miR-1934	1
miR-1930	1
miR-1929	1
miR-192/215	1
miR-1912/1912-3p	1
miR-1903/4778-3p	1
miR-190/190ab	1
miR-18ab/4735-3p	1
miR-1897-5p	1
miR-185/882/3473/4306/4644	1
miR-1843-5p/4802-5p	1
miR-1839-3p	1
miR-17/17-5p/20ab/20b-5p/93/106ab/427/518a-3p/519d	1
miR-150/5127	1
miR-148ab-3p/152	1
miR-146ac/146b-5p	1
miR-142-5p	1
miR-1419d/1960	1
miR-139-5p	1
miR-136	1
miR-134/3118	1
miR-1298	1
miR-1264-3p	1
miR-122/122a/1352	1
miR-1198-5p	1
miR-1194	1
miR-1186b	1
miR-103a/107/107ab	1
miR-101/101ab	1
let-7/98/4458/4500	1
