# Supplementary material for: STAT3-dependent long non-coding RNA Lncenc1 contributes to mouse ES cells pluripotency via stabilizing Klf4 mRNA
Source: Brief Funct Genomics. 2023 Oct 4;23(5):651–62. doi: 10.1093/bfgp/elad045 (PMC11428181; doi:10.1093/bfgp/elad045)
Supplement: Supplementary_table_IV_elad045 [file supplementary_table_iv_elad045.xlsx]

## Sheet: Sheet1
# Prediction of Lncenc1 mRNA partners based on shared MREs. The score indicate the probability of each RNA being susceptible to Lncenc1 expression fluctuations
RefSeq ID	score	n_family	mir_list	gene_id	symbol	gene_name
NM_144812	-0.353459	26	miR-17/17-5p/20ab/20b-5p/93/106ab/427/518a-3p/519d;miR-181abcd/4262;miR-329/329ab/362-3p;miR-9/9ab;miR-543;miR-101/101ab;miR-148ab-3p/152;miR-27abc/27a-3p;miR-320abcd/4429;miR-23abc/23b-3p;miR-335/335-5p;miR-539/539-5p;miR-488;miR-138/138ab;miR-592/599;miR-203;miR-431;miR-18ab/4735-3p;miR-103a/107/107ab;miR-190/190ab;miR-22/22-3p;miR-205/205ab;miR-494;miR-374ab;miR-21/590-5p;miR-134/3118	213988	Tnrc6b	trinucleotide repeat containing 6b
NM_177124	-0.353459	26	miR-17/17-5p/20ab/20b-5p/93/106ab/427/518a-3p/519d;miR-181abcd/4262;miR-329/329ab/362-3p;miR-9/9ab;miR-543;miR-101/101ab;miR-148ab-3p/152;miR-27abc/27a-3p;miR-320abcd/4429;miR-23abc/23b-3p;miR-335/335-5p;miR-539/539-5p;miR-488;miR-138/138ab;miR-592/599;miR-203;miR-431;miR-18ab/4735-3p;miR-103a/107/107ab;miR-190/190ab;miR-22/22-3p;miR-205/205ab;miR-494;miR-374ab;miR-21/590-5p;miR-134/3118	213988	Tnrc6b	trinucleotide repeat containing 6b
NM_001113209	-0.325531	24	miR-17/17-5p/20ab/20b-5p/93/106ab/427/518a-3p/519d;miR-9/9ab;miR-543;miR-101/101ab;miR-128/128ab;miR-139-5p;miR-27abc/27a-3p;miR-495/1192;miR-149;miR-185/882/3473/4306/4644;miR-23abc/23b-3p;miR-539/539-5p;miR-488;miR-138/138ab;miR-340-5p;miR-203;miR-103a/107/107ab;miR-190/190ab;miR-22/22-3p;miR-205/205ab;miR-136;miR-494;miR-374ab;miR-21/590-5p	18028	Nfib	nuclear factor I/B
NM_001113210	-0.325531	24	miR-17/17-5p/20ab/20b-5p/93/106ab/427/518a-3p/519d;miR-9/9ab;miR-543;miR-101/101ab;miR-128/128ab;miR-139-5p;miR-27abc/27a-3p;miR-495/1192;miR-149;miR-185/882/3473/4306/4644;miR-23abc/23b-3p;miR-539/539-5p;miR-488;miR-138/138ab;miR-340-5p;miR-203;miR-103a/107/107ab;miR-190/190ab;miR-22/22-3p;miR-205/205ab;miR-136;miR-494;miR-374ab;miR-21/590-5p	18028	Nfib	nuclear factor I/B
NM_008687	-0.325531	24	miR-17/17-5p/20ab/20b-5p/93/106ab/427/518a-3p/519d;miR-9/9ab;miR-543;miR-101/101ab;miR-128/128ab;miR-139-5p;miR-27abc/27a-3p;miR-495/1192;miR-149;miR-185/882/3473/4306/4644;miR-23abc/23b-3p;miR-539/539-5p;miR-488;miR-138/138ab;miR-340-5p;miR-203;miR-103a/107/107ab;miR-190/190ab;miR-22/22-3p;miR-205/205ab;miR-136;miR-494;miR-374ab;miR-21/590-5p	18028	Nfib	nuclear factor I/B
NM_009261	-0.266851	20	miR-17/17-5p/20ab/20b-5p/93/106ab/427/518a-3p/519d;miR-181abcd/4262;miR-329/329ab/362-3p;let-7/98/4458/4500;miR-146ac/146b-5p;miR-543;miR-139-5p;miR-27abc/27a-3p;miR-495/1192;miR-320abcd/4429;miR-23abc/23b-3p;miR-539/539-5p;miR-326/330/330-5p;miR-203;miR-103a/107/107ab;miR-190/190ab;miR-328a/328b-3p;miR-205/205ab;miR-374ab;miR-134/3118	20744	Strbp	spermatid perinuclear RNA binding protein
NM_001081436	-0.25376	19	miR-17/17-5p/20ab/20b-5p/93/106ab/427/518a-3p/519d;miR-181abcd/4262;miR-329/329ab/362-3p;let-7/98/4458/4500;miR-199ab-5p;miR-543;miR-101/101ab;miR-128/128ab;miR-27abc/27a-3p;miR-495/1192;miR-320abcd/4429;miR-23abc/23b-3p;miR-539/539-5p;miR-18ab/4735-3p;miR-103a/107/107ab;miR-377;miR-370;miR-374ab;miR-143/1721/4770	227195	Ino80d	INO80 complex subunit D
NM_001114609	-0.25376	19	miR-17/17-5p/20ab/20b-5p/93/106ab/427/518a-3p/519d;miR-181abcd/4262;miR-329/329ab/362-3p;let-7/98/4458/4500;miR-199ab-5p;miR-543;miR-101/101ab;miR-128/128ab;miR-27abc/27a-3p;miR-495/1192;miR-320abcd/4429;miR-23abc/23b-3p;miR-539/539-5p;miR-18ab/4735-3p;miR-103a/107/107ab;miR-377;miR-370;miR-374ab;miR-143/1721/4770	227195	Ino80d	INO80 complex subunit D
NM_011749	-0.25239	19	miR-17/17-5p/20ab/20b-5p/93/106ab/427/518a-3p/519d;miR-199ab-5p;miR-543;miR-101/101ab;miR-139-5p;miR-27abc/27a-3p;miR-495/1192;miR-216a;miR-539/539-5p;miR-488;miR-138/138ab;miR-216b/216b-5p;miR-340-5p;miR-384/384-3p;miR-592/599;miR-203;miR-377;miR-370;miR-143/1721/4770	22661	Zfp148	zinc finger protein 148
NM_021361	-0.252266	19	miR-181abcd/4262;let-7/98/4458/4500;miR-146ac/146b-5p;miR-101/101ab;miR-128/128ab;miR-148ab-3p/152;miR-27abc/27a-3p;miR-495/1192;miR-320abcd/4429;miR-216a;miR-539/539-5p;miR-488;miR-138/138ab;miR-340-5p;miR-203;miR-103a/107/107ab;miR-494;miR-374ab;miR-143/1721/4770	664883	Nova1	neuro-oncological ventral antigen 1
NM_172513	-0.237206	18	miR-17/17-5p/20ab/20b-5p/93/106ab/427/518a-3p/519d;miR-181abcd/4262;miR-9/9ab;let-7/98/4458/4500;miR-101/101ab;miR-128/128ab;miR-27abc/27a-3p;miR-495/1192;miR-320abcd/4429;miR-23abc/23b-3p;miR-539/539-5p;miR-488;miR-216b/216b-5p;miR-326/330/330-5p;miR-340-5p;miR-203;miR-103a/107/107ab;miR-21/590-5p	213056	Fam126b	family with sequence similarity 126, member B
NM_001111026	-0.23634	18	miR-9/9ab;let-7/98/4458/4500;miR-146ac/146b-5p;miR-199ab-5p;miR-148ab-3p/152;miR-27abc/27a-3p;miR-495/1192;miR-320abcd/4429;miR-23abc/23b-3p;miR-539/539-5p;miR-216b/216b-5p;miR-340-5p;miR-203;miR-103a/107/107ab;miR-190/190ab;miR-377;miR-192/215;miR-370	12395	Runx1t1	runt-related transcription factor 1; translocated to, 1 (cyclin D-related)
NM_001111027	-0.23634	18	miR-9/9ab;let-7/98/4458/4500;miR-146ac/146b-5p;miR-199ab-5p;miR-148ab-3p/152;miR-27abc/27a-3p;miR-495/1192;miR-320abcd/4429;miR-23abc/23b-3p;miR-539/539-5p;miR-216b/216b-5p;miR-340-5p;miR-203;miR-103a/107/107ab;miR-190/190ab;miR-377;miR-192/215;miR-370	12395	Runx1t1	runt-related transcription factor 1; translocated to, 1 (cyclin D-related)
NM_009822	-0.23634	18	miR-9/9ab;let-7/98/4458/4500;miR-146ac/146b-5p;miR-199ab-5p;miR-148ab-3p/152;miR-27abc/27a-3p;miR-495/1192;miR-320abcd/4429;miR-23abc/23b-3p;miR-539/539-5p;miR-216b/216b-5p;miR-340-5p;miR-203;miR-103a/107/107ab;miR-190/190ab;miR-377;miR-192/215;miR-370	12395	Runx1t1	runt-related transcription factor 1; translocated to, 1 (cyclin D-related)
NM_008960	-0.221576	17	miR-17/17-5p/20ab/20b-5p/93/106ab/427/518a-3p/519d;miR-181abcd/4262;miR-329/329ab/362-3p;miR-543;miR-148ab-3p/152;miR-495/1192;miR-320abcd/4429;miR-23abc/23b-3p;miR-216a;miR-340-5p;miR-592/599;miR-203;miR-18ab/4735-3p;miR-22/22-3p;miR-328a/328b-3p;miR-494;miR-374ab	19211	Pten	phosphatase and tensin homolog
NM_018823	-0.220602	17	miR-17/17-5p/20ab/20b-5p/93/106ab/427/518a-3p/519d;miR-181abcd/4262;miR-128/128ab;miR-139-5p;miR-148ab-3p/152;miR-27abc/27a-3p;miR-495/1192;miR-138/138ab;miR-340-5p;miR-384/384-3p;miR-324-5p;miR-18ab/4735-3p;miR-122/122a/1352;miR-31;miR-205/205ab;miR-494;miR-21/590-5p	54446	Nfat5	nuclear factor of activated T cells 5
NM_133957	-0.220602	17	miR-17/17-5p/20ab/20b-5p/93/106ab/427/518a-3p/519d;miR-181abcd/4262;miR-128/128ab;miR-139-5p;miR-148ab-3p/152;miR-27abc/27a-3p;miR-495/1192;miR-138/138ab;miR-340-5p;miR-384/384-3p;miR-324-5p;miR-18ab/4735-3p;miR-122/122a/1352;miR-31;miR-205/205ab;miR-494;miR-21/590-5p	54446	Nfat5	nuclear factor of activated T cells 5
NM_001136072	-0.207829	16	let-7/98/4458/4500;miR-543;miR-101/101ab;miR-128/128ab;miR-139-5p;miR-27abc/27a-3p;miR-495/1192;miR-320abcd/4429;miR-23abc/23b-3p;miR-539/539-5p;miR-340-5p;miR-592/599;miR-22/22-3p;miR-31;miR-494;miR-134/3118	17536	Meis2	Meis homeobox 2
NM_001159567	-0.207829	16	let-7/98/4458/4500;miR-543;miR-101/101ab;miR-128/128ab;miR-139-5p;miR-27abc/27a-3p;miR-495/1192;miR-320abcd/4429;miR-23abc/23b-3p;miR-539/539-5p;miR-340-5p;miR-592/599;miR-22/22-3p;miR-31;miR-494;miR-134/3118	17536	Meis2	Meis homeobox 2
NM_001159568	-0.207829	16	let-7/98/4458/4500;miR-543;miR-101/101ab;miR-128/128ab;miR-139-5p;miR-27abc/27a-3p;miR-495/1192;miR-320abcd/4429;miR-23abc/23b-3p;miR-539/539-5p;miR-340-5p;miR-592/599;miR-22/22-3p;miR-31;miR-494;miR-134/3118	17536	Meis2	Meis homeobox 2
NM_001159569	-0.207829	16	let-7/98/4458/4500;miR-543;miR-101/101ab;miR-128/128ab;miR-139-5p;miR-27abc/27a-3p;miR-495/1192;miR-320abcd/4429;miR-23abc/23b-3p;miR-539/539-5p;miR-340-5p;miR-592/599;miR-22/22-3p;miR-31;miR-494;miR-134/3118	17536	Meis2	Meis homeobox 2
NM_001159570	-0.207829	16	let-7/98/4458/4500;miR-543;miR-101/101ab;miR-128/128ab;miR-139-5p;miR-27abc/27a-3p;miR-495/1192;miR-320abcd/4429;miR-23abc/23b-3p;miR-539/539-5p;miR-340-5p;miR-592/599;miR-22/22-3p;miR-31;miR-494;miR-134/3118	17536	Meis2	Meis homeobox 2
NM_010825	-0.207829	16	let-7/98/4458/4500;miR-543;miR-101/101ab;miR-128/128ab;miR-139-5p;miR-27abc/27a-3p;miR-495/1192;miR-320abcd/4429;miR-23abc/23b-3p;miR-539/539-5p;miR-340-5p;miR-592/599;miR-22/22-3p;miR-31;miR-494;miR-134/3118	17536	Meis2	Meis homeobox 2
NM_001081049	-0.207017	16	miR-17/17-5p/20ab/20b-5p/93/106ab/427/518a-3p/519d;miR-181abcd/4262;miR-543;miR-101/101ab;miR-128/128ab;miR-148ab-3p/152;miR-27abc/27a-3p;miR-495/1192;miR-488;miR-340-5p;miR-150/5127;miR-103a/107/107ab;miR-377;miR-205/205ab;miR-370;miR-494	214162	Kmt2a	lysine (K)-specific methyltransferase 2A
NM_001145824	-0.19482	15	miR-181abcd/4262;miR-329/329ab/362-3p;miR-9/9ab;miR-146ac/146b-5p;miR-101/101ab;miR-128/128ab;miR-148ab-3p/152;miR-27abc/27a-3p;miR-320abcd/4429;miR-23abc/23b-3p;miR-539/539-5p;miR-340-5p;miR-431;miR-205/205ab;miR-21/590-5p	15259	Hipk3	homeodomain interacting protein kinase 3
NM_010434	-0.19482	15	miR-181abcd/4262;miR-329/329ab/362-3p;miR-9/9ab;miR-146ac/146b-5p;miR-101/101ab;miR-128/128ab;miR-148ab-3p/152;miR-27abc/27a-3p;miR-320abcd/4429;miR-23abc/23b-3p;miR-539/539-5p;miR-340-5p;miR-431;miR-205/205ab;miR-21/590-5p	15259	Hipk3	homeodomain interacting protein kinase 3
NM_001040106	-0.192976	15	miR-17/17-5p/20ab/20b-5p/93/106ab/427/518a-3p/519d;miR-181abcd/4262;miR-9/9ab;let-7/98/4458/4500;miR-139-5p;miR-149;miR-23abc/23b-3p;miR-539/539-5p;miR-326/330/330-5p;miR-384/384-3p;miR-203;miR-28-5p/708/1407/1653/3139;miR-205/205ab;miR-370;miR-134/3118	269774	Aak1	AP2 associated kinase 1
NM_177762	-0.192976	15	miR-17/17-5p/20ab/20b-5p/93/106ab/427/518a-3p/519d;miR-181abcd/4262;miR-9/9ab;let-7/98/4458/4500;miR-139-5p;miR-149;miR-23abc/23b-3p;miR-539/539-5p;miR-326/330/330-5p;miR-384/384-3p;miR-203;miR-28-5p/708/1407/1653/3139;miR-205/205ab;miR-370;miR-134/3118	269774	Aak1	AP2 associated kinase 1
NM_181071	-0.19285	15	miR-17/17-5p/20ab/20b-5p/93/106ab/427/518a-3p/519d;miR-181abcd/4262;miR-146ac/146b-5p;miR-101/101ab;miR-128/128ab;miR-185/882/3473/4306/4644;miR-23abc/23b-3p;miR-539/539-5p;miR-488;miR-340-5p;miR-592/599;miR-431;miR-377;miR-136;miR-143/1721/4770	77097	Tanc2	tetratricopeptide repeat, ankyrin repeat and coiled-coil containing 2
NM_001122952	-0.192418	15	miR-9/9ab;miR-128/128ab;miR-139-5p;miR-27abc/27a-3p;miR-320abcd/4429;miR-23abc/23b-3p;miR-488;miR-138/138ab;miR-216b/216b-5p;miR-340-5p;miR-103a/107/107ab;miR-190/190ab;miR-370;miR-374ab;miR-21/590-5p	18027	Nfia	nuclear factor I/A
NM_001122953	-0.192418	15	miR-9/9ab;miR-128/128ab;miR-139-5p;miR-27abc/27a-3p;miR-320abcd/4429;miR-23abc/23b-3p;miR-488;miR-138/138ab;miR-216b/216b-5p;miR-340-5p;miR-103a/107/107ab;miR-190/190ab;miR-370;miR-374ab;miR-21/590-5p	18027	Nfia	nuclear factor I/A
NM_010905	-0.192418	15	miR-9/9ab;miR-128/128ab;miR-139-5p;miR-27abc/27a-3p;miR-320abcd/4429;miR-23abc/23b-3p;miR-488;miR-138/138ab;miR-216b/216b-5p;miR-340-5p;miR-103a/107/107ab;miR-190/190ab;miR-370;miR-374ab;miR-21/590-5p	18027	Nfia	nuclear factor I/A
NM_029348	-0.191087	15	miR-17/17-5p/20ab/20b-5p/93/106ab/427/518a-3p/519d;miR-181abcd/4262;miR-9/9ab;miR-543;miR-149;miR-138/138ab;miR-324-5p;miR-592/599;miR-431;miR-150/5127;miR-18ab/4735-3p;miR-122/122a/1352;miR-328a/328b-3p;miR-377;miR-192/215	75580	Zbtb4	zinc finger and BTB domain containing 4
NM_001199304	-0.190905	15	miR-17/17-5p/20ab/20b-5p/93/106ab/427/518a-3p/519d;miR-181abcd/4262;miR-329/329ab/362-3p;miR-9/9ab;let-7/98/4458/4500;miR-543;miR-101/101ab;miR-139-5p;miR-148ab-3p/152;miR-23abc/23b-3p;miR-384/384-3p;miR-18ab/4735-3p;miR-103a/107/107ab;miR-377;miR-374ab	20238	Atxn1	ataxin 1
NM_001199305	-0.190905	15	miR-17/17-5p/20ab/20b-5p/93/106ab/427/518a-3p/519d;miR-181abcd/4262;miR-329/329ab/362-3p;miR-9/9ab;let-7/98/4458/4500;miR-543;miR-101/101ab;miR-139-5p;miR-148ab-3p/152;miR-23abc/23b-3p;miR-384/384-3p;miR-18ab/4735-3p;miR-103a/107/107ab;miR-377;miR-374ab	20238	Atxn1	ataxin 1
NM_009124	-0.190905	15	miR-17/17-5p/20ab/20b-5p/93/106ab/427/518a-3p/519d;miR-181abcd/4262;miR-329/329ab/362-3p;miR-9/9ab;let-7/98/4458/4500;miR-543;miR-101/101ab;miR-139-5p;miR-148ab-3p/152;miR-23abc/23b-3p;miR-384/384-3p;miR-18ab/4735-3p;miR-103a/107/107ab;miR-377;miR-374ab	20238	Atxn1	ataxin 1
NM_144825	-0.189708	15	miR-17/17-5p/20ab/20b-5p/93/106ab/427/518a-3p/519d;miR-181abcd/4262;let-7/98/4458/4500;miR-199ab-5p;miR-139-5p;miR-320abcd/4429;miR-23abc/23b-3p;miR-216a;miR-539/539-5p;miR-138/138ab;miR-431;miR-192/215;miR-205/205ab;miR-494;miR-374ab	216965	Taok1	TAO kinase 1
NM_001110231	-0.188156	15	miR-17/17-5p/20ab/20b-5p/93/106ab/427/518a-3p/519d;miR-146ac/146b-5p;miR-199ab-5p;miR-543;miR-495/1192;miR-23abc/23b-3p;miR-216a;miR-539/539-5p;miR-216b/216b-5p;miR-326/330/330-5p;miR-431;miR-103a/107/107ab;miR-377;miR-494;miR-134/3118	14007	Celf2	CUGBP, Elav-like family member 2
NM_001160293	-0.188156	15	miR-17/17-5p/20ab/20b-5p/93/106ab/427/518a-3p/519d;miR-146ac/146b-5p;miR-199ab-5p;miR-543;miR-495/1192;miR-23abc/23b-3p;miR-216a;miR-539/539-5p;miR-216b/216b-5p;miR-326/330/330-5p;miR-431;miR-103a/107/107ab;miR-377;miR-494;miR-134/3118	14007	Celf2	CUGBP, Elav-like family member 2
NM_010160	-0.188156	15	miR-17/17-5p/20ab/20b-5p/93/106ab/427/518a-3p/519d;miR-146ac/146b-5p;miR-199ab-5p;miR-543;miR-495/1192;miR-23abc/23b-3p;miR-216a;miR-539/539-5p;miR-216b/216b-5p;miR-326/330/330-5p;miR-431;miR-103a/107/107ab;miR-377;miR-494;miR-134/3118	14007	Celf2	CUGBP, Elav-like family member 2
NM_001024205	-0.187638	15	miR-17/17-5p/20ab/20b-5p/93/106ab/427/518a-3p/519d;miR-181abcd/4262;miR-329/329ab/362-3p;miR-199ab-5p;miR-101/101ab;miR-139-5p;miR-495/1192;miR-320abcd/4429;miR-23abc/23b-3p;miR-592/599;miR-203;miR-18ab/4735-3p;miR-31;miR-205/205ab;miR-370	68564	Nufip2	nuclear fragile X mental retardation protein interacting protein 2
NM_013780	-0.179345	14	miR-17/17-5p/20ab/20b-5p/93/106ab/427/518a-3p/519d;miR-543;miR-128/128ab;miR-27abc/27a-3p;miR-495/1192;miR-216b/216b-5p;miR-326/330/330-5p;miR-103a/107/107ab;miR-122/122a/1352;miR-22/22-3p;miR-377;miR-136;miR-494;miR-21/590-5p	27386	Npas3	neuronal PAS domain protein 3
NM_001043354	-0.179196	14	miR-17/17-5p/20ab/20b-5p/93/106ab/427/518a-3p/519d;miR-181abcd/4262;miR-9/9ab;miR-199ab-5p;miR-543;miR-101/101ab;miR-139-5p;miR-148ab-3p/152;miR-495/1192;miR-185/882/3473/4306/4644;miR-340-5p;miR-384/384-3p;miR-103a/107/107ab;miR-374ab	225998	Rorb	RAR-related orphan receptor beta
NM_146095	-0.179196	14	miR-17/17-5p/20ab/20b-5p/93/106ab/427/518a-3p/519d;miR-181abcd/4262;miR-9/9ab;miR-199ab-5p;miR-543;miR-101/101ab;miR-139-5p;miR-148ab-3p/152;miR-495/1192;miR-185/882/3473/4306/4644;miR-340-5p;miR-384/384-3p;miR-103a/107/107ab;miR-374ab	225998	Rorb	RAR-related orphan receptor beta
NM_133218	-0.178704	14	miR-17/17-5p/20ab/20b-5p/93/106ab/427/518a-3p/519d;miR-181abcd/4262;miR-543;miR-101/101ab;miR-128/128ab;miR-148ab-3p/152;miR-27abc/27a-3p;miR-149;miR-340-5p;miR-203;miR-18ab/4735-3p;miR-377;miR-31;miR-21/590-5p	170753	Zfp704	zinc finger protein 704
NM_183138	-0.178483	14	miR-17/17-5p/20ab/20b-5p/93/106ab/427/518a-3p/519d;let-7/98/4458/4500;miR-101/101ab;miR-139-5p;miR-27abc/27a-3p;miR-149;miR-23abc/23b-3p;miR-488;miR-324-5p;miR-592/599;miR-150/5127;miR-136;miR-494;miR-374ab	194388	Tet3	tet methylcytosine dioxygenase 3
NM_015794	-0.177609	14	miR-128/128ab;miR-139-5p;miR-320abcd/4429;miR-23abc/23b-3p;miR-539/539-5p;miR-340-5p;miR-203;miR-103a/107/107ab;miR-28-5p/708/1407/1653/3139;miR-377;miR-192/215;miR-370;miR-494;miR-21/590-5p	50758	Fbxl17	F-box and leucine-rich repeat protein 17
NM_030708	-0.177091	14	miR-181abcd/4262;miR-329/329ab/362-3p;miR-9/9ab;miR-543;miR-101/101ab;miR-128/128ab;miR-27abc/27a-3p;miR-495/1192;miR-320abcd/4429;miR-23abc/23b-3p;miR-539/539-5p;miR-384/384-3p;miR-31;miR-494	80892	Zfhx4	zinc finger homeodomain 4
NM_001083967	-0.176101	14	miR-17/17-5p/20ab/20b-5p/93/106ab/427/518a-3p/519d;miR-543;miR-101/101ab;miR-128/128ab;miR-139-5p;miR-148ab-3p/152;miR-495/1192;miR-138/138ab;miR-216b/216b-5p;miR-326/330/330-5p;miR-340-5p;miR-203;miR-190/190ab;miR-374ab	21413	Tcf4	transcription factor 4
NM_013685	-0.176101	14	miR-17/17-5p/20ab/20b-5p/93/106ab/427/518a-3p/519d;miR-543;miR-101/101ab;miR-128/128ab;miR-139-5p;miR-148ab-3p/152;miR-495/1192;miR-138/138ab;miR-216b/216b-5p;miR-326/330/330-5p;miR-340-5p;miR-203;miR-190/190ab;miR-374ab	21413	Tcf4	transcription factor 4
NM_020007	-0.174435	14	miR-181abcd/4262;miR-9/9ab;miR-543;miR-101/101ab;miR-139-5p;miR-495/1192;miR-335/335-5p;miR-488;miR-203;miR-18ab/4735-3p;miR-103a/107/107ab;miR-122/122a/1352;miR-22/22-3p;miR-21/590-5p	56758	Mbnl1	muscleblind-like 1 (Drosophila)
NM_001081979	-0.173766	14	miR-17/17-5p/20ab/20b-5p/93/106ab/427/518a-3p/519d;miR-181abcd/4262;let-7/98/4458/4500;miR-148ab-3p/152;miR-320abcd/4429;miR-138/138ab;miR-326/330/330-5p;miR-340-5p;miR-592/599;miR-203;miR-103a/107/107ab;miR-22/22-3p;miR-328a/328b-3p;miR-374ab	17257	Mecp2	methyl CpG binding protein 2
NM_010788	-0.173766	14	miR-17/17-5p/20ab/20b-5p/93/106ab/427/518a-3p/519d;miR-181abcd/4262;let-7/98/4458/4500;miR-148ab-3p/152;miR-320abcd/4429;miR-138/138ab;miR-326/330/330-5p;miR-340-5p;miR-592/599;miR-203;miR-103a/107/107ab;miR-22/22-3p;miR-328a/328b-3p;miR-374ab	17257	Mecp2	methyl CpG binding protein 2
NM_001038993	-0.165574	13	miR-17/17-5p/20ab/20b-5p/93/106ab/427/518a-3p/519d;miR-9/9ab;let-7/98/4458/4500;miR-199ab-5p;miR-101/101ab;miR-128/128ab;miR-148ab-3p/152;miR-27abc/27a-3p;miR-138/138ab;miR-203;miR-103a/107/107ab;miR-377;miR-374ab	73469	Rnf38	ring finger protein 38
NM_175201	-0.165574	13	miR-17/17-5p/20ab/20b-5p/93/106ab/427/518a-3p/519d;miR-9/9ab;let-7/98/4458/4500;miR-199ab-5p;miR-101/101ab;miR-128/128ab;miR-148ab-3p/152;miR-27abc/27a-3p;miR-138/138ab;miR-203;miR-103a/107/107ab;miR-377;miR-374ab	73469	Rnf38	ring finger protein 38
NM_001159548	-0.165307	13	miR-181abcd/4262;let-7/98/4458/4500;miR-543;miR-101/101ab;miR-27abc/27a-3p;miR-495/1192;miR-149;miR-23abc/23b-3p;miR-138/138ab;miR-377;miR-192/215;miR-205/205ab;miR-494	14536	Nr6a1	nuclear receptor subfamily 6, group A, member 1
NM_001159549	-0.165307	13	miR-181abcd/4262;let-7/98/4458/4500;miR-543;miR-101/101ab;miR-27abc/27a-3p;miR-495/1192;miR-149;miR-23abc/23b-3p;miR-138/138ab;miR-377;miR-192/215;miR-205/205ab;miR-494	14536	Nr6a1	nuclear receptor subfamily 6, group A, member 1
NM_010264	-0.165307	13	miR-181abcd/4262;let-7/98/4458/4500;miR-543;miR-101/101ab;miR-27abc/27a-3p;miR-495/1192;miR-149;miR-23abc/23b-3p;miR-138/138ab;miR-377;miR-192/215;miR-205/205ab;miR-494	14536	Nr6a1	nuclear receptor subfamily 6, group A, member 1
NM_001033369	-0.164953	13	miR-181abcd/4262;let-7/98/4458/4500;miR-543;miR-101/101ab;miR-128/128ab;miR-27abc/27a-3p;miR-320abcd/4429;miR-23abc/23b-3p;miR-335/335-5p;miR-340-5p;miR-150/5127;miR-494;miR-21/590-5p	269275	Acvr1c	activin A receptor, type IC
NM_001111030	-0.164953	13	miR-181abcd/4262;let-7/98/4458/4500;miR-543;miR-101/101ab;miR-128/128ab;miR-27abc/27a-3p;miR-320abcd/4429;miR-23abc/23b-3p;miR-335/335-5p;miR-340-5p;miR-150/5127;miR-494;miR-21/590-5p	269275	Acvr1c	activin A receptor, type IC
NM_172790	-0.164788	13	miR-17/17-5p/20ab/20b-5p/93/106ab/427/518a-3p/519d;miR-181abcd/4262;miR-9/9ab;let-7/98/4458/4500;miR-101/101ab;miR-148ab-3p/152;miR-185/882/3473/4306/4644;miR-23abc/23b-3p;miR-203;miR-150/5127;miR-22/22-3p;miR-377;miR-31	237615	Ankrd52	ankyrin repeat domain 52
NM_133761	-0.163895	13	miR-9/9ab;miR-146ac/146b-5p;miR-128/128ab;miR-148ab-3p/152;miR-27abc/27a-3p;miR-320abcd/4429;miR-539/539-5p;miR-138/138ab;miR-103a/107/107ab;miR-377;miR-370;miR-136;miR-494	75901	Dcp1a	DCP1 decapping enzyme homolog A (S. cerevisiae)
NM_194268	-0.163762	13	miR-181abcd/4262;miR-9/9ab;let-7/98/4458/4500;miR-543;miR-101/101ab;miR-128/128ab;miR-27abc/27a-3p;miR-495/1192;miR-320abcd/4429;miR-335/335-5p;miR-539/539-5p;miR-340-5p;miR-374ab	225631	Onecut2	one cut domain, family member 2
NM_021458	-0.163619	13	miR-17/17-5p/20ab/20b-5p/93/106ab/427/518a-3p/519d;let-7/98/4458/4500;miR-543;miR-128/128ab;miR-139-5p;miR-27abc/27a-3p;miR-320abcd/4429;miR-539/539-5p;miR-340-5p;miR-592/599;miR-328a/328b-3p;miR-31;miR-494	14365	Fzd3	frizzled homolog 3 (Drosophila)
NM_001243046	-0.163383	13	miR-181abcd/4262;miR-128/128ab;miR-320abcd/4429;miR-149;miR-185/882/3473/4306/4644;miR-23abc/23b-3p;miR-340-5p;miR-592/599;miR-122/122a/1352;miR-377;miR-205/205ab;miR-494;miR-374ab	23859	Dlg2	discs, large homolog 2 (Drosophila)
NM_001243047	-0.163383	13	miR-181abcd/4262;miR-128/128ab;miR-320abcd/4429;miR-149;miR-185/882/3473/4306/4644;miR-23abc/23b-3p;miR-340-5p;miR-592/599;miR-122/122a/1352;miR-377;miR-205/205ab;miR-494;miR-374ab	23859	Dlg2	discs, large homolog 2 (Drosophila)
NM_011807	-0.163383	13	miR-181abcd/4262;miR-128/128ab;miR-320abcd/4429;miR-149;miR-185/882/3473/4306/4644;miR-23abc/23b-3p;miR-340-5p;miR-592/599;miR-122/122a/1352;miR-377;miR-205/205ab;miR-494;miR-374ab	23859	Dlg2	discs, large homolog 2 (Drosophila)
NM_172839	-0.163193	13	miR-17/17-5p/20ab/20b-5p/93/106ab/427/518a-3p/519d;miR-181abcd/4262;let-7/98/4458/4500;miR-199ab-5p;miR-101/101ab;miR-128/128ab;miR-27abc/27a-3p;miR-216a;miR-216b/216b-5p;miR-103a/107/107ab;miR-31;miR-205/205ab;miR-370	240665	Ccnj	cyclin J
NM_001164806	-0.162246	13	miR-17/17-5p/20ab/20b-5p/93/106ab/427/518a-3p/519d;miR-181abcd/4262;miR-9/9ab;let-7/98/4458/4500;miR-146ac/146b-5p;miR-543;miR-101/101ab;miR-128/128ab;miR-27abc/27a-3p;miR-495/1192;miR-539/539-5p;miR-31;miR-374ab	666938	Bend4	BEN domain containing 4
NM_001081267	-0.161707	13	miR-17/17-5p/20ab/20b-5p/93/106ab/427/518a-3p/519d;miR-181abcd/4262;let-7/98/4458/4500;miR-199ab-5p;miR-320abcd/4429;miR-138/138ab;miR-340-5p;miR-150/5127;miR-377;miR-31;miR-374ab;miR-143/1721/4770;miR-134/3118	233532	Rsf1	remodeling and spacing factor 1
NM_001077499	-0.16162	13	miR-17/17-5p/20ab/20b-5p/93/106ab/427/518a-3p/519d;let-7/98/4458/4500;miR-101/101ab;miR-148ab-3p/152;miR-495/1192;miR-138/138ab;miR-384/384-3p;miR-103a/107/107ab;miR-377;miR-192/215;miR-370;miR-374ab;miR-21/590-5p	20273	Scn8a	sodium channel, voltage-gated, type VIII, alpha
NM_011323	-0.16162	13	miR-17/17-5p/20ab/20b-5p/93/106ab/427/518a-3p/519d;let-7/98/4458/4500;miR-101/101ab;miR-148ab-3p/152;miR-495/1192;miR-138/138ab;miR-384/384-3p;miR-103a/107/107ab;miR-377;miR-192/215;miR-370;miR-374ab;miR-21/590-5p	20273	Scn8a	sodium channel, voltage-gated, type VIII, alpha
NM_001001986	-0.160556	13	let-7/98/4458/4500;miR-101/101ab;miR-148ab-3p/152;miR-23abc/23b-3p;miR-488;miR-431;miR-103a/107/107ab;miR-122/122a/1352;miR-190/190ab;miR-22/22-3p;miR-28-5p/708/1407/1653/3139;miR-328a/328b-3p;miR-377	329540	Nol4l	nucleolar protein 4-like
NM_001134300	-0.160556	13	let-7/98/4458/4500;miR-101/101ab;miR-148ab-3p/152;miR-23abc/23b-3p;miR-488;miR-431;miR-103a/107/107ab;miR-122/122a/1352;miR-190/190ab;miR-22/22-3p;miR-28-5p/708/1407/1653/3139;miR-328a/328b-3p;miR-377	329540	Nol4l	nucleolar protein 4-like
NM_177185	-0.160493	13	miR-17/17-5p/20ab/20b-5p/93/106ab/427/518a-3p/519d;miR-181abcd/4262;let-7/98/4458/4500;miR-199ab-5p;miR-101/101ab;miR-128/128ab;miR-495/1192;miR-320abcd/4429;miR-23abc/23b-3p;miR-203;miR-377;miR-31;miR-494	320538	Ubn2	ubinuclein 2
NM_001145952	-0.159947	13	miR-181abcd/4262;miR-9/9ab;miR-23abc/23b-3p;miR-216a;miR-488;miR-326/330/330-5p;miR-340-5p;miR-203;miR-431;miR-18ab/4735-3p;miR-22/22-3p;miR-31;miR-494	210126	Lpp	LIM domain containing preferred translocation partner in lipoma
NM_001145954	-0.159947	13	miR-181abcd/4262;miR-9/9ab;miR-23abc/23b-3p;miR-216a;miR-488;miR-326/330/330-5p;miR-340-5p;miR-203;miR-431;miR-18ab/4735-3p;miR-22/22-3p;miR-31;miR-494	210126	Lpp	LIM domain containing preferred translocation partner in lipoma
NM_178665	-0.159947	13	miR-181abcd/4262;miR-9/9ab;miR-23abc/23b-3p;miR-216a;miR-488;miR-326/330/330-5p;miR-340-5p;miR-203;miR-431;miR-18ab/4735-3p;miR-22/22-3p;miR-31;miR-494	210126	Lpp	LIM domain containing preferred translocation partner in lipoma
NM_032000	-0.159941	13	miR-17/17-5p/20ab/20b-5p/93/106ab/427/518a-3p/519d;miR-9/9ab;miR-148ab-3p/152;miR-138/138ab;miR-384/384-3p;miR-324-5p;miR-203;miR-150/5127;miR-122/122a/1352;miR-190/190ab;miR-28-5p/708/1407/1653/3139;miR-205/205ab;miR-143/1721/4770	83925	Trps1	trichorhinophalangeal syndrome I (human)
NM_007872	-0.157858	13	miR-543;miR-101/101ab;miR-495/1192;miR-23abc/23b-3p;miR-138/138ab;miR-340-5p;miR-203;miR-22/22-3p;miR-28-5p/708/1407/1653/3139;miR-192/215;miR-370;miR-374ab;miR-143/1721/4770	13435	Dnmt3a	DNA methyltransferase 3A
NM_053242	-0.156632	13	miR-9/9ab;let-7/98/4458/4500;miR-543;miR-128/128ab;miR-139-5p;miR-27abc/27a-3p;miR-23abc/23b-3p;miR-592/599;miR-203;miR-122/122a/1352;miR-190/190ab;miR-21/590-5p;miR-134/3118	114142	Foxp2	forkhead box P2
NM_212435	-0.156632	13	miR-9/9ab;let-7/98/4458/4500;miR-543;miR-128/128ab;miR-139-5p;miR-27abc/27a-3p;miR-23abc/23b-3p;miR-592/599;miR-203;miR-122/122a/1352;miR-190/190ab;miR-21/590-5p;miR-134/3118	114142	Foxp2	forkhead box P2
NM_001111021	-0.151789	12	miR-17/17-5p/20ab/20b-5p/93/106ab/427/518a-3p/519d;miR-181abcd/4262;miR-9/9ab;miR-101/101ab;miR-128/128ab;miR-27abc/27a-3p;miR-320abcd/4429;miR-340-5p;miR-18ab/4735-3p;miR-192/215;miR-370;miR-374ab	12394	Runx1	runt related transcription factor 1
NM_001111022	-0.151789	12	miR-17/17-5p/20ab/20b-5p/93/106ab/427/518a-3p/519d;miR-181abcd/4262;miR-9/9ab;miR-101/101ab;miR-128/128ab;miR-27abc/27a-3p;miR-320abcd/4429;miR-340-5p;miR-18ab/4735-3p;miR-192/215;miR-370;miR-374ab	12394	Runx1	runt related transcription factor 1
NM_001111023	-0.151789	12	miR-17/17-5p/20ab/20b-5p/93/106ab/427/518a-3p/519d;miR-181abcd/4262;miR-9/9ab;miR-101/101ab;miR-128/128ab;miR-27abc/27a-3p;miR-320abcd/4429;miR-340-5p;miR-18ab/4735-3p;miR-192/215;miR-370;miR-374ab	12394	Runx1	runt related transcription factor 1
NM_009821	-0.151789	12	miR-17/17-5p/20ab/20b-5p/93/106ab/427/518a-3p/519d;miR-181abcd/4262;miR-9/9ab;miR-101/101ab;miR-128/128ab;miR-27abc/27a-3p;miR-320abcd/4429;miR-340-5p;miR-18ab/4735-3p;miR-192/215;miR-370;miR-374ab	12394	Runx1	runt related transcription factor 1
NM_007754	-0.151652	12	miR-181abcd/4262;let-7/98/4458/4500;miR-543;miR-128/128ab;miR-148ab-3p/152;miR-27abc/27a-3p;miR-320abcd/4429;miR-23abc/23b-3p;miR-384/384-3p;miR-150/5127;miR-103a/107/107ab;miR-136	12874	Cpd	carboxypeptidase D
NM_001081229	-0.15119	12	miR-17/17-5p/20ab/20b-5p/93/106ab/427/518a-3p/519d;miR-181abcd/4262;miR-9/9ab;let-7/98/4458/4500;miR-139-5p;miR-27abc/27a-3p;miR-495/1192;miR-488;miR-340-5p;miR-384/384-3p;miR-203;miR-136	72033	Tsc22d2	TSC22 domain family, member 2
NM_080448	-0.150246	12	miR-17/17-5p/20ab/20b-5p/93/106ab/427/518a-3p/519d;miR-329/329ab/362-3p;miR-9/9ab;let-7/98/4458/4500;miR-199ab-5p;miR-27abc/27a-3p;miR-23abc/23b-3p;miR-539/539-5p;miR-138/138ab;miR-384/384-3p;miR-150/5127;miR-192/215	259302	Srgap3	SLIT-ROBO Rho GTPase activating protein 3
NM_024457	-0.150163	12	miR-181abcd/4262;miR-9/9ab;miR-101/101ab;miR-128/128ab;miR-139-5p;miR-27abc/27a-3p;miR-149;miR-23abc/23b-3p;miR-488;miR-216b/216b-5p;miR-28-5p/708/1407/1653/3139;miR-494	215449	Rap1b	RAS related protein 1b
NM_001045523	-0.148893	12	miR-17/17-5p/20ab/20b-5p/93/106ab/427/518a-3p/519d;miR-9/9ab;let-7/98/4458/4500;miR-128/128ab;miR-27abc/27a-3p;miR-320abcd/4429;miR-149;miR-216a;miR-216b/216b-5p;miR-203;miR-31;miR-21/590-5p	228536	Bahd1	bromo adjacent homology domain containing 1
NM_001080931	-0.148507	12	miR-17/17-5p/20ab/20b-5p/93/106ab/427/518a-3p/519d;miR-146ac/146b-5p;miR-101/101ab;miR-128/128ab;miR-27abc/27a-3p;miR-320abcd/4429;miR-216a;miR-340-5p;miR-18ab/4735-3p;miR-205/205ab;miR-374ab;miR-134/3118	327987	Med13	mediator complex subunit 13
NM_011056	-0.147424	12	miR-329/329ab/362-3p;miR-199ab-5p;miR-543;miR-101/101ab;miR-139-5p;miR-495/1192;miR-320abcd/4429;miR-592/599;miR-203;miR-18ab/4735-3p;miR-103a/107/107ab;miR-374ab	238871	Pde4d	phosphodiesterase 4D, cAMP specific
NM_001033276	-0.147248	12	miR-329/329ab/362-3p;let-7/98/4458/4500;miR-146ac/146b-5p;miR-139-5p;miR-495/1192;miR-149;miR-185/882/3473/4306/4644;miR-23abc/23b-3p;miR-340-5p;miR-103a/107/107ab;miR-143/1721/4770;miR-134/3118	381022	Kmt2d	lysine (K)-specific methyltransferase 2D
NM_008538	-0.147197	12	miR-181abcd/4262;miR-9/9ab;miR-128/128ab;miR-27abc/27a-3p;miR-495/1192;miR-23abc/23b-3p;miR-216a;miR-138/138ab;miR-592/599;miR-205/205ab;miR-370;miR-143/1721/4770	17118	Marcks	myristoylated alanine rich protein kinase C substrate
NM_007715	-0.147165	12	miR-17/17-5p/20ab/20b-5p/93/106ab/427/518a-3p/519d;miR-9/9ab;miR-199ab-5p;miR-543;miR-148ab-3p/152;miR-495/1192;miR-335/335-5p;miR-384/384-3p;miR-203;miR-190/190ab;miR-31;miR-494	12753	Clock	circadian locomotor output cycles kaput
NM_008904	-0.14693	12	let-7/98/4458/4500;miR-199ab-5p;miR-543;miR-139-5p;miR-148ab-3p/152;miR-495/1192;miR-23abc/23b-3p;miR-539/539-5p;miR-138/138ab;miR-136;miR-494;miR-374ab	19017	Ppargc1a	peroxisome proliferative activated receptor, gamma, coactivator 1 alpha
NM_001078167	-0.146534	12	miR-9/9ab;miR-199ab-5p;miR-128/128ab;miR-139-5p;miR-27abc/27a-3p;miR-495/1192;miR-488;miR-203;miR-190/190ab;miR-28-5p/708/1407/1653/3139;miR-377;miR-136	110809	Srsf1	serine/arginine-rich splicing factor 1
NM_011946	-0.146264	12	miR-17/17-5p/20ab/20b-5p/93/106ab/427/518a-3p/519d;miR-9/9ab;let-7/98/4458/4500;miR-128/128ab;miR-27abc/27a-3p;miR-495/1192;miR-335/335-5p;miR-539/539-5p;miR-340-5p;miR-203;miR-205/205ab;miR-494	26405	Map3k2	mitogen-activated protein kinase kinase kinase 2
NM_178764	-0.146249	12	miR-17/17-5p/20ab/20b-5p/93/106ab/427/518a-3p/519d;miR-329/329ab/362-3p;miR-543;miR-101/101ab;miR-139-5p;miR-335/335-5p;miR-539/539-5p;miR-326/330/330-5p;miR-203;miR-205/205ab;miR-143/1721/4770;miR-134/3118	319604	Fam168a	family with sequence similarity 168, member A
NM_001242934	-0.146233	12	miR-9/9ab;miR-146ac/146b-5p;miR-148ab-3p/152;miR-495/1192;miR-23abc/23b-3p;miR-539/539-5p;miR-138/138ab;miR-340-5p;miR-384/384-3p;miR-103a/107/107ab;miR-190/190ab;miR-21/590-5p	14025	Bcl11a	B cell CLL/lymphoma 11A (zinc finger protein)
NM_175162	-0.146171	12	miR-17/17-5p/20ab/20b-5p/93/106ab/427/518a-3p/519d;let-7/98/4458/4500;miR-128/128ab;miR-139-5p;miR-148ab-3p/152;miR-27abc/27a-3p;miR-495/1192;miR-138/138ab;miR-22/22-3p;miR-377;miR-494;miR-143/1721/4770	71069	Stox2	storkhead box 2
NM_001166584	-0.145329	12	miR-181abcd/4262;miR-543;miR-148ab-3p/152;miR-27abc/27a-3p;miR-185/882/3473/4306/4644;miR-23abc/23b-3p;miR-539/539-5p;miR-488;miR-340-5p;miR-377;miR-205/205ab;miR-494	21676	Tead1	TEA domain family member 1
NM_001166585	-0.145329	12	miR-181abcd/4262;miR-543;miR-148ab-3p/152;miR-27abc/27a-3p;miR-185/882/3473/4306/4644;miR-23abc/23b-3p;miR-539/539-5p;miR-488;miR-340-5p;miR-377;miR-205/205ab;miR-494	21676	Tead1	TEA domain family member 1
NM_009346	-0.145329	12	miR-181abcd/4262;miR-543;miR-148ab-3p/152;miR-27abc/27a-3p;miR-185/882/3473/4306/4644;miR-23abc/23b-3p;miR-539/539-5p;miR-488;miR-340-5p;miR-377;miR-205/205ab;miR-494	21676	Tead1	TEA domain family member 1
NM_001164504	-0.144665	12	miR-329/329ab/362-3p;let-7/98/4458/4500;miR-539/539-5p;miR-488;miR-340-5p;miR-592/599;miR-150/5127;miR-28-5p/708/1407/1653/3139;miR-377;miR-494;miR-374ab;miR-143/1721/4770	225743	Rnf165	ring finger protein 165
NM_153403	-0.144028	12	miR-17/17-5p/20ab/20b-5p/93/106ab/427/518a-3p/519d;let-7/98/4458/4500;miR-199ab-5p;miR-148ab-3p/152;miR-149;miR-185/882/3473/4306/4644;miR-539/539-5p;miR-138/138ab;miR-340-5p;miR-592/599;miR-103a/107/107ab;miR-122/122a/1352	236511	Ago1	argonaute RISC catalytic subunit 1
NM_001110228	-0.144001	12	miR-17/17-5p/20ab/20b-5p/93/106ab/427/518a-3p/519d;miR-543;miR-495/1192;miR-23abc/23b-3p;miR-216a;miR-539/539-5p;miR-216b/216b-5p;miR-326/330/330-5p;miR-431;miR-103a/107/107ab;miR-377;miR-134/3118	14007	Celf2	CUGBP, Elav-like family member 2
NM_001110229	-0.144001	12	miR-17/17-5p/20ab/20b-5p/93/106ab/427/518a-3p/519d;miR-543;miR-495/1192;miR-23abc/23b-3p;miR-216a;miR-539/539-5p;miR-216b/216b-5p;miR-326/330/330-5p;miR-431;miR-103a/107/107ab;miR-377;miR-134/3118	14007	Celf2	CUGBP, Elav-like family member 2
NM_001110230	-0.144001	12	miR-17/17-5p/20ab/20b-5p/93/106ab/427/518a-3p/519d;miR-543;miR-495/1192;miR-23abc/23b-3p;miR-216a;miR-539/539-5p;miR-216b/216b-5p;miR-326/330/330-5p;miR-431;miR-103a/107/107ab;miR-377;miR-134/3118	14007	Celf2	CUGBP, Elav-like family member 2
NM_001110232	-0.144001	12	miR-17/17-5p/20ab/20b-5p/93/106ab/427/518a-3p/519d;miR-543;miR-495/1192;miR-23abc/23b-3p;miR-216a;miR-539/539-5p;miR-216b/216b-5p;miR-326/330/330-5p;miR-431;miR-103a/107/107ab;miR-377;miR-134/3118	14007	Celf2	CUGBP, Elav-like family member 2
NM_001160292	-0.144001	12	miR-17/17-5p/20ab/20b-5p/93/106ab/427/518a-3p/519d;miR-543;miR-495/1192;miR-23abc/23b-3p;miR-216a;miR-539/539-5p;miR-216b/216b-5p;miR-326/330/330-5p;miR-431;miR-103a/107/107ab;miR-377;miR-134/3118	14007	Celf2	CUGBP, Elav-like family member 2
NM_010134	-0.137074	11	miR-181abcd/4262;miR-9/9ab;miR-543;miR-128/128ab;miR-27abc/27a-3p;miR-138/138ab;miR-340-5p;miR-203;miR-103a/107/107ab;miR-28-5p/708/1407/1653/3139;miR-370	13799	En2	engrailed 2
NM_198300	-0.136697	11	miR-9/9ab;let-7/98/4458/4500;miR-101/101ab;miR-128/128ab;miR-27abc/27a-3p;miR-495/1192;miR-320abcd/4429;miR-340-5p;miR-384/384-3p;miR-103a/107/107ab;miR-21/590-5p	208922	Cpeb3	cytoplasmic polyadenylation element binding protein 3
NM_029870	-0.135706	11	miR-17/17-5p/20ab/20b-5p/93/106ab/427/518a-3p/519d;miR-181abcd/4262;miR-9/9ab;miR-199ab-5p;miR-101/101ab;miR-128/128ab;miR-27abc/27a-3p;miR-320abcd/4429;miR-203;miR-205/205ab;miR-21/590-5p	77128	Crebrf	CREB3 regulatory factor
NM_028523	-0.135562	11	miR-17/17-5p/20ab/20b-5p/93/106ab/427/518a-3p/519d;miR-181abcd/4262;miR-9/9ab;miR-101/101ab;miR-139-5p;miR-495/1192;miR-320abcd/4429;miR-23abc/23b-3p;miR-138/138ab;miR-103a/107/107ab;miR-494	73379	Dcbld2	discoidin, CUB and LCCL domain containing 2
NM_001048267	-0.135561	11	miR-181abcd/4262;miR-199ab-5p;miR-101/101ab;miR-128/128ab;miR-139-5p;miR-148ab-3p/152;miR-27abc/27a-3p;miR-23abc/23b-3p;miR-203;miR-103a/107/107ab;miR-136	238799	Tnpo1	transportin 1
NM_178716	-0.135561	11	miR-181abcd/4262;miR-199ab-5p;miR-101/101ab;miR-128/128ab;miR-139-5p;miR-148ab-3p/152;miR-27abc/27a-3p;miR-23abc/23b-3p;miR-203;miR-103a/107/107ab;miR-136	238799	Tnpo1	transportin 1
NM_001081203	-0.135476	11	miR-9/9ab;let-7/98/4458/4500;miR-543;miR-148ab-3p/152;miR-495/1192;miR-23abc/23b-3p;miR-216a;miR-340-5p;miR-324-5p;miR-103a/107/107ab;miR-28-5p/708/1407/1653/3139	243272	Sbno1	sno, strawberry notch homolog 1 (Drosophila)
NM_021716	-0.135429	11	miR-181abcd/4262;let-7/98/4458/4500;miR-543;miR-128/128ab;miR-148ab-3p/152;miR-27abc/27a-3p;miR-320abcd/4429;miR-23abc/23b-3p;miR-488;miR-340-5p;miR-377	60344	Fign	fidgetin
NM_172593	-0.135032	11	miR-17/17-5p/20ab/20b-5p/93/106ab/427/518a-3p/519d;miR-181abcd/4262;miR-9/9ab;miR-199ab-5p;miR-128/128ab;miR-139-5p;miR-27abc/27a-3p;miR-320abcd/4429;miR-138/138ab;miR-192/215;miR-205/205ab	218613	Mier3	mesoderm induction early response 1, family member 3
NM_001085507	-0.134924	11	miR-181abcd/4262;miR-9/9ab;miR-101/101ab;miR-139-5p;miR-27abc/27a-3p;miR-23abc/23b-3p;miR-340-5p;miR-103a/107/107ab;miR-192/215;miR-31;miR-374ab	241311	Zbtb34	zinc finger and BTB domain containing 34
NM_054043	-0.134672	11	let-7/98/4458/4500;miR-128/128ab;miR-148ab-3p/152;miR-27abc/27a-3p;miR-320abcd/4429;miR-203;miR-431;miR-103a/107/107ab;miR-377;miR-205/205ab;miR-143/1721/4770	76626	Msi2	musashi RNA-binding protein 2
NM_001164274	-0.13456	11	miR-181abcd/4262;miR-9/9ab;let-7/98/4458/4500;miR-543;miR-139-5p;miR-539/539-5p;miR-326/330/330-5p;miR-150/5127;miR-103a/107/107ab;miR-205/205ab;miR-494	29808	Mga	MAX gene associated
NM_013720	-0.13456	11	miR-181abcd/4262;miR-9/9ab;let-7/98/4458/4500;miR-543;miR-139-5p;miR-539/539-5p;miR-326/330/330-5p;miR-150/5127;miR-103a/107/107ab;miR-205/205ab;miR-494	29808	Mga	MAX gene associated
NM_007831	-0.134462	11	miR-9/9ab;miR-543;miR-128/128ab;miR-139-5p;miR-27abc/27a-3p;miR-320abcd/4429;miR-488;miR-340-5p;miR-203;miR-28-5p/708/1407/1653/3139;miR-192/215	13176	Dcc	deleted in colorectal carcinoma
NM_007930	-0.133565	11	miR-27abc/27a-3p;miR-149;miR-185/882/3473/4306/4644;miR-23abc/23b-3p;miR-216b/216b-5p;miR-340-5p;miR-592/599;miR-18ab/4735-3p;miR-192/215;miR-205/205ab;miR-494	13803	Enc1	ectodermal-neural cortex 1
NM_013672	-0.133223	11	miR-17/17-5p/20ab/20b-5p/93/106ab/427/518a-3p/519d;miR-181abcd/4262;miR-128/128ab;miR-27abc/27a-3p;miR-495/1192;miR-149;miR-335/335-5p;miR-488;miR-324-5p;miR-22/22-3p;miR-374ab	20683	Sp1	trans-acting transcription factor 1
NM_001167777	-0.132979	11	miR-17/17-5p/20ab/20b-5p/93/106ab/427/518a-3p/519d;miR-329/329ab/362-3p;miR-9/9ab;miR-543;miR-139-5p;miR-495/1192;miR-23abc/23b-3p;miR-138/138ab;miR-340-5p;miR-103a/107/107ab;miR-494	211961	Asxl3	additional sex combs like 3 (Drosophila)
NM_001076789	-0.132969	11	miR-181abcd/4262;miR-9/9ab;let-7/98/4458/4500;miR-543;miR-128/128ab;miR-495/1192;miR-185/882/3473/4306/4644;miR-488;miR-384/384-3p;miR-203;miR-31	12419	Cbx5	chromobox 5
NM_001110216	-0.132969	11	miR-181abcd/4262;miR-9/9ab;let-7/98/4458/4500;miR-543;miR-128/128ab;miR-495/1192;miR-185/882/3473/4306/4644;miR-488;miR-384/384-3p;miR-203;miR-31	12419	Cbx5	chromobox 5
NM_007626	-0.132969	11	miR-181abcd/4262;miR-9/9ab;let-7/98/4458/4500;miR-543;miR-128/128ab;miR-495/1192;miR-185/882/3473/4306/4644;miR-488;miR-384/384-3p;miR-203;miR-31	12419	Cbx5	chromobox 5
NM_175485	-0.132905	11	miR-181abcd/4262;miR-9/9ab;let-7/98/4458/4500;miR-199ab-5p;miR-543;miR-495/1192;miR-320abcd/4429;miR-149;miR-185/882/3473/4306/4644;miR-23abc/23b-3p;miR-494	235472	Prtg	protogenin homolog (Gallus gallus)
NM_133236	-0.132841	11	miR-181abcd/4262;miR-9/9ab;miR-101/101ab;miR-139-5p;miR-495/1192;miR-320abcd/4429;miR-539/539-5p;miR-138/138ab;miR-203;miR-31;miR-21/590-5p	170772	Glcci1	glucocorticoid induced transcript 1
NM_001033430	-0.132676	11	miR-9/9ab;miR-101/101ab;miR-128/128ab;miR-148ab-3p/152;miR-320abcd/4429;miR-23abc/23b-3p;miR-216a;miR-216b/216b-5p;miR-340-5p;miR-103a/107/107ab;miR-21/590-5p	338523	Kdm7a	lysine (K)-specific demethylase 7A
NM_178922	-0.132431	11	miR-181abcd/4262;miR-9/9ab;let-7/98/4458/4500;miR-146ac/146b-5p;miR-543;miR-320abcd/4429;miR-185/882/3473/4306/4644;miR-335/335-5p;miR-539/539-5p;miR-592/599;miR-103a/107/107ab	58180	Hic2	hypermethylated in cancer 2
NM_001195046	-0.13227	11	miR-17/17-5p/20ab/20b-5p/93/106ab/427/518a-3p/519d;miR-9/9ab;miR-146ac/146b-5p;miR-495/1192;miR-149;miR-23abc/23b-3p;miR-539/539-5p;miR-326/330/330-5p;miR-340-5p;miR-103a/107/107ab;miR-122/122a/1352	18481	Pak3	p21 protein (Cdc42/Rac)-activated kinase 3
NM_001195047	-0.13227	11	miR-17/17-5p/20ab/20b-5p/93/106ab/427/518a-3p/519d;miR-9/9ab;miR-146ac/146b-5p;miR-495/1192;miR-149;miR-23abc/23b-3p;miR-539/539-5p;miR-326/330/330-5p;miR-340-5p;miR-103a/107/107ab;miR-122/122a/1352	18481	Pak3	p21 protein (Cdc42/Rac)-activated kinase 3
NM_001195048	-0.13227	11	miR-17/17-5p/20ab/20b-5p/93/106ab/427/518a-3p/519d;miR-9/9ab;miR-146ac/146b-5p;miR-495/1192;miR-149;miR-23abc/23b-3p;miR-539/539-5p;miR-326/330/330-5p;miR-340-5p;miR-103a/107/107ab;miR-122/122a/1352	18481	Pak3	p21 protein (Cdc42/Rac)-activated kinase 3
NM_001195049	-0.13227	11	miR-17/17-5p/20ab/20b-5p/93/106ab/427/518a-3p/519d;miR-9/9ab;miR-146ac/146b-5p;miR-495/1192;miR-149;miR-23abc/23b-3p;miR-539/539-5p;miR-326/330/330-5p;miR-340-5p;miR-103a/107/107ab;miR-122/122a/1352	18481	Pak3	p21 protein (Cdc42/Rac)-activated kinase 3
NM_008778	-0.13227	11	miR-17/17-5p/20ab/20b-5p/93/106ab/427/518a-3p/519d;miR-9/9ab;miR-146ac/146b-5p;miR-495/1192;miR-149;miR-23abc/23b-3p;miR-539/539-5p;miR-326/330/330-5p;miR-340-5p;miR-103a/107/107ab;miR-122/122a/1352	18481	Pak3	p21 protein (Cdc42/Rac)-activated kinase 3
NM_009806	-0.132139	11	miR-329/329ab/362-3p;let-7/98/4458/4500;miR-146ac/146b-5p;miR-543;miR-495/1192;miR-216b/216b-5p;miR-340-5p;miR-203;miR-150/5127;miR-103a/107/107ab;miR-370	12361	Cask	calcium/calmodulin-dependent serine protein kinase (MAGUK family)
NM_053089	-0.132128	11	miR-181abcd/4262;miR-329/329ab/362-3p;miR-199ab-5p;miR-128/128ab;miR-148ab-3p/152;miR-27abc/27a-3p;miR-23abc/23b-3p;miR-103a/107/107ab;miR-377;miR-370;miR-494	74838	Naa15	N(alpha)-acetyltransferase 15, NatA auxiliary subunit
NM_001098171	-0.13201	11	miR-9/9ab;miR-101/101ab;miR-128/128ab;miR-139-5p;miR-27abc/27a-3p;miR-185/882/3473/4306/4644;miR-340-5p;miR-203;miR-377;miR-370;miR-374ab	18526	Pcdh10	protocadherin 10
NM_001004367	-0.131982	11	miR-146ac/146b-5p;miR-101/101ab;miR-148ab-3p/152;miR-495/1192;miR-320abcd/4429;miR-216a;miR-216b/216b-5p;miR-592/599;miR-190/190ab;miR-136;miR-494	319478	Cxxc4	CXXC finger 4
NM_172563	-0.131894	11	miR-17/17-5p/20ab/20b-5p/93/106ab/427/518a-3p/519d;miR-181abcd/4262;let-7/98/4458/4500;miR-199ab-5p;miR-148ab-3p/152;miR-216a;miR-216b/216b-5p;miR-384/384-3p;miR-103a/107/107ab;miR-494;miR-374ab	217082	Hlf	hepatic leukemia factor
NM_173374	-0.131892	11	miR-9/9ab;miR-199ab-5p;miR-128/128ab;miR-139-5p;miR-27abc/27a-3p;miR-495/1192;miR-203;miR-190/190ab;miR-28-5p/708/1407/1653/3139;miR-377;miR-136	110809	Srsf1	serine/arginine-rich splicing factor 1
NM_139294	-0.13159	11	miR-181abcd/4262;let-7/98/4458/4500;miR-543;miR-27abc/27a-3p;miR-495/1192;miR-23abc/23b-3p;miR-539/539-5p;miR-28-5p/708/1407/1653/3139;miR-136;miR-374ab;miR-134/3118	109880	Braf	Braf transforming gene
NM_153178	-0.131552	11	miR-181abcd/4262;let-7/98/4458/4500;miR-128/128ab;miR-148ab-3p/152;miR-27abc/27a-3p;miR-23abc/23b-3p;miR-539/539-5p;miR-216b/216b-5p;miR-190/190ab;miR-21/590-5p;miR-143/1721/4770	239528	Ago2	argonaute RISC catalytic subunit 2
NM_001177379	-0.131369	11	miR-9/9ab;let-7/98/4458/4500;miR-543;miR-101/101ab;miR-495/1192;miR-185/882/3473/4306/4644;miR-23abc/23b-3p;miR-205/205ab;miR-136;miR-143/1721/4770;miR-134/3118	231207	Cpeb2	cytoplasmic polyadenylation element binding protein 2
NM_175937	-0.131369	11	miR-9/9ab;let-7/98/4458/4500;miR-543;miR-101/101ab;miR-495/1192;miR-185/882/3473/4306/4644;miR-23abc/23b-3p;miR-205/205ab;miR-136;miR-143/1721/4770;miR-134/3118	231207	Cpeb2	cytoplasmic polyadenylation element binding protein 2
NM_001159517	-0.13115	11	miR-181abcd/4262;miR-146ac/146b-5p;miR-543;miR-101/101ab;miR-128/128ab;miR-148ab-3p/152;miR-27abc/27a-3p;miR-340-5p;miR-28-5p/708/1407/1653/3139;miR-374ab;miR-143/1721/4770	19317	Qk	quaking
NM_153409	-0.130475	11	miR-17/17-5p/20ab/20b-5p/93/106ab/427/518a-3p/519d;miR-329/329ab/362-3p;let-7/98/4458/4500;miR-139-5p;miR-320abcd/4429;miR-18ab/4735-3p;miR-377;miR-31;miR-494;miR-374ab;miR-21/590-5p	77771	Csrnp3	cysteine-serine-rich nuclear protein 3
NM_178634	-0.130475	11	miR-17/17-5p/20ab/20b-5p/93/106ab/427/518a-3p/519d;miR-329/329ab/362-3p;let-7/98/4458/4500;miR-139-5p;miR-320abcd/4429;miR-18ab/4735-3p;miR-377;miR-31;miR-494;miR-374ab;miR-21/590-5p	77771	Csrnp3	cysteine-serine-rich nuclear protein 3
NM_001195003	-0.130219	11	miR-101/101ab;miR-128/128ab;miR-148ab-3p/152;miR-320abcd/4429;miR-149;miR-335/335-5p;miR-539/539-5p;miR-22/22-3p;miR-205/205ab;miR-143/1721/4770;miR-134/3118	217127	Kat7	K(lysine) acetyltransferase 7
NM_001195004	-0.130219	11	miR-101/101ab;miR-128/128ab;miR-148ab-3p/152;miR-320abcd/4429;miR-149;miR-335/335-5p;miR-539/539-5p;miR-22/22-3p;miR-205/205ab;miR-143/1721/4770;miR-134/3118	217127	Kat7	K(lysine) acetyltransferase 7
NM_177619	-0.130219	11	miR-101/101ab;miR-128/128ab;miR-148ab-3p/152;miR-320abcd/4429;miR-149;miR-335/335-5p;miR-539/539-5p;miR-22/22-3p;miR-205/205ab;miR-143/1721/4770;miR-134/3118	217127	Kat7	K(lysine) acetyltransferase 7
NM_011945	-0.122028	10	miR-17/17-5p/20ab/20b-5p/93/106ab/427/518a-3p/519d;miR-9/9ab;let-7/98/4458/4500;miR-495/1192;miR-23abc/23b-3p;miR-340-5p;miR-203;miR-18ab/4735-3p;miR-31;miR-21/590-5p	26401	Map3k1	mitogen-activated protein kinase kinase kinase 1
NM_001113418	-0.121917	10	miR-17/17-5p/20ab/20b-5p/93/106ab/427/518a-3p/519d;miR-181abcd/4262;miR-9/9ab;let-7/98/4458/4500;miR-128/128ab;miR-27abc/27a-3p;miR-335/335-5p;miR-22/22-3p;miR-28-5p/708/1407/1653/3139;miR-21/590-5p	19013	Ppara	peroxisome proliferator activated receptor alpha
NM_011144	-0.121917	10	miR-17/17-5p/20ab/20b-5p/93/106ab/427/518a-3p/519d;miR-181abcd/4262;miR-9/9ab;let-7/98/4458/4500;miR-128/128ab;miR-27abc/27a-3p;miR-335/335-5p;miR-22/22-3p;miR-28-5p/708/1407/1653/3139;miR-21/590-5p	19013	Ppara	peroxisome proliferator activated receptor alpha
NM_001136104	-0.121411	10	miR-17/17-5p/20ab/20b-5p/93/106ab/427/518a-3p/519d;miR-9/9ab;let-7/98/4458/4500;miR-146ac/146b-5p;miR-128/128ab;miR-148ab-3p/152;miR-27abc/27a-3p;miR-23abc/23b-3p;miR-103a/107/107ab;miR-143/1721/4770	11352	Abl2	v-abl Abelson murine leukemia viral oncogene 2 (arg, Abelson-related gene)
NM_009595	-0.121411	10	miR-17/17-5p/20ab/20b-5p/93/106ab/427/518a-3p/519d;miR-9/9ab;let-7/98/4458/4500;miR-146ac/146b-5p;miR-128/128ab;miR-148ab-3p/152;miR-27abc/27a-3p;miR-23abc/23b-3p;miR-103a/107/107ab;miR-143/1721/4770	11352	Abl2	v-abl Abelson murine leukemia viral oncogene 2 (arg, Abelson-related gene)
NM_011770	-0.121334	10	miR-329/329ab/362-3p;miR-9/9ab;let-7/98/4458/4500;miR-101/101ab;miR-128/128ab;miR-27abc/27a-3p;miR-320abcd/4429;miR-539/539-5p;miR-340-5p;miR-374ab	22779	Ikzf2	IKAROS family zinc finger 2
NM_007570	-0.120427	10	miR-17/17-5p/20ab/20b-5p/93/106ab/427/518a-3p/519d;miR-9/9ab;let-7/98/4458/4500;miR-146ac/146b-5p;miR-128/128ab;miR-27abc/27a-3p;miR-320abcd/4429;miR-103a/107/107ab;miR-21/590-5p;miR-134/3118	12227	Btg2	B cell translocation gene 2, anti-proliferative
NM_033652	-0.120185	10	miR-181abcd/4262;miR-329/329ab/362-3p;miR-9/9ab;let-7/98/4458/4500;miR-488;miR-340-5p;miR-324-5p;miR-377;miR-494;miR-374ab	110648	Lmx1a	LIM homeobox transcription factor 1 alpha
NM_009231	-0.119896	10	miR-17/17-5p/20ab/20b-5p/93/106ab/427/518a-3p/519d;miR-181abcd/4262;miR-9/9ab;miR-543;miR-128/128ab;miR-148ab-3p/152;miR-27abc/27a-3p;miR-23abc/23b-3p;miR-326/330/330-5p;miR-374ab	20662	Sos1	son of sevenless homolog 1 (Drosophila)
NM_001037136	-0.119787	10	miR-329/329ab/362-3p;miR-9/9ab;let-7/98/4458/4500;miR-128/128ab;miR-23abc/23b-3p;miR-216b/216b-5p;miR-340-5p;miR-203;miR-377;miR-31	347722	Agap1	ArfGAP with GTPase domain, ankyrin repeat and PH domain 1
NM_178119	-0.119787	10	miR-329/329ab/362-3p;miR-9/9ab;let-7/98/4458/4500;miR-128/128ab;miR-23abc/23b-3p;miR-216b/216b-5p;miR-340-5p;miR-203;miR-377;miR-31	347722	Agap1	ArfGAP with GTPase domain, ankyrin repeat and PH domain 1
NM_001033223	-0.119684	10	miR-9/9ab;miR-146ac/146b-5p;miR-543;miR-128/128ab;miR-216a;miR-216b/216b-5p;miR-340-5p;miR-203;miR-190/190ab;miR-377	108030	Lin7a	lin-7 homolog A (C. elegans)
NM_001039354	-0.119684	10	miR-9/9ab;miR-146ac/146b-5p;miR-543;miR-128/128ab;miR-216a;miR-216b/216b-5p;miR-340-5p;miR-203;miR-190/190ab;miR-377	108030	Lin7a	lin-7 homolog A (C. elegans)
NM_173185	-0.119545	10	miR-17/17-5p/20ab/20b-5p/93/106ab/427/518a-3p/519d;miR-181abcd/4262;miR-139-5p;miR-27abc/27a-3p;miR-149;miR-23abc/23b-3p;miR-335/335-5p;miR-539/539-5p;miR-592/599;miR-28-5p/708/1407/1653/3139	214897	Csnk1g1	casein kinase 1, gamma 1
NM_001038999	-0.119143	10	miR-181abcd/4262;miR-9/9ab;miR-101/101ab;miR-128/128ab;miR-148ab-3p/152;miR-539/539-5p;miR-340-5p;miR-18ab/4735-3p;miR-22/22-3p;miR-31	11980	Atp8a1	ATPase, aminophospholipid transporter (APLT), class I, type 8A, member 1
NM_009727	-0.119143	10	miR-181abcd/4262;miR-9/9ab;miR-101/101ab;miR-128/128ab;miR-148ab-3p/152;miR-539/539-5p;miR-340-5p;miR-18ab/4735-3p;miR-22/22-3p;miR-31	11980	Atp8a1	ATPase, aminophospholipid transporter (APLT), class I, type 8A, member 1
NM_001168277	-0.118794	10	miR-17/17-5p/20ab/20b-5p/93/106ab/427/518a-3p/519d;miR-181abcd/4262;miR-146ac/146b-5p;miR-543;miR-27abc/27a-3p;miR-495/1192;miR-23abc/23b-3p;miR-138/138ab;miR-31;miR-370	231986	Jazf1	JAZF zinc finger 1
NM_173406	-0.118794	10	miR-17/17-5p/20ab/20b-5p/93/106ab/427/518a-3p/519d;miR-181abcd/4262;miR-146ac/146b-5p;miR-543;miR-27abc/27a-3p;miR-495/1192;miR-23abc/23b-3p;miR-138/138ab;miR-31;miR-370	231986	Jazf1	JAZF zinc finger 1
NM_001114977	-0.118667	10	miR-17/17-5p/20ab/20b-5p/93/106ab/427/518a-3p/519d;miR-543;miR-139-5p;miR-495/1192;miR-23abc/23b-3p;miR-335/335-5p;miR-539/539-5p;miR-216b/216b-5p;miR-340-5p;miR-203	67958	U2surp	U2 snRNP-associated SURP domain containing
NM_026476	-0.118667	10	miR-17/17-5p/20ab/20b-5p/93/106ab/427/518a-3p/519d;miR-543;miR-139-5p;miR-495/1192;miR-23abc/23b-3p;miR-335/335-5p;miR-539/539-5p;miR-216b/216b-5p;miR-340-5p;miR-203	67958	U2surp	U2 snRNP-associated SURP domain containing
NM_027626	-0.118562	10	miR-9/9ab;let-7/98/4458/4500;miR-101/101ab;miR-335/335-5p;miR-340-5p;miR-203;miR-18ab/4735-3p;miR-205/205ab;miR-136;miR-143/1721/4770	234353	Psd3	pleckstrin and Sec7 domain containing 3
NM_030263	-0.118562	10	miR-9/9ab;let-7/98/4458/4500;miR-101/101ab;miR-335/335-5p;miR-340-5p;miR-203;miR-18ab/4735-3p;miR-205/205ab;miR-136;miR-143/1721/4770	234353	Psd3	pleckstrin and Sec7 domain containing 3
NM_177698	-0.118562	10	miR-9/9ab;let-7/98/4458/4500;miR-101/101ab;miR-335/335-5p;miR-340-5p;miR-203;miR-18ab/4735-3p;miR-205/205ab;miR-136;miR-143/1721/4770	234353	Psd3	pleckstrin and Sec7 domain containing 3
NM_011889	-0.118539	10	miR-181abcd/4262;miR-543;miR-23abc/23b-3p;miR-384/384-3p;miR-324-5p;miR-592/599;miR-203;miR-31;miR-205/205ab;miR-136	24050	Sept3	septin 3
NM_001048206	-0.118478	10	miR-9/9ab;miR-199ab-5p;miR-128/128ab;miR-139-5p;miR-27abc/27a-3p;miR-185/882/3473/4306/4644;miR-539/539-5p;miR-384/384-3p;miR-103a/107/107ab;miR-494	22031	Traf3	TNF receptor-associated factor 3
NM_011632	-0.118478	10	miR-9/9ab;miR-199ab-5p;miR-128/128ab;miR-139-5p;miR-27abc/27a-3p;miR-185/882/3473/4306/4644;miR-539/539-5p;miR-384/384-3p;miR-103a/107/107ab;miR-494	22031	Traf3	TNF receptor-associated factor 3
NM_001177995	-0.117879	10	miR-199ab-5p;miR-128/128ab;miR-139-5p;miR-27abc/27a-3p;miR-495/1192;miR-340-5p;miR-190/190ab;miR-328a/328b-3p;miR-377;miR-205/205ab	70673	Prdm16	PR domain containing 16
NM_027504	-0.117879	10	miR-199ab-5p;miR-128/128ab;miR-139-5p;miR-27abc/27a-3p;miR-495/1192;miR-340-5p;miR-190/190ab;miR-328a/328b-3p;miR-377;miR-205/205ab	70673	Prdm16	PR domain containing 16
NM_001029890	-0.117827	10	miR-181abcd/4262;let-7/98/4458/4500;miR-139-5p;miR-320abcd/4429;miR-185/882/3473/4306/4644;miR-216a;miR-138/138ab;miR-340-5p;miR-22/22-3p;miR-374ab	72640	Mex3a	mex3 homolog A (C. elegans)
NM_001080977	-0.117772	10	miR-128/128ab;miR-139-5p;miR-148ab-3p/152;miR-27abc/27a-3p;miR-320abcd/4429;miR-149;miR-23abc/23b-3p;miR-488;miR-150/5127;miR-328a/328b-3p	242860	Rsbn1l	round spermatid basic protein 1-like
NM_001037726	-0.117364	10	miR-17/17-5p/20ab/20b-5p/93/106ab/427/518a-3p/519d;miR-181abcd/4262;miR-543;miR-101/101ab;miR-128/128ab;miR-27abc/27a-3p;miR-138/138ab;miR-22/22-3p;miR-374ab;miR-134/3118	12912	Creb1	cAMP responsive element binding protein 1
NM_009952	-0.117364	10	miR-17/17-5p/20ab/20b-5p/93/106ab/427/518a-3p/519d;miR-181abcd/4262;miR-543;miR-101/101ab;miR-128/128ab;miR-27abc/27a-3p;miR-138/138ab;miR-22/22-3p;miR-374ab;miR-134/3118	12912	Creb1	cAMP responsive element binding protein 1
NM_133828	-0.117364	10	miR-17/17-5p/20ab/20b-5p/93/106ab/427/518a-3p/519d;miR-181abcd/4262;miR-543;miR-101/101ab;miR-128/128ab;miR-27abc/27a-3p;miR-138/138ab;miR-22/22-3p;miR-374ab;miR-134/3118	12912	Creb1	cAMP responsive element binding protein 1
NM_028975	-0.117199	10	miR-9/9ab;miR-146ac/146b-5p;miR-139-5p;miR-488;miR-216b/216b-5p;miR-340-5p;miR-203;miR-103a/107/107ab;miR-22/22-3p;miR-143/1721/4770	67878	Tmem33	transmembrane protein 33
NM_021362	-0.116889	10	miR-329/329ab/362-3p;let-7/98/4458/4500;miR-101/101ab;miR-128/128ab;miR-148ab-3p/152;miR-27abc/27a-3p;miR-138/138ab;miR-150/5127;miR-18ab/4735-3p;miR-374ab	18491	Pappa	pregnancy-associated plasma protein A
NM_001114311	-0.116701	10	miR-17/17-5p/20ab/20b-5p/93/106ab/427/518a-3p/519d;let-7/98/4458/4500;miR-128/128ab;miR-148ab-3p/152;miR-27abc/27a-3p;miR-495/1192;miR-138/138ab;miR-22/22-3p;miR-377;miR-143/1721/4770	71069	Stox2	storkhead box 2
NM_153135	-0.116695	10	miR-181abcd/4262;miR-329/329ab/362-3p;miR-9/9ab;miR-543;miR-101/101ab;miR-27abc/27a-3p;miR-149;miR-138/138ab;miR-216b/216b-5p;miR-205/205ab	210801	Unc5d	unc-5 homolog D (C. elegans)
NM_008739	-0.116322	10	miR-146ac/146b-5p;miR-101/101ab;miR-128/128ab;miR-148ab-3p/152;miR-27abc/27a-3p;miR-488;miR-340-5p;miR-22/22-3p;miR-377;miR-494	18193	Nsd1	nuclear receptor-binding SET-domain protein 1
NM_001112798	-0.116156	10	miR-181abcd/4262;miR-329/329ab/362-3p;miR-9/9ab;miR-128/128ab;miR-495/1192;miR-149;miR-23abc/23b-3p;miR-384/384-3p;miR-150/5127;miR-103a/107/107ab	20541	Slc8a1	solute carrier family 8 (sodium/calcium exchanger), member 1
NM_011406	-0.116156	10	miR-181abcd/4262;miR-329/329ab/362-3p;miR-9/9ab;miR-128/128ab;miR-495/1192;miR-149;miR-23abc/23b-3p;miR-384/384-3p;miR-150/5127;miR-103a/107/107ab	20541	Slc8a1	solute carrier family 8 (sodium/calcium exchanger), member 1
NM_033565	-0.115729	10	miR-17/17-5p/20ab/20b-5p/93/106ab/427/518a-3p/519d;miR-128/128ab;miR-27abc/27a-3p;miR-216a;miR-488;miR-216b/216b-5p;miR-340-5p;miR-203;miR-103a/107/107ab;miR-374ab	93736	Aff4	AF4/FMR2 family, member 4
NM_080855	-0.115481	10	miR-495/1192;miR-138/138ab;miR-340-5p;miR-592/599;miR-203;miR-22/22-3p;miR-205/205ab;miR-370;miR-136;miR-374ab	142682	Zcchc14	zinc finger, CCHC domain containing 14
NM_001109661	-0.115286	10	miR-181abcd/4262;miR-543;miR-101/101ab;miR-148ab-3p/152;miR-539/539-5p;miR-103a/107/107ab;miR-122/122a/1352;miR-190/190ab;miR-31;miR-370	12014	Bach2	BTB and CNC homology 2
NM_133352	-0.115185	10	miR-181abcd/4262;miR-9/9ab;miR-199ab-5p;miR-101/101ab;miR-495/1192;miR-216b/216b-5p;miR-150/5127;miR-31;miR-205/205ab;miR-136	107358	Tm9sf3	transmembrane 9 superfamily member 3
NM_001110222	-0.115143	10	miR-329/329ab/362-3p;let-7/98/4458/4500;miR-146ac/146b-5p;miR-543;miR-128/128ab;miR-27abc/27a-3p;miR-335/335-5p;miR-488;miR-340-5p;miR-203	13193	Dcx	doublecortin
NM_001110223	-0.115143	10	miR-329/329ab/362-3p;let-7/98/4458/4500;miR-146ac/146b-5p;miR-543;miR-128/128ab;miR-27abc/27a-3p;miR-335/335-5p;miR-488;miR-340-5p;miR-203	13193	Dcx	doublecortin
NM_001110224	-0.115143	10	miR-329/329ab/362-3p;let-7/98/4458/4500;miR-146ac/146b-5p;miR-543;miR-128/128ab;miR-27abc/27a-3p;miR-335/335-5p;miR-488;miR-340-5p;miR-203	13193	Dcx	doublecortin
NM_010025	-0.115143	10	miR-329/329ab/362-3p;let-7/98/4458/4500;miR-146ac/146b-5p;miR-543;miR-128/128ab;miR-27abc/27a-3p;miR-335/335-5p;miR-488;miR-340-5p;miR-203	13193	Dcx	doublecortin
NM_011104	-0.114227	10	miR-181abcd/4262;miR-543;miR-101/101ab;miR-23abc/23b-3p;miR-216a;miR-103a/107/107ab;miR-31;miR-205/205ab;miR-374ab;miR-143/1721/4770	18754	Prkce	protein kinase C, epsilon
NM_007896	-0.113422	10	miR-17/17-5p/20ab/20b-5p/93/106ab/427/518a-3p/519d;miR-329/329ab/362-3p;miR-543;miR-23abc/23b-3p;miR-216a;miR-138/138ab;miR-203;miR-122/122a/1352;miR-31;miR-370	13589	Mapre1	microtubule-associated protein, RP/EB family, member 1
NM_011935	-0.113222	10	miR-329/329ab/362-3p;miR-139-5p;miR-148ab-3p/152;miR-320abcd/4429;miR-488;miR-324-5p;miR-205/205ab;miR-136;miR-374ab;miR-143/1721/4770	26381	Esrrg	estrogen-related receptor gamma
NM_009370	-0.107875	9	miR-181abcd/4262;miR-9/9ab;let-7/98/4458/4500;miR-101/101ab;miR-128/128ab;miR-148ab-3p/152;miR-27abc/27a-3p;miR-320abcd/4429;miR-22/22-3p	21812	Tgfbr1	transforming growth factor, beta receptor I
NM_013454	-0.107351	9	miR-17/17-5p/20ab/20b-5p/93/106ab/427/518a-3p/519d;miR-9/9ab;miR-199ab-5p;miR-101/101ab;miR-128/128ab;miR-148ab-3p/152;miR-27abc/27a-3p;miR-23abc/23b-3p;miR-340-5p	11303	Abca1	ATP-binding cassette, sub-family A (ABC1), member 1
NM_001081037	-0.107339	9	miR-17/17-5p/20ab/20b-5p/93/106ab/427/518a-3p/519d;miR-181abcd/4262;miR-329/329ab/362-3p;let-7/98/4458/4500;miR-495/1192;miR-23abc/23b-3p;miR-335/335-5p;miR-340-5p;miR-103a/107/107ab	117600	Srgap1	SLIT-ROBO Rho GTPase activating protein 1
NM_001242411	-0.107339	9	miR-17/17-5p/20ab/20b-5p/93/106ab/427/518a-3p/519d;miR-181abcd/4262;miR-329/329ab/362-3p;let-7/98/4458/4500;miR-495/1192;miR-23abc/23b-3p;miR-335/335-5p;miR-340-5p;miR-103a/107/107ab	117600	Srgap1	SLIT-ROBO Rho GTPase activating protein 1
NM_001025608	-0.106487	9	miR-9/9ab;miR-128/128ab;miR-148ab-3p/152;miR-27abc/27a-3p;miR-495/1192;miR-138/138ab;miR-340-5p;miR-22/22-3p;miR-494	213491	Szrd1	SUZ RNA binding domain containing 1
NM_174996	-0.106487	9	miR-9/9ab;miR-128/128ab;miR-148ab-3p/152;miR-27abc/27a-3p;miR-495/1192;miR-138/138ab;miR-340-5p;miR-22/22-3p;miR-494	213491	Szrd1	SUZ RNA binding domain containing 1
NM_001164078	-0.10637	9	let-7/98/4458/4500;miR-101/101ab;miR-128/128ab;miR-139-5p;miR-27abc/27a-3p;miR-23abc/23b-3p;miR-539/539-5p;miR-592/599;miR-494	21841	Tia1	cytotoxic granule-associated RNA binding protein 1
NM_001164079	-0.10637	9	let-7/98/4458/4500;miR-101/101ab;miR-128/128ab;miR-139-5p;miR-27abc/27a-3p;miR-23abc/23b-3p;miR-539/539-5p;miR-592/599;miR-494	21841	Tia1	cytotoxic granule-associated RNA binding protein 1
NM_011585	-0.10637	9	let-7/98/4458/4500;miR-101/101ab;miR-128/128ab;miR-139-5p;miR-27abc/27a-3p;miR-23abc/23b-3p;miR-539/539-5p;miR-592/599;miR-494	21841	Tia1	cytotoxic granule-associated RNA binding protein 1
NM_001113389	-0.106347	9	miR-17/17-5p/20ab/20b-5p/93/106ab/427/518a-3p/519d;miR-9/9ab;let-7/98/4458/4500;miR-101/101ab;miR-27abc/27a-3p;miR-495/1192;miR-203;miR-150/5127;miR-374ab	13548	Dyrk1a	dual-specificity tyrosine-(Y)-phosphorylation regulated kinase 1a
NM_007890	-0.106347	9	miR-17/17-5p/20ab/20b-5p/93/106ab/427/518a-3p/519d;miR-9/9ab;let-7/98/4458/4500;miR-101/101ab;miR-27abc/27a-3p;miR-495/1192;miR-203;miR-150/5127;miR-374ab	13548	Dyrk1a	dual-specificity tyrosine-(Y)-phosphorylation regulated kinase 1a
NM_015800	-0.106231	9	miR-17/17-5p/20ab/20b-5p/93/106ab/427/518a-3p/519d;miR-181abcd/4262;miR-9/9ab;miR-199ab-5p;miR-495/1192;miR-23abc/23b-3p;miR-335/335-5p;miR-18ab/4735-3p;miR-374ab	50766	Crim1	cysteine rich transmembrane BMP regulator 1 (chordin like)
NM_023214	-0.106075	9	miR-17/17-5p/20ab/20b-5p/93/106ab/427/518a-3p/519d;miR-9/9ab;miR-101/101ab;miR-495/1192;miR-23abc/23b-3p;miR-216a;miR-203;miR-21/590-5p;miR-143/1721/4770	66500	Slc30a7	solute carrier family 30 (zinc transporter), member 7
NM_001081103	-0.106049	9	miR-181abcd/4262;miR-101/101ab;miR-128/128ab;miR-27abc/27a-3p;miR-320abcd/4429;miR-335/335-5p;miR-340-5p;miR-122/122a/1352;miR-374ab	116873	Stim2	stromal interaction molecule 2
NM_177412	-0.105935	9	miR-17/17-5p/20ab/20b-5p/93/106ab/427/518a-3p/519d;miR-181abcd/4262;miR-9/9ab;miR-128/128ab;miR-139-5p;miR-27abc/27a-3p;miR-320abcd/4429;miR-324-5p;miR-150/5127	330401	Tmcc1	transmembrane and coiled coil domains 1
NM_016670	-0.105908	9	miR-17/17-5p/20ab/20b-5p/93/106ab/427/518a-3p/519d;miR-181abcd/4262;miR-146ac/146b-5p;miR-543;miR-101/101ab;miR-23abc/23b-3p;miR-340-5p;miR-494;miR-374ab	18771	Pknox1	Pbx/knotted 1 homeobox
NM_011630	-0.105821	9	miR-17/17-5p/20ab/20b-5p/93/106ab/427/518a-3p/519d;miR-181abcd/4262;miR-329/329ab/362-3p;miR-543;miR-27abc/27a-3p;miR-320abcd/4429;miR-340-5p;miR-203;miR-103a/107/107ab	22026	Nr2c2	nuclear receptor subfamily 2, group C, member 2
NM_173018	-0.105776	9	miR-17/17-5p/20ab/20b-5p/93/106ab/427/518a-3p/519d;miR-101/101ab;miR-148ab-3p/152;miR-495/1192;miR-185/882/3473/4306/4644;miR-539/539-5p;miR-340-5p;miR-192/215;miR-374ab	270163	Myo9a	myosin IXa
NM_007396	-0.105682	9	miR-181abcd/4262;let-7/98/4458/4500;miR-199ab-5p;miR-128/128ab;miR-27abc/27a-3p;miR-138/138ab;miR-203;miR-377;miR-21/590-5p	11480	Acvr2a	activin receptor IIA
NM_199028	-0.10565	9	miR-181abcd/4262;miR-9/9ab;miR-199ab-5p;miR-128/128ab;miR-27abc/27a-3p;miR-23abc/23b-3p;miR-384/384-3p;miR-18ab/4735-3p;miR-377	331623	Bend3	BEN domain containing 3
NM_001039184	-0.105626	9	miR-329/329ab/362-3p;miR-9/9ab;miR-101/101ab;miR-495/1192;miR-23abc/23b-3p;miR-335/335-5p;miR-216b/216b-5p;miR-340-5p;miR-374ab	74081	Cep350	centrosomal protein 350
NM_172300	-0.105571	9	miR-9/9ab;miR-128/128ab;miR-495/1192;miR-320abcd/4429;miR-23abc/23b-3p;miR-340-5p;miR-150/5127;miR-18ab/4735-3p;miR-328a/328b-3p	268470	Ube2z	ubiquitin-conjugating enzyme E2Z (putative)
NM_001128151	-0.105567	9	miR-181abcd/4262;miR-9/9ab;let-7/98/4458/4500;miR-199ab-5p;miR-139-5p;miR-138/138ab;miR-384/384-3p;miR-22/22-3p;miR-494	330409	Cecr2	cat eye syndrome chromosome region, candidate 2
NM_001110240	-0.105552	9	miR-17/17-5p/20ab/20b-5p/93/106ab/427/518a-3p/519d;miR-9/9ab;miR-185/882/3473/4306/4644;miR-340-5p;miR-592/599;miR-203;miR-22/22-3p;miR-205/205ab;miR-374ab	76376	Slc24a2	solute carrier family 24 (sodium/potassium/calcium exchanger), member 2
NM_172426	-0.105552	9	miR-17/17-5p/20ab/20b-5p/93/106ab/427/518a-3p/519d;miR-9/9ab;miR-185/882/3473/4306/4644;miR-340-5p;miR-592/599;miR-203;miR-22/22-3p;miR-205/205ab;miR-374ab	76376	Slc24a2	solute carrier family 24 (sodium/potassium/calcium exchanger), member 2
NM_001017426	-0.105529	9	miR-17/17-5p/20ab/20b-5p/93/106ab/427/518a-3p/519d;miR-101/101ab;miR-139-5p;miR-148ab-3p/152;miR-138/138ab;miR-340-5p;miR-592/599;miR-22/22-3p;miR-377	216850	Kdm6b	KDM1 lysine (K)-specific demethylase 6B
NM_007569	-0.105373	9	miR-17/17-5p/20ab/20b-5p/93/106ab/427/518a-3p/519d;miR-199ab-5p;miR-27abc/27a-3p;miR-495/1192;miR-539/539-5p;miR-488;miR-138/138ab;miR-384/384-3p;miR-22/22-3p	12226	Btg1	B cell translocation gene 1, anti-proliferative
NM_021881	-0.105303	9	miR-17/17-5p/20ab/20b-5p/93/106ab/427/518a-3p/519d;miR-181abcd/4262;miR-101/101ab;miR-148ab-3p/152;miR-27abc/27a-3p;miR-23abc/23b-3p;miR-340-5p;miR-205/205ab;miR-370	19317	Qk	quaking
NM_009306	-0.105224	9	miR-9/9ab;let-7/98/4458/4500;miR-146ac/146b-5p;miR-543;miR-128/128ab;miR-148ab-3p/152;miR-27abc/27a-3p;miR-488;miR-374ab	20979	Syt1	synaptotagmin I
NM_011990	-0.10515	9	miR-9/9ab;miR-128/128ab;miR-148ab-3p/152;miR-27abc/27a-3p;miR-138/138ab;miR-384/384-3p;miR-31;miR-205/205ab;miR-370	26570	Slc7a11	solute carrier family 7 (cationic amino acid transporter, y+ system), member 11
NM_001197024	-0.105137	9	miR-17/17-5p/20ab/20b-5p/93/106ab/427/518a-3p/519d;miR-181abcd/4262;miR-9/9ab;miR-543;miR-128/128ab;miR-27abc/27a-3p;miR-320abcd/4429;miR-340-5p;miR-21/590-5p	74154	Unkl	unkempt-like (Drosophila)
NM_028789	-0.105137	9	miR-17/17-5p/20ab/20b-5p/93/106ab/427/518a-3p/519d;miR-181abcd/4262;miR-9/9ab;miR-543;miR-128/128ab;miR-27abc/27a-3p;miR-320abcd/4429;miR-340-5p;miR-21/590-5p	74154	Unkl	unkempt-like (Drosophila)
NM_007496	-0.105074	9	miR-101/101ab;miR-128/128ab;miR-148ab-3p/152;miR-27abc/27a-3p;miR-495/1192;miR-23abc/23b-3p;miR-488;miR-192/215;miR-494	11906	Zfhx3	zinc finger homeobox 3
NM_139146	-0.105074	9	miR-128/128ab;miR-27abc/27a-3p;miR-495/1192;miR-320abcd/4429;miR-23abc/23b-3p;miR-103a/107/107ab;miR-22/22-3p;miR-31;miR-205/205ab	212712	Satb2	special AT-rich sequence binding protein 2
NM_009223	-0.10497	9	miR-181abcd/4262;let-7/98/4458/4500;miR-199ab-5p;miR-543;miR-101/101ab;miR-148ab-3p/152;miR-27abc/27a-3p;miR-203;miR-205/205ab	20621	Snn	stannin
NM_008702	-0.104907	9	miR-181abcd/4262;let-7/98/4458/4500;miR-199ab-5p;miR-101/101ab;miR-148ab-3p/152;miR-27abc/27a-3p;miR-326/330/330-5p;miR-384/384-3p;miR-203	18099	Nlk	nemo like kinase
NM_009688	-0.104832	9	miR-17/17-5p/20ab/20b-5p/93/106ab/427/518a-3p/519d;miR-181abcd/4262;miR-27abc/27a-3p;miR-495/1192;miR-23abc/23b-3p;miR-216a;miR-340-5p;miR-377;miR-494	11798	Xiap	X-linked inhibitor of apoptosis
NM_025818	-0.104705	9	miR-9/9ab;let-7/98/4458/4500;miR-128/128ab;miR-139-5p;miR-27abc/27a-3p;miR-320abcd/4429;miR-384/384-3p;miR-103a/107/107ab;miR-22/22-3p	66874	1200014J11Rik	RIKEN cDNA 1200014J11 gene
NM_001012330	-0.104612	9	miR-17/17-5p/20ab/20b-5p/93/106ab/427/518a-3p/519d;miR-329/329ab/362-3p;miR-199ab-5p;miR-101/101ab;miR-148ab-3p/152;miR-27abc/27a-3p;miR-495/1192;miR-23abc/23b-3p;miR-192/215	30928	Zbtb18	zinc finger and BTB domain containing 18
NM_013915	-0.104612	9	miR-17/17-5p/20ab/20b-5p/93/106ab/427/518a-3p/519d;miR-329/329ab/362-3p;miR-199ab-5p;miR-101/101ab;miR-148ab-3p/152;miR-27abc/27a-3p;miR-495/1192;miR-23abc/23b-3p;miR-192/215	30928	Zbtb18	zinc finger and BTB domain containing 18
NM_011897	-0.104585	9	miR-128/128ab;miR-27abc/27a-3p;miR-23abc/23b-3p;miR-326/330/330-5p;miR-340-5p;miR-122/122a/1352;miR-374ab;miR-21/590-5p;miR-134/3118	24064	Spry2	sprouty homolog 2 (Drosophila)
NM_007868	-0.104518	9	let-7/98/4458/4500;miR-101/101ab;miR-139-5p;miR-495/1192;miR-320abcd/4429;miR-340-5p;miR-190/190ab;miR-31;miR-374ab	13405	Dmd	dystrophin, muscular dystrophy
NM_027994	-0.10449	9	miR-17/17-5p/20ab/20b-5p/93/106ab/427/518a-3p/519d;miR-543;miR-148ab-3p/152;miR-495/1192;miR-22/22-3p;miR-377;miR-494;miR-374ab;miR-134/3118	71902	Cand1	cullin associated and neddylation disassociated 1
NM_177832	-0.104267	9	miR-17/17-5p/20ab/20b-5p/93/106ab/427/518a-3p/519d;miR-9/9ab;miR-128/128ab;miR-495/1192;miR-185/882/3473/4306/4644;miR-23abc/23b-3p;miR-203;miR-374ab;miR-143/1721/4770	329002	Zfp236	zinc finger protein 236
NM_001113417	-0.104153	9	miR-181abcd/4262;miR-329/329ab/362-3p;miR-101/101ab;miR-128/128ab;miR-27abc/27a-3p;miR-138/138ab;miR-431;miR-103a/107/107ab;miR-21/590-5p	21834	Thrb	thyroid hormone receptor beta
NM_009380	-0.104153	9	miR-181abcd/4262;miR-329/329ab/362-3p;miR-101/101ab;miR-128/128ab;miR-27abc/27a-3p;miR-138/138ab;miR-431;miR-103a/107/107ab;miR-21/590-5p	21834	Thrb	thyroid hormone receptor beta
NM_001197321	-0.104111	9	miR-181abcd/4262;miR-9/9ab;miR-199ab-5p;miR-543;miR-139-5p;miR-495/1192;miR-150/5127;miR-22/22-3p;miR-374ab	108655	Foxp1	forkhead box P1
NM_001197322	-0.104111	9	miR-181abcd/4262;miR-9/9ab;miR-199ab-5p;miR-543;miR-139-5p;miR-495/1192;miR-150/5127;miR-22/22-3p;miR-374ab	108655	Foxp1	forkhead box P1
NM_053202	-0.104111	9	miR-181abcd/4262;miR-9/9ab;miR-199ab-5p;miR-543;miR-139-5p;miR-495/1192;miR-150/5127;miR-22/22-3p;miR-374ab	108655	Foxp1	forkhead box P1
NM_001109873	-0.104077	9	miR-181abcd/4262;miR-9/9ab;let-7/98/4458/4500;miR-128/128ab;miR-27abc/27a-3p;miR-185/882/3473/4306/4644;miR-23abc/23b-3p;miR-326/330/330-5p;miR-205/205ab	12398	Cbfa2t3	core-binding factor, runt domain, alpha subunit 2, translocated to, 3 (human)
NM_009824	-0.104077	9	miR-181abcd/4262;miR-9/9ab;let-7/98/4458/4500;miR-128/128ab;miR-27abc/27a-3p;miR-185/882/3473/4306/4644;miR-23abc/23b-3p;miR-326/330/330-5p;miR-205/205ab	12398	Cbfa2t3	core-binding factor, runt domain, alpha subunit 2, translocated to, 3 (human)
NM_177289	-0.104077	9	miR-181abcd/4262;miR-9/9ab;let-7/98/4458/4500;miR-128/128ab;miR-27abc/27a-3p;miR-185/882/3473/4306/4644;miR-23abc/23b-3p;miR-326/330/330-5p;miR-205/205ab	12398	Cbfa2t3	core-binding factor, runt domain, alpha subunit 2, translocated to, 3 (human)
NM_029250	-0.104042	9	miR-17/17-5p/20ab/20b-5p/93/106ab/427/518a-3p/519d;miR-181abcd/4262;let-7/98/4458/4500;miR-148ab-3p/152;miR-495/1192;miR-23abc/23b-3p;miR-216b/216b-5p;miR-103a/107/107ab;miR-205/205ab	75320	Etnk1	ethanolamine kinase 1
NM_054078	-0.103966	9	miR-181abcd/4262;miR-101/101ab;miR-139-5p;miR-148ab-3p/152;miR-539/539-5p;miR-340-5p;miR-103a/107/107ab;miR-377;miR-370	116848	Baz2a	bromodomain adjacent to zinc finger domain, 2A
NM_001242419	-0.103898	9	miR-17/17-5p/20ab/20b-5p/93/106ab/427/518a-3p/519d;miR-9/9ab;miR-27abc/27a-3p;miR-320abcd/4429;miR-203;miR-431;miR-103a/107/107ab;miR-22/22-3p;miR-328a/328b-3p	217684	Susd6	sushi domain containing 6
NM_178682	-0.103898	9	miR-17/17-5p/20ab/20b-5p/93/106ab/427/518a-3p/519d;miR-9/9ab;miR-27abc/27a-3p;miR-320abcd/4429;miR-203;miR-431;miR-103a/107/107ab;miR-22/22-3p;miR-328a/328b-3p	217684	Susd6	sushi domain containing 6
NM_172663	-0.103805	9	miR-181abcd/4262;miR-543;miR-495/1192;miR-340-5p;miR-384/384-3p;miR-203;miR-103a/107/107ab;miR-190/190ab;miR-494	227867	Epc2	enhancer of polycomb homolog 2 (Drosophila)
NM_001081146	-0.103796	9	miR-181abcd/4262;miR-148ab-3p/152;miR-27abc/27a-3p;miR-23abc/23b-3p;miR-326/330/330-5p;miR-203;miR-150/5127;miR-122/122a/1352;miR-494	243548	Prickle2	prickle homolog 2 (Drosophila)
NM_001134459	-0.103796	9	miR-181abcd/4262;miR-148ab-3p/152;miR-27abc/27a-3p;miR-23abc/23b-3p;miR-326/330/330-5p;miR-203;miR-150/5127;miR-122/122a/1352;miR-494	243548	Prickle2	prickle homolog 2 (Drosophila)
NM_001134460	-0.103796	9	miR-181abcd/4262;miR-148ab-3p/152;miR-27abc/27a-3p;miR-23abc/23b-3p;miR-326/330/330-5p;miR-203;miR-150/5127;miR-122/122a/1352;miR-494	243548	Prickle2	prickle homolog 2 (Drosophila)
NM_001134461	-0.103796	9	miR-181abcd/4262;miR-148ab-3p/152;miR-27abc/27a-3p;miR-23abc/23b-3p;miR-326/330/330-5p;miR-203;miR-150/5127;miR-122/122a/1352;miR-494	243548	Prickle2	prickle homolog 2 (Drosophila)
NM_207650	-0.103785	9	miR-329/329ab/362-3p;miR-101/101ab;miR-128/128ab;miR-27abc/27a-3p;miR-320abcd/4429;miR-185/882/3473/4306/4644;miR-216a;miR-340-5p;miR-370	13527	Dtna	dystrobrevin alpha
NM_194061	-0.103682	9	miR-181abcd/4262;miR-9/9ab;let-7/98/4458/4500;miR-128/128ab;miR-139-5p;miR-148ab-3p/152;miR-320abcd/4429;miR-431;miR-190/190ab	330286	D630045J12Rik	RIKEN cDNA D630045J12 gene
NM_009234	-0.103662	9	miR-101/101ab;miR-128/128ab;miR-148ab-3p/152;miR-27abc/27a-3p;miR-495/1192;miR-23abc/23b-3p;miR-539/539-5p;miR-324-5p;miR-328a/328b-3p	20666	Sox11	SRY (sex determining region Y)-box 11
NM_177855	-0.103654	9	miR-17/17-5p/20ab/20b-5p/93/106ab/427/518a-3p/519d;miR-181abcd/4262;miR-128/128ab;miR-148ab-3p/152;miR-27abc/27a-3p;miR-23abc/23b-3p;miR-340-5p;miR-203;miR-374ab	329650	Med12l	mediator complex subunit 12-like
NM_138589	-0.103642	9	miR-17/17-5p/20ab/20b-5p/93/106ab/427/518a-3p/519d;miR-9/9ab;let-7/98/4458/4500;miR-27abc/27a-3p;miR-149;miR-150/5127;miR-328a/328b-3p;miR-205/205ab;miR-494	28018	Ubfd1	ubiquitin family domain containing 1
NM_001111274	-0.103588	9	let-7/98/4458/4500;miR-27abc/27a-3p;miR-495/1192;miR-320abcd/4429;miR-488;miR-340-5p;miR-592/599;miR-18ab/4735-3p;miR-192/215	16000	Igf1	insulin-like growth factor 1
NM_001111275	-0.103588	9	let-7/98/4458/4500;miR-27abc/27a-3p;miR-495/1192;miR-320abcd/4429;miR-488;miR-340-5p;miR-592/599;miR-18ab/4735-3p;miR-192/215	16000	Igf1	insulin-like growth factor 1
NM_001111276	-0.103588	9	let-7/98/4458/4500;miR-27abc/27a-3p;miR-495/1192;miR-320abcd/4429;miR-488;miR-340-5p;miR-592/599;miR-18ab/4735-3p;miR-192/215	16000	Igf1	insulin-like growth factor 1
NM_010512	-0.103588	9	let-7/98/4458/4500;miR-27abc/27a-3p;miR-495/1192;miR-320abcd/4429;miR-488;miR-340-5p;miR-592/599;miR-18ab/4735-3p;miR-192/215	16000	Igf1	insulin-like growth factor 1
NM_010028	-0.103504	9	miR-181abcd/4262;miR-9/9ab;miR-199ab-5p;miR-543;miR-101/101ab;miR-139-5p;miR-495/1192;miR-149;miR-370	13205	Ddx3x	DEAD/H (Asp-Glu-Ala-Asp/His) box polypeptide 3, X-linked
NM_001193266	-0.10334	9	miR-9/9ab;miR-139-5p;miR-148ab-3p/152;miR-495/1192;miR-320abcd/4429;miR-488;miR-340-5p;miR-431;miR-494	320772	Mdga2	MAM domain containing glycosylphosphatidylinositol anchor 2
NM_207010	-0.10334	9	miR-9/9ab;miR-139-5p;miR-148ab-3p/152;miR-495/1192;miR-320abcd/4429;miR-488;miR-340-5p;miR-431;miR-494	320772	Mdga2	MAM domain containing glycosylphosphatidylinositol anchor 2
NM_008467	-0.103284	9	miR-17/17-5p/20ab/20b-5p/93/106ab/427/518a-3p/519d;miR-199ab-5p;miR-543;miR-139-5p;miR-23abc/23b-3p;miR-340-5p;miR-384/384-3p;miR-103a/107/107ab;miR-190/190ab	16649	Kpna4	karyopherin (importin) alpha 4
NM_001081225	-0.103213	9	miR-181abcd/4262;miR-329/329ab/362-3p;let-7/98/4458/4500;miR-199ab-5p;miR-148ab-3p/152;miR-495/1192;miR-539/539-5p;miR-216b/216b-5p;miR-340-5p	226151	Fam178a	family with sequence similarity 178, member A
NM_001168525	-0.103149	9	miR-9/9ab;miR-128/128ab;miR-148ab-3p/152;miR-27abc/27a-3p;miR-185/882/3473/4306/4644;miR-150/5127;miR-31;miR-205/205ab;miR-494	208449	Sgms1	sphingomyelin synthase 1
NM_001168526	-0.103149	9	miR-9/9ab;miR-128/128ab;miR-148ab-3p/152;miR-27abc/27a-3p;miR-185/882/3473/4306/4644;miR-150/5127;miR-31;miR-205/205ab;miR-494	208449	Sgms1	sphingomyelin synthase 1
NM_144792	-0.103149	9	miR-9/9ab;miR-128/128ab;miR-148ab-3p/152;miR-27abc/27a-3p;miR-185/882/3473/4306/4644;miR-150/5127;miR-31;miR-205/205ab;miR-494	208449	Sgms1	sphingomyelin synthase 1
NM_001163643	-0.103115	9	miR-17/17-5p/20ab/20b-5p/93/106ab/427/518a-3p/519d;miR-329/329ab/362-3p;miR-199ab-5p;miR-128/128ab;miR-27abc/27a-3p;miR-539/539-5p;miR-150/5127;miR-122/122a/1352;miR-22/22-3p	26404	Map3k12	mitogen-activated protein kinase kinase kinase 12
NM_009582	-0.103115	9	miR-17/17-5p/20ab/20b-5p/93/106ab/427/518a-3p/519d;miR-329/329ab/362-3p;miR-199ab-5p;miR-128/128ab;miR-27abc/27a-3p;miR-539/539-5p;miR-150/5127;miR-122/122a/1352;miR-22/22-3p	26404	Map3k12	mitogen-activated protein kinase kinase kinase 12
NM_007961	-0.103038	9	miR-181abcd/4262;miR-199ab-5p;miR-539/539-5p;miR-326/330/330-5p;miR-340-5p;miR-18ab/4735-3p;miR-328a/328b-3p;miR-374ab;miR-143/1721/4770	14011	Etv6	ets variant 6
NM_001033156	-0.103003	9	miR-181abcd/4262;miR-9/9ab;miR-199ab-5p;miR-543;miR-128/128ab;miR-148ab-3p/152;miR-27abc/27a-3p;miR-216a;miR-494	70611	Fbxo33	F-box protein 33
NM_008173	-0.102943	9	miR-181abcd/4262;miR-543;miR-216a;miR-340-5p;miR-18ab/4735-3p;miR-22/22-3p;miR-328a/328b-3p;miR-377;miR-374ab	14815	Nr3c1	nuclear receptor subfamily 3, group C, member 1
NM_015753	-0.102581	9	miR-181abcd/4262;miR-9/9ab;miR-101/101ab;miR-139-5p;miR-335/335-5p;miR-138/138ab;miR-377;miR-192/215;miR-374ab	24136	Zeb2	zinc finger E-box binding homeobox 2
NM_001013391	-0.102547	9	miR-181abcd/4262;miR-9/9ab;miR-199ab-5p;miR-543;miR-495/1192;miR-431;miR-377;miR-205/205ab;miR-374ab	432508	Cpsf6	cleavage and polyadenylation specific factor 6
NM_175127	-0.102515	9	miR-17/17-5p/20ab/20b-5p/93/106ab/427/518a-3p/519d;miR-9/9ab;miR-148ab-3p/152;miR-320abcd/4429;miR-340-5p;miR-324-5p;miR-203;miR-18ab/4735-3p;miR-21/590-5p	67948	Fbxo28	F-box protein 28
NM_001024952	-0.102384	9	miR-9/9ab;miR-101/101ab;miR-27abc/27a-3p;miR-320abcd/4429;miR-216a;miR-150/5127;miR-103a/107/107ab;miR-28-5p/708/1407/1653/3139;miR-374ab	381305	Rc3h1	RING CCCH (C3H) domains 1
NM_001163703	-0.102381	9	miR-17/17-5p/20ab/20b-5p/93/106ab/427/518a-3p/519d;miR-181abcd/4262;miR-329/329ab/362-3p;let-7/98/4458/4500;miR-101/101ab;miR-148ab-3p/152;miR-335/335-5p;miR-203;miR-21/590-5p	233805	Dcun1d3	DCN1, defective in cullin neddylation 1, domain containing 3 (S. cerevisiae)
NM_173408	-0.102381	9	miR-17/17-5p/20ab/20b-5p/93/106ab/427/518a-3p/519d;miR-181abcd/4262;miR-329/329ab/362-3p;let-7/98/4458/4500;miR-101/101ab;miR-148ab-3p/152;miR-335/335-5p;miR-203;miR-21/590-5p	233805	Dcun1d3	DCN1, defective in cullin neddylation 1, domain containing 3 (S. cerevisiae)
NM_001080780	-0.102304	9	miR-128/128ab;miR-27abc/27a-3p;miR-495/1192;miR-23abc/23b-3p;miR-203;miR-103a/107/107ab;miR-377;miR-31;miR-136	19713	Ret	ret proto-oncogene
NM_001083316	-0.102264	9	miR-17/17-5p/20ab/20b-5p/93/106ab/427/518a-3p/519d;miR-181abcd/4262;miR-128/128ab;miR-27abc/27a-3p;miR-149;miR-340-5p;miR-203;miR-377;miR-143/1721/4770	18595	Pdgfra	platelet derived growth factor receptor, alpha polypeptide
NM_011058	-0.102264	9	miR-17/17-5p/20ab/20b-5p/93/106ab/427/518a-3p/519d;miR-181abcd/4262;miR-128/128ab;miR-27abc/27a-3p;miR-149;miR-340-5p;miR-203;miR-377;miR-143/1721/4770	18595	Pdgfra	platelet derived growth factor receptor, alpha polypeptide
NM_001164493	-0.102251	9	miR-181abcd/4262;miR-199ab-5p;miR-27abc/27a-3p;miR-149;miR-185/882/3473/4306/4644;miR-377;miR-192/215;miR-370;miR-374ab	208439	Klhl29	kelch-like 29
NM_177586	-0.102159	9	miR-17/17-5p/20ab/20b-5p/93/106ab/427/518a-3p/519d;miR-146ac/146b-5p;miR-101/101ab;miR-139-5p;miR-495/1192;miR-320abcd/4429;miR-340-5p;miR-494;miR-134/3118	208691	Eif5a2	eukaryotic translation initiation factor 5A2
NM_001029889	-0.101999	9	miR-199ab-5p;miR-128/128ab;miR-27abc/27a-3p;miR-335/335-5p;miR-340-5p;miR-103a/107/107ab;miR-122/122a/1352;miR-370;miR-134/3118	207806	Gm608	predicted gene 608
NM_030563	-0.101904	9	miR-101/101ab;miR-128/128ab;miR-27abc/27a-3p;miR-320abcd/4429;miR-185/882/3473/4306/4644;miR-335/335-5p;miR-431;miR-103a/107/107ab;miR-28-5p/708/1407/1653/3139	80750	N4bp1	NEDD4 binding protein 1
NM_138679	-0.101882	9	miR-17/17-5p/20ab/20b-5p/93/106ab/427/518a-3p/519d;miR-543;miR-101/101ab;miR-139-5p;miR-216b/216b-5p;miR-340-5p;miR-103a/107/107ab;miR-377;miR-143/1721/4770	192195	Ash1l	ash1 (absent, small, or homeotic)-like (Drosophila)
NM_145430	-0.10171	9	miR-199ab-5p;miR-101/101ab;miR-128/128ab;miR-139-5p;miR-27abc/27a-3p;miR-149;miR-23abc/23b-3p;miR-592/599;miR-374ab	216971	Fam222b	family with sequence similarity 222, member B
NM_057172	-0.101574	9	miR-128/128ab;miR-148ab-3p/152;miR-27abc/27a-3p;miR-495/1192;miR-324-5p;miR-18ab/4735-3p;miR-103a/107/107ab;miR-377;miR-31	51886	Fubp1	far upstream element (FUSE) binding protein 1
NM_001077354	-0.101433	9	miR-181abcd/4262;miR-139-5p;miR-27abc/27a-3p;miR-495/1192;miR-320abcd/4429;miR-488;miR-340-5p;miR-494;miR-143/1721/4770	245555	C77370	expressed sequence C77370
NM_001109690	-0.101427	9	miR-329/329ab/362-3p;miR-9/9ab;miR-495/1192;miR-138/138ab;miR-326/330/330-5p;miR-340-5p;miR-377;miR-136;miR-374ab	192285	Phf21a	PHD finger protein 21A
NM_001109691	-0.101427	9	miR-329/329ab/362-3p;miR-9/9ab;miR-495/1192;miR-138/138ab;miR-326/330/330-5p;miR-340-5p;miR-377;miR-136;miR-374ab	192285	Phf21a	PHD finger protein 21A
NM_138755	-0.101427	9	miR-329/329ab/362-3p;miR-9/9ab;miR-495/1192;miR-138/138ab;miR-326/330/330-5p;miR-340-5p;miR-377;miR-136;miR-374ab	192285	Phf21a	PHD finger protein 21A
NM_001005605	-0.100845	9	miR-9/9ab;miR-101/101ab;miR-139-5p;miR-539/539-5p;miR-488;miR-138/138ab;miR-150/5127;miR-18ab/4735-3p;miR-205/205ab	11569	Aebp2	AE binding protein 2
NM_178803	-0.100845	9	miR-9/9ab;miR-101/101ab;miR-139-5p;miR-539/539-5p;miR-488;miR-138/138ab;miR-150/5127;miR-18ab/4735-3p;miR-205/205ab	11569	Aebp2	AE binding protein 2
NM_001038698	-0.100791	9	miR-181abcd/4262;miR-329/329ab/362-3p;miR-9/9ab;miR-543;miR-148ab-3p/152;miR-495/1192;miR-340-5p;miR-190/190ab;miR-374ab	15572	Elavl4	ELAV (embryonic lethal, abnormal vision, Drosophila)-like 4 (Hu antigen D)
NM_001163397	-0.100791	9	miR-181abcd/4262;miR-329/329ab/362-3p;miR-9/9ab;miR-543;miR-148ab-3p/152;miR-495/1192;miR-340-5p;miR-190/190ab;miR-374ab	15572	Elavl4	ELAV (embryonic lethal, abnormal vision, Drosophila)-like 4 (Hu antigen D)
NM_001163399	-0.100791	9	miR-181abcd/4262;miR-329/329ab/362-3p;miR-9/9ab;miR-543;miR-148ab-3p/152;miR-495/1192;miR-340-5p;miR-190/190ab;miR-374ab	15572	Elavl4	ELAV (embryonic lethal, abnormal vision, Drosophila)-like 4 (Hu antigen D)
NM_010488	-0.100791	9	miR-181abcd/4262;miR-329/329ab/362-3p;miR-9/9ab;miR-543;miR-148ab-3p/152;miR-495/1192;miR-340-5p;miR-190/190ab;miR-374ab	15572	Elavl4	ELAV (embryonic lethal, abnormal vision, Drosophila)-like 4 (Hu antigen D)
NM_001042659	-0.100591	9	miR-329/329ab/362-3p;miR-149;miR-23abc/23b-3p;miR-216a;miR-216b/216b-5p;miR-326/330/330-5p;miR-384/384-3p;miR-136;miR-374ab	14367	Fzd5	frizzled homolog 5 (Drosophila)
NM_022721	-0.100591	9	miR-329/329ab/362-3p;miR-149;miR-23abc/23b-3p;miR-216a;miR-216b/216b-5p;miR-326/330/330-5p;miR-384/384-3p;miR-136;miR-374ab	14367	Fzd5	frizzled homolog 5 (Drosophila)
NM_010513	-0.100431	9	let-7/98/4458/4500;miR-139-5p;miR-495/1192;miR-320abcd/4429;miR-340-5p;miR-122/122a/1352;miR-328a/328b-3p;miR-494;miR-143/1721/4770	16001	Igf1r	insulin-like growth factor I receptor
NM_138657	-0.10025	9	miR-17/17-5p/20ab/20b-5p/93/106ab/427/518a-3p/519d;miR-329/329ab/362-3p;let-7/98/4458/4500;miR-101/101ab;miR-139-5p;miR-216b/216b-5p;miR-150/5127;miR-103a/107/107ab;miR-28-5p/708/1407/1653/3139	192157	Socs7	suppressor of cytokine signaling 7
NM_011782	-0.092432	8	miR-17/17-5p/20ab/20b-5p/93/106ab/427/518a-3p/519d;miR-181abcd/4262;miR-9/9ab;let-7/98/4458/4500;miR-148ab-3p/152;miR-23abc/23b-3p;miR-203;miR-22/22-3p	23794	Adamts5	a disintegrin-like and metallopeptidase (reprolysin type) with thrombospondin type 1 motif, 5 (aggrecanase-2)
NM_009831	-0.0922065	8	miR-17/17-5p/20ab/20b-5p/93/106ab/427/518a-3p/519d;miR-9/9ab;miR-128/128ab;miR-27abc/27a-3p;miR-23abc/23b-3p;miR-488;miR-203;miR-122/122a/1352	12450	Ccng1	cyclin G1
NM_177378	-0.0920862	8	miR-17/17-5p/20ab/20b-5p/93/106ab/427/518a-3p/519d;miR-181abcd/4262;miR-9/9ab;miR-23abc/23b-3p;miR-138/138ab;miR-340-5p;miR-377;miR-31	330812	Rnf150	ring finger protein 150
NM_022887	-0.0919394	8	let-7/98/4458/4500;miR-543;miR-128/128ab;miR-27abc/27a-3p;miR-320abcd/4429;miR-340-5p;miR-384/384-3p;miR-377	64930	Tsc1	tuberous sclerosis 1
NM_018807	-0.0917077	8	miR-17/17-5p/20ab/20b-5p/93/106ab/427/518a-3p/519d;let-7/98/4458/4500;miR-128/128ab;miR-27abc/27a-3p;miR-495/1192;miR-138/138ab;miR-340-5p;miR-203	54711	Plagl2	pleiomorphic adenoma gene-like 2
NM_008591	-0.0916566	8	miR-101/101ab;miR-128/128ab;miR-148ab-3p/152;miR-27abc/27a-3p;miR-23abc/23b-3p;miR-539/539-5p;miR-203;miR-374ab	17295	Met	met proto-oncogene
NM_001081394	-0.091425	8	miR-9/9ab;miR-128/128ab;miR-27abc/27a-3p;miR-340-5p;miR-203;miR-18ab/4735-3p;miR-103a/107/107ab;miR-494	71667	Tmem248	transmembrane protein 248
NM_027854	-0.091425	8	miR-9/9ab;miR-128/128ab;miR-27abc/27a-3p;miR-340-5p;miR-203;miR-18ab/4735-3p;miR-103a/107/107ab;miR-494	71667	Tmem248	transmembrane protein 248
NM_009939	-0.0913599	8	miR-181abcd/4262;miR-543;miR-320abcd/4429;miR-539/539-5p;miR-340-5p;miR-103a/107/107ab;miR-31;miR-374ab	12848	Cops2	COP9 (constitutive photomorphogenic) homolog, subunit 2 (Arabidopsis thaliana)
NM_001081426	-0.0912865	8	miR-17/17-5p/20ab/20b-5p/93/106ab/427/518a-3p/519d;miR-181abcd/4262;miR-543;miR-101/101ab;miR-139-5p;miR-23abc/23b-3p;miR-18ab/4735-3p;miR-374ab	208440	Dip2c	DIP2 disco-interacting protein 2 homolog C (Drosophila)
NM_001164367	-0.0912309	8	miR-181abcd/4262;let-7/98/4458/4500;miR-27abc/27a-3p;miR-23abc/23b-3p;miR-340-5p;miR-18ab/4735-3p;miR-103a/107/107ab;miR-205/205ab	74998	Rab11fip2	RAB11 family interacting protein 2 (class I)
NM_001033238	-0.0911656	8	miR-181abcd/4262;miR-543;miR-101/101ab;miR-148ab-3p/152;miR-27abc/27a-3p;miR-23abc/23b-3p;miR-539/539-5p;miR-340-5p	208650	Cblb	Casitas B-lineage lymphoma b
NM_178613	-0.0910489	8	miR-181abcd/4262;miR-9/9ab;miR-543;miR-495/1192;miR-340-5p;miR-384/384-3p;miR-203;miR-103a/107/107ab	66787	Gskip	GSK3B interacting protein
NM_009823	-0.0910035	8	miR-181abcd/4262;miR-9/9ab;miR-146ac/146b-5p;miR-101/101ab;miR-495/1192;miR-149;miR-23abc/23b-3p;miR-138/138ab	12396	Cbfa2t2	core-binding factor, runt domain, alpha subunit 2, translocated to, 2 (human)
NM_172860	-0.0910035	8	miR-181abcd/4262;miR-9/9ab;miR-146ac/146b-5p;miR-101/101ab;miR-495/1192;miR-149;miR-23abc/23b-3p;miR-138/138ab	12396	Cbfa2t2	core-binding factor, runt domain, alpha subunit 2, translocated to, 2 (human)
NM_001025594	-0.0908745	8	miR-17/17-5p/20ab/20b-5p/93/106ab/427/518a-3p/519d;miR-181abcd/4262;miR-199ab-5p;miR-543;miR-23abc/23b-3p;miR-539/539-5p;miR-494;miR-374ab	71834	Zbtb43	zinc finger and BTB domain containing 43
NM_027947	-0.0908745	8	miR-17/17-5p/20ab/20b-5p/93/106ab/427/518a-3p/519d;miR-181abcd/4262;miR-199ab-5p;miR-543;miR-23abc/23b-3p;miR-539/539-5p;miR-494;miR-374ab	71834	Zbtb43	zinc finger and BTB domain containing 43
NM_027490	-0.0908601	8	miR-181abcd/4262;miR-128/128ab;miR-148ab-3p/152;miR-27abc/27a-3p;miR-539/539-5p;miR-203;miR-370;miR-494	70640	Dcp2	DCP2 decapping enzyme homolog (S. cerevisiae)
NM_001001182	-0.090825	8	miR-181abcd/4262;miR-543;miR-101/101ab;miR-128/128ab;miR-139-5p;miR-148ab-3p/152;miR-27abc/27a-3p;miR-495/1192	407823	Baz2b	bromodomain adjacent to zinc finger domain, 2B
NM_001167981	-0.0907992	8	miR-128/128ab;miR-139-5p;miR-27abc/27a-3p;miR-539/539-5p;miR-340-5p;miR-203;miR-103a/107/107ab;miR-494	108150	Galnt7	UDP-N-acetyl-alpha-D-galactosamine: polypeptide N-acetylgalactosaminyltransferase 7
NM_144731	-0.0907992	8	miR-128/128ab;miR-139-5p;miR-27abc/27a-3p;miR-539/539-5p;miR-340-5p;miR-203;miR-103a/107/107ab;miR-494	108150	Galnt7	UDP-N-acetyl-alpha-D-galactosamine: polypeptide N-acetylgalactosaminyltransferase 7
NM_008636	-0.0907854	8	miR-17/17-5p/20ab/20b-5p/93/106ab/427/518a-3p/519d;miR-181abcd/4262;miR-543;miR-148ab-3p/152;miR-23abc/23b-3p;miR-203;miR-18ab/4735-3p;miR-103a/107/107ab	17764	Mtf1	metal response element binding transcription factor 1
NM_001130008	-0.0907107	8	let-7/98/4458/4500;miR-128/128ab;miR-27abc/27a-3p;miR-320abcd/4429;miR-335/335-5p;miR-539/539-5p;miR-340-5p;miR-31	14852	Gspt1	G1 to S phase transition 1
NM_146066	-0.0907107	8	let-7/98/4458/4500;miR-128/128ab;miR-27abc/27a-3p;miR-320abcd/4429;miR-335/335-5p;miR-539/539-5p;miR-340-5p;miR-31	14852	Gspt1	G1 to S phase transition 1
NM_025729	-0.0906261	8	miR-181abcd/4262;miR-9/9ab;miR-199ab-5p;miR-101/101ab;miR-128/128ab;miR-27abc/27a-3p;miR-23abc/23b-3p;miR-340-5p	66724	Tab3	TGF-beta activated kinase 1/MAP3K7 binding protein 3
NM_144851	-0.0906087	8	miR-17/17-5p/20ab/20b-5p/93/106ab/427/518a-3p/519d;miR-181abcd/4262;miR-9/9ab;miR-543;miR-27abc/27a-3p;miR-138/138ab;miR-384/384-3p;miR-122/122a/1352	223870	Senp1	SUMO1/sentrin specific peptidase 1
NM_001085355	-0.0906042	8	miR-329/329ab/362-3p;miR-9/9ab;let-7/98/4458/4500;miR-128/128ab;miR-27abc/27a-3p;miR-340-5p;miR-203;miR-377	239985	Arid1b	AT rich interactive domain 1B (SWI-like)
NM_001185020	-0.0905874	8	miR-181abcd/4262;miR-128/128ab;miR-27abc/27a-3p;miR-495/1192;miR-320abcd/4429;miR-23abc/23b-3p;miR-192/215;miR-31	232341	Wnk1	WNK lysine deficient protein kinase 1
NM_001185021	-0.0905874	8	miR-181abcd/4262;miR-128/128ab;miR-27abc/27a-3p;miR-495/1192;miR-320abcd/4429;miR-23abc/23b-3p;miR-192/215;miR-31	232341	Wnk1	WNK lysine deficient protein kinase 1
NM_001199083	-0.0905874	8	miR-181abcd/4262;miR-128/128ab;miR-27abc/27a-3p;miR-495/1192;miR-320abcd/4429;miR-23abc/23b-3p;miR-192/215;miR-31	232341	Wnk1	WNK lysine deficient protein kinase 1
NM_001199084	-0.0905874	8	miR-181abcd/4262;miR-128/128ab;miR-27abc/27a-3p;miR-495/1192;miR-320abcd/4429;miR-23abc/23b-3p;miR-192/215;miR-31	232341	Wnk1	WNK lysine deficient protein kinase 1
NM_198703	-0.0905874	8	miR-181abcd/4262;miR-128/128ab;miR-27abc/27a-3p;miR-495/1192;miR-320abcd/4429;miR-23abc/23b-3p;miR-192/215;miR-31	232341	Wnk1	WNK lysine deficient protein kinase 1
NM_001159516	-0.0905163	8	miR-17/17-5p/20ab/20b-5p/93/106ab/427/518a-3p/519d;miR-181abcd/4262;miR-101/101ab;miR-148ab-3p/152;miR-27abc/27a-3p;miR-23abc/23b-3p;miR-340-5p;miR-370	19317	Qk	quaking
NM_001042752	-0.0904706	8	miR-181abcd/4262;miR-543;miR-128/128ab;miR-27abc/27a-3p;miR-495/1192;miR-216a;miR-216b/216b-5p;miR-374ab	18007	Neo1	neogenin
NM_008684	-0.0904706	8	miR-181abcd/4262;miR-543;miR-128/128ab;miR-27abc/27a-3p;miR-495/1192;miR-216a;miR-216b/216b-5p;miR-374ab	18007	Neo1	neogenin
NM_178654	-0.09045	8	miR-17/17-5p/20ab/20b-5p/93/106ab/427/518a-3p/519d;miR-181abcd/4262;let-7/98/4458/4500;miR-199ab-5p;miR-101/101ab;miR-27abc/27a-3p;miR-340-5p;miR-374ab	109333	Pkn2	protein kinase N2
NM_009671	-0.0903905	8	miR-17/17-5p/20ab/20b-5p/93/106ab/427/518a-3p/519d;miR-181abcd/4262;let-7/98/4458/4500;miR-320abcd/4429;miR-185/882/3473/4306/4644;miR-326/330/330-5p;miR-103a/107/107ab;miR-22/22-3p	11736	Ankfy1	ankyrin repeat and FYVE domain containing 1
NM_198022	-0.0903884	8	miR-17/17-5p/20ab/20b-5p/93/106ab/427/518a-3p/519d;miR-148ab-3p/152;miR-23abc/23b-3p;miR-340-5p;miR-384/384-3p;miR-190/190ab;miR-205/205ab;miR-370	217351	Tnrc6c	trinucleotide repeat containing 6C
NM_178691	-0.0903499	8	miR-181abcd/4262;let-7/98/4458/4500;miR-543;miR-320abcd/4429;miR-340-5p;miR-324-5p;miR-374ab;miR-21/590-5p	226418	Yod1	YOD1 OTU deubiquitinating enzyme 1 homologue (S. cerevisiae)
NM_148932	-0.0903271	8	miR-181abcd/4262;miR-128/128ab;miR-27abc/27a-3p;miR-23abc/23b-3p;miR-150/5127;miR-28-5p/708/1407/1653/3139;miR-377;miR-21/590-5p	107939	Pom121	nuclear pore membrane protein 121
NM_177034	-0.0903262	8	miR-181abcd/4262;miR-9/9ab;let-7/98/4458/4500;miR-543;miR-149;miR-185/882/3473/4306/4644;miR-103a/107/107ab;miR-377	319924	Apba1	amyloid beta (A4) precursor protein binding, family A, member 1
NM_001164580	-0.090326	8	miR-17/17-5p/20ab/20b-5p/93/106ab/427/518a-3p/519d;let-7/98/4458/4500;miR-128/128ab;miR-148ab-3p/152;miR-27abc/27a-3p;miR-495/1192;miR-28-5p/708/1407/1653/3139;miR-205/205ab	233812	BC030336	cDNA sequence BC030336
NM_183355	-0.0903195	8	miR-181abcd/4262;let-7/98/4458/4500;miR-543;miR-320abcd/4429;miR-185/882/3473/4306/4644;miR-23abc/23b-3p;miR-340-5p;miR-324-5p	18514	Pbx1	pre B cell leukemia homeobox 1
NM_001110827	-0.0902373	8	miR-9/9ab;let-7/98/4458/4500;miR-148ab-3p/152;miR-495/1192;miR-335/335-5p;miR-326/330/330-5p;miR-340-5p;miR-384/384-3p	93686	Rbfox2	RNA binding protein, fox-1 homolog (C. elegans) 2
NM_001110828	-0.0902373	8	miR-9/9ab;let-7/98/4458/4500;miR-148ab-3p/152;miR-495/1192;miR-335/335-5p;miR-326/330/330-5p;miR-340-5p;miR-384/384-3p	93686	Rbfox2	RNA binding protein, fox-1 homolog (C. elegans) 2
NM_001110829	-0.0902373	8	miR-9/9ab;let-7/98/4458/4500;miR-148ab-3p/152;miR-495/1192;miR-335/335-5p;miR-326/330/330-5p;miR-340-5p;miR-384/384-3p	93686	Rbfox2	RNA binding protein, fox-1 homolog (C. elegans) 2
NM_001110830	-0.0902373	8	miR-9/9ab;let-7/98/4458/4500;miR-148ab-3p/152;miR-495/1192;miR-335/335-5p;miR-326/330/330-5p;miR-340-5p;miR-384/384-3p	93686	Rbfox2	RNA binding protein, fox-1 homolog (C. elegans) 2
NM_053104	-0.0902373	8	miR-9/9ab;let-7/98/4458/4500;miR-148ab-3p/152;miR-495/1192;miR-335/335-5p;miR-326/330/330-5p;miR-340-5p;miR-384/384-3p	93686	Rbfox2	RNA binding protein, fox-1 homolog (C. elegans) 2
NM_175387	-0.0902373	8	miR-9/9ab;let-7/98/4458/4500;miR-148ab-3p/152;miR-495/1192;miR-335/335-5p;miR-326/330/330-5p;miR-340-5p;miR-384/384-3p	93686	Rbfox2	RNA binding protein, fox-1 homolog (C. elegans) 2
NM_080560	-0.0900972	8	miR-181abcd/4262;miR-128/128ab;miR-139-5p;miR-27abc/27a-3p;miR-495/1192;miR-340-5p;miR-22/22-3p;miR-205/205ab	93765	Ube2n	ubiquitin-conjugating enzyme E2N
NM_027384	-0.0899963	8	miR-17/17-5p/20ab/20b-5p/93/106ab/427/518a-3p/519d;miR-101/101ab;miR-128/128ab;miR-27abc/27a-3p;miR-320abcd/4429;miR-203;miR-22/22-3p;miR-21/590-5p	52463	Tet1	tet methylcytosine dioxygenase 1
NM_010831	-0.0899522	8	miR-17/17-5p/20ab/20b-5p/93/106ab/427/518a-3p/519d;miR-9/9ab;miR-128/128ab;miR-148ab-3p/152;miR-27abc/27a-3p;miR-23abc/23b-3p;miR-203;miR-192/215	17691	Sik1	salt inducible kinase 1
NM_001034874	-0.0899211	8	miR-9/9ab;miR-101/101ab;miR-128/128ab;miR-27abc/27a-3p;miR-539/539-5p;miR-340-5p;miR-592/599;miR-374ab	380702	Shisa6	shisa family member 6
NM_001122730	-0.0899101	8	miR-101/101ab;miR-128/128ab;miR-27abc/27a-3p;miR-495/1192;miR-149;miR-377;miR-136;miR-374ab	231861	Tnrc18	trinucleotide repeat containing 18
NM_021420	-0.0898505	8	miR-199ab-5p;miR-101/101ab;miR-320abcd/4429;miR-23abc/23b-3p;miR-488;miR-138/138ab;miR-18ab/4735-3p;miR-374ab	58231	Stk4	serine/threonine kinase 4
NM_001163610	-0.0898118	8	miR-9/9ab;let-7/98/4458/4500;miR-495/1192;miR-138/138ab;miR-340-5p;miR-122/122a/1352;miR-328a/328b-3p;miR-205/205ab	100042480	Nhsl2	NHS-like 2
NM_199306	-0.0896867	8	miR-9/9ab;miR-199ab-5p;miR-128/128ab;miR-27abc/27a-3p;miR-495/1192;miR-22/22-3p;miR-328a/328b-3p;miR-205/205ab	230796	Wdtc1	WD and tetratricopeptide repeats 1
NM_029999	-0.0896816	8	miR-329/329ab/362-3p;let-7/98/4458/4500;miR-128/128ab;miR-27abc/27a-3p;miR-335/335-5p;miR-150/5127;miR-28-5p/708/1407/1653/3139;miR-31	77889	Lbh	limb-bud and heart
NM_019743	-0.0896752	8	miR-17/17-5p/20ab/20b-5p/93/106ab/427/518a-3p/519d;miR-9/9ab;miR-128/128ab;miR-27abc/27a-3p;miR-495/1192;miR-340-5p;miR-324-5p;miR-136	56353	Rybp	RING1 and YY1 binding protein
NM_030730	-0.0896401	8	miR-199ab-5p;miR-101/101ab;miR-128/128ab;miR-27abc/27a-3p;miR-185/882/3473/4306/4644;miR-539/539-5p;miR-326/330/330-5p;miR-494	81000	Rad54l2	RAD54 like 2 (S. cerevisiae)
NM_017391	-0.0895445	8	miR-329/329ab/362-3p;miR-9/9ab;miR-543;miR-128/128ab;miR-27abc/27a-3p;miR-326/330/330-5p;miR-340-5p;miR-192/215	53881	Slc5a3	solute carrier family 5 (inositol transporters), member 3
NM_181278	-0.0895187	8	miR-9/9ab;miR-199ab-5p;miR-148ab-3p/152;miR-320abcd/4429;miR-216a;miR-377;miR-136;miR-494	78521	B230219D22Rik	RIKEN cDNA B230219D22 gene
NM_001177464	-0.0894696	8	let-7/98/4458/4500;miR-199ab-5p;miR-128/128ab;miR-27abc/27a-3p;miR-495/1192;miR-320abcd/4429;miR-340-5p;miR-377	329003	Zfp516	zinc finger protein 516
NM_183033	-0.0894696	8	let-7/98/4458/4500;miR-199ab-5p;miR-128/128ab;miR-27abc/27a-3p;miR-495/1192;miR-320abcd/4429;miR-340-5p;miR-377	329003	Zfp516	zinc finger protein 516
NM_001163073	-0.0894099	8	miR-181abcd/4262;miR-543;miR-101/101ab;miR-128/128ab;miR-384/384-3p;miR-203;miR-122/122a/1352;miR-21/590-5p	209707	Lcorl	ligand dependent nuclear receptor corepressor-like
NM_172153	-0.0894099	8	miR-181abcd/4262;miR-543;miR-101/101ab;miR-128/128ab;miR-384/384-3p;miR-203;miR-122/122a/1352;miR-21/590-5p	209707	Lcorl	ligand dependent nuclear receptor corepressor-like
NM_001110783	-0.0894086	8	miR-181abcd/4262;miR-128/128ab;miR-139-5p;miR-27abc/27a-3p;miR-149;miR-138/138ab;miR-103a/107/107ab;miR-28-5p/708/1407/1653/3139	11733	Ank1	ankyrin 1, erythroid
NM_031158	-0.0894086	8	miR-181abcd/4262;miR-128/128ab;miR-139-5p;miR-27abc/27a-3p;miR-149;miR-138/138ab;miR-103a/107/107ab;miR-28-5p/708/1407/1653/3139	11733	Ank1	ankyrin 1, erythroid
NM_001039347	-0.0893686	8	miR-146ac/146b-5p;miR-199ab-5p;miR-128/128ab;miR-320abcd/4429;miR-185/882/3473/4306/4644;miR-539/539-5p;miR-203;miR-18ab/4735-3p	56543	Kcnd3	potassium voltage-gated channel, Shal-related family, member 3
NM_001190733	-0.0893597	8	miR-9/9ab;miR-128/128ab;miR-27abc/27a-3p;miR-320abcd/4429;miR-216a;miR-138/138ab;miR-216b/216b-5p;miR-103a/107/107ab	100737	Dcun1d4	DCN1, defective in cullin neddylation 1, domain containing 4 (S. cerevisiae)
NM_001190734	-0.0893597	8	miR-9/9ab;miR-128/128ab;miR-27abc/27a-3p;miR-320abcd/4429;miR-216a;miR-138/138ab;miR-216b/216b-5p;miR-103a/107/107ab	100737	Dcun1d4	DCN1, defective in cullin neddylation 1, domain containing 4 (S. cerevisiae)
NM_178896	-0.0893597	8	miR-9/9ab;miR-128/128ab;miR-27abc/27a-3p;miR-320abcd/4429;miR-216a;miR-138/138ab;miR-216b/216b-5p;miR-103a/107/107ab	100737	Dcun1d4	DCN1, defective in cullin neddylation 1, domain containing 4 (S. cerevisiae)
NM_028032	-0.0893097	8	miR-17/17-5p/20ab/20b-5p/93/106ab/427/518a-3p/519d;miR-9/9ab;let-7/98/4458/4500;miR-101/101ab;miR-320abcd/4429;miR-592/599;miR-31;miR-136	71978	Ppp2r2a	protein phosphatase 2, regulatory subunit B, alpha
NM_001177881	-0.0892127	8	miR-17/17-5p/20ab/20b-5p/93/106ab/427/518a-3p/519d;miR-181abcd/4262;miR-543;miR-539/539-5p;miR-340-5p;miR-384/384-3p;miR-190/190ab;miR-494	71306	Mfap3l	microfibrillar-associated protein 3-like
NM_001177882	-0.0892127	8	miR-17/17-5p/20ab/20b-5p/93/106ab/427/518a-3p/519d;miR-181abcd/4262;miR-543;miR-539/539-5p;miR-340-5p;miR-384/384-3p;miR-190/190ab;miR-494	71306	Mfap3l	microfibrillar-associated protein 3-like
NM_027756	-0.0892127	8	miR-17/17-5p/20ab/20b-5p/93/106ab/427/518a-3p/519d;miR-181abcd/4262;miR-543;miR-539/539-5p;miR-340-5p;miR-384/384-3p;miR-190/190ab;miR-494	71306	Mfap3l	microfibrillar-associated protein 3-like
NM_018829	-0.0892041	8	miR-139-5p;miR-495/1192;miR-320abcd/4429;miR-340-5p;miR-103a/107/107ab;miR-370;miR-136;miR-21/590-5p	55946	Ap3m1	adaptor-related protein complex 3, mu 1 subunit
NM_178777	-0.0891797	8	miR-9/9ab;miR-27abc/27a-3p;miR-495/1192;miR-216a;miR-340-5p;miR-384/384-3p;miR-494;miR-374ab	18072	Nhlh2	nescient helix loop helix 2
NM_001009818	-0.0891313	8	miR-181abcd/4262;miR-543;miR-139-5p;miR-27abc/27a-3p;miR-539/539-5p;miR-138/138ab;miR-377;miR-205/205ab	52398	Sept11	septin 11
NM_019796	-0.0890819	8	let-7/98/4458/4500;miR-101/101ab;miR-148ab-3p/152;miR-23abc/23b-3p;miR-340-5p;miR-203;miR-18ab/4735-3p;miR-494	56403	Syncrip	synaptotagmin binding, cytoplasmic RNA interacting protein
NM_001037098	-0.0890477	8	miR-17/17-5p/20ab/20b-5p/93/106ab/427/518a-3p/519d;miR-181abcd/4262;miR-101/101ab;miR-495/1192;miR-23abc/23b-3p;miR-150/5127;miR-22/22-3p;miR-205/205ab	67991	Nacc2	nucleus accumbens associated 2, BEN and BTB (POZ) domain containing
NM_026495	-0.0890477	8	miR-17/17-5p/20ab/20b-5p/93/106ab/427/518a-3p/519d;miR-181abcd/4262;miR-101/101ab;miR-495/1192;miR-23abc/23b-3p;miR-150/5127;miR-22/22-3p;miR-205/205ab	67991	Nacc2	nucleus accumbens associated 2, BEN and BTB (POZ) domain containing
NM_019806	-0.0890401	8	miR-329/329ab/362-3p;miR-27abc/27a-3p;miR-23abc/23b-3p;miR-488;miR-138/138ab;miR-592/599;miR-31;miR-143/1721/4770	56491	Vapb	vesicle-associated membrane protein, associated protein B and C
NM_010167	-0.0889968	8	miR-543;miR-128/128ab;miR-27abc/27a-3p;miR-320abcd/4429;miR-324-5p;miR-203;miR-431;miR-377	14051	Eya4	eyes absent 4 homolog (Drosophila)
NM_001142655	-0.088995	8	let-7/98/4458/4500;miR-148ab-3p/152;miR-27abc/27a-3p;miR-320abcd/4429;miR-23abc/23b-3p;miR-539/539-5p;miR-340-5p;miR-328a/328b-3p	59046	Arpp19	cAMP-regulated phosphoprotein 19
NM_021548	-0.088995	8	let-7/98/4458/4500;miR-148ab-3p/152;miR-27abc/27a-3p;miR-320abcd/4429;miR-23abc/23b-3p;miR-539/539-5p;miR-340-5p;miR-328a/328b-3p	59046	Arpp19	cAMP-regulated phosphoprotein 19
NM_001081016	-0.0889164	8	miR-17/17-5p/20ab/20b-5p/93/106ab/427/518a-3p/519d;miR-329/329ab/362-3p;miR-320abcd/4429;miR-539/539-5p;miR-138/138ab;miR-103a/107/107ab;miR-370;miR-374ab	20286	Zc3h7b	zinc finger CCCH type containing 7B
NM_001003671	-0.0889027	8	miR-17/17-5p/20ab/20b-5p/93/106ab/427/518a-3p/519d;miR-181abcd/4262;miR-329/329ab/362-3p;miR-543;miR-320abcd/4429;miR-185/882/3473/4306/4644;miR-23abc/23b-3p;miR-31	353236	Pcdhac1	protocadherin alpha subfamily C, 1
NM_001003672	-0.0889027	8	miR-17/17-5p/20ab/20b-5p/93/106ab/427/518a-3p/519d;miR-181abcd/4262;miR-329/329ab/362-3p;miR-543;miR-320abcd/4429;miR-185/882/3473/4306/4644;miR-23abc/23b-3p;miR-31	353237	Pcdhac2	protocadherin alpha subfamily C, 2
NM_007766	-0.0889027	8	miR-17/17-5p/20ab/20b-5p/93/106ab/427/518a-3p/519d;miR-181abcd/4262;miR-329/329ab/362-3p;miR-543;miR-320abcd/4429;miR-185/882/3473/4306/4644;miR-23abc/23b-3p;miR-31	12936	Pcdha4	protocadherin alpha 4
NM_007767	-0.0889027	8	miR-17/17-5p/20ab/20b-5p/93/106ab/427/518a-3p/519d;miR-181abcd/4262;miR-329/329ab/362-3p;miR-543;miR-320abcd/4429;miR-185/882/3473/4306/4644;miR-23abc/23b-3p;miR-31	12937	Pcdha6	protocadherin alpha 6
NM_009957	-0.0889027	8	miR-17/17-5p/20ab/20b-5p/93/106ab/427/518a-3p/519d;miR-181abcd/4262;miR-329/329ab/362-3p;miR-543;miR-320abcd/4429;miR-185/882/3473/4306/4644;miR-23abc/23b-3p;miR-31	12939	Pcdha7	protocadherin alpha 7
NM_009959	-0.0889027	8	miR-17/17-5p/20ab/20b-5p/93/106ab/427/518a-3p/519d;miR-181abcd/4262;miR-329/329ab/362-3p;miR-543;miR-320abcd/4429;miR-185/882/3473/4306/4644;miR-23abc/23b-3p;miR-31	12941	Pcdha5	protocadherin alpha 5
NM_009960	-0.0889027	8	miR-17/17-5p/20ab/20b-5p/93/106ab/427/518a-3p/519d;miR-181abcd/4262;miR-329/329ab/362-3p;miR-543;miR-320abcd/4429;miR-185/882/3473/4306/4644;miR-23abc/23b-3p;miR-31	12942	Pcdha11	protocadherin alpha 11
NM_009961	-0.0889027	8	miR-17/17-5p/20ab/20b-5p/93/106ab/427/518a-3p/519d;miR-181abcd/4262;miR-329/329ab/362-3p;miR-543;miR-320abcd/4429;miR-185/882/3473/4306/4644;miR-23abc/23b-3p;miR-31	12943	Pcdha10	protocadherin alpha 10
NM_054072	-0.0889027	8	miR-17/17-5p/20ab/20b-5p/93/106ab/427/518a-3p/519d;miR-181abcd/4262;miR-329/329ab/362-3p;miR-543;miR-320abcd/4429;miR-185/882/3473/4306/4644;miR-23abc/23b-3p;miR-31	116731	Pcdha1	protocadherin alpha 1
NM_138661	-0.0889027	8	miR-17/17-5p/20ab/20b-5p/93/106ab/427/518a-3p/519d;miR-181abcd/4262;miR-329/329ab/362-3p;miR-543;miR-320abcd/4429;miR-185/882/3473/4306/4644;miR-23abc/23b-3p;miR-31	192161	Pcdha9	protocadherin alpha 9
NM_138662	-0.0889027	8	miR-17/17-5p/20ab/20b-5p/93/106ab/427/518a-3p/519d;miR-181abcd/4262;miR-329/329ab/362-3p;miR-543;miR-320abcd/4429;miR-185/882/3473/4306/4644;miR-23abc/23b-3p;miR-31	192163	Pcdha3	protocadherin alpha 3
NM_138663	-0.0889027	8	miR-17/17-5p/20ab/20b-5p/93/106ab/427/518a-3p/519d;miR-181abcd/4262;miR-329/329ab/362-3p;miR-543;miR-320abcd/4429;miR-185/882/3473/4306/4644;miR-23abc/23b-3p;miR-31	192164	Pcdha12	protocadherin alpha 12
NM_198117	-0.0889027	8	miR-17/17-5p/20ab/20b-5p/93/106ab/427/518a-3p/519d;miR-181abcd/4262;miR-329/329ab/362-3p;miR-543;miR-320abcd/4429;miR-185/882/3473/4306/4644;miR-23abc/23b-3p;miR-31	353234	Pcdha2	protocadherin alpha 2
NM_201243	-0.0889027	8	miR-17/17-5p/20ab/20b-5p/93/106ab/427/518a-3p/519d;miR-181abcd/4262;miR-329/329ab/362-3p;miR-543;miR-320abcd/4429;miR-185/882/3473/4306/4644;miR-23abc/23b-3p;miR-31	353235	Pcdha8	protocadherin alpha 8
NM_001081097	-0.0888667	8	miR-181abcd/4262;miR-9/9ab;miR-199ab-5p;miR-128/128ab;miR-148ab-3p/152;miR-27abc/27a-3p;miR-31;miR-134/3118	14807	Grik3	glutamate receptor, ionotropic, kainate 3
NM_001105245	-0.0887439	8	let-7/98/4458/4500;miR-320abcd/4429;miR-149;miR-23abc/23b-3p;miR-340-5p;miR-203;miR-192/215;miR-136	279653	Pcdh19	protocadherin 19
NM_001105246	-0.0887439	8	let-7/98/4458/4500;miR-320abcd/4429;miR-149;miR-23abc/23b-3p;miR-340-5p;miR-203;miR-192/215;miR-136	279653	Pcdh19	protocadherin 19
NM_024459	-0.0887034	8	miR-17/17-5p/20ab/20b-5p/93/106ab/427/518a-3p/519d;miR-181abcd/4262;miR-543;miR-27abc/27a-3p;miR-340-5p;miR-103a/107/107ab;miR-377;miR-205/205ab	19058	Ppp3r1	protein phosphatase 3, regulatory subunit B, alpha isoform (calcineurin B, type I)
NM_001164717	-0.0886703	8	miR-17/17-5p/20ab/20b-5p/93/106ab/427/518a-3p/519d;miR-199ab-5p;miR-101/101ab;miR-495/1192;miR-149;miR-23abc/23b-3p;miR-494;miR-143/1721/4770	14218	Sh3pxd2a	SH3 and PX domains 2A
NM_008018	-0.0886703	8	miR-17/17-5p/20ab/20b-5p/93/106ab/427/518a-3p/519d;miR-199ab-5p;miR-101/101ab;miR-495/1192;miR-149;miR-23abc/23b-3p;miR-494;miR-143/1721/4770	14218	Sh3pxd2a	SH3 and PX domains 2A
NM_008839	-0.0884594	8	miR-543;miR-128/128ab;miR-27abc/27a-3p;miR-320abcd/4429;miR-340-5p;miR-370;miR-374ab;miR-134/3118	18706	Pik3ca	phosphatidylinositol 3-kinase, catalytic, alpha polypeptide
NM_001164663	-0.0884387	8	miR-543;miR-128/128ab;miR-27abc/27a-3p;miR-495/1192;miR-320abcd/4429;miR-138/138ab;miR-22/22-3p;miR-328a/328b-3p	320706	Soga1	suppressor of glucose, autophagy associated 1
NM_019724	-0.0882267	8	miR-9/9ab;miR-146ac/146b-5p;miR-27abc/27a-3p;miR-320abcd/4429;miR-216a;miR-150/5127;miR-328a/328b-3p;miR-377	17389	Mmp16	matrix metallopeptidase 16
NM_001160316	-0.0881469	8	miR-9/9ab;miR-146ac/146b-5p;miR-27abc/27a-3p;miR-539/539-5p;miR-326/330/330-5p;miR-592/599;miR-150/5127;miR-370	269116	Nfasc	neurofascin
NM_001160317	-0.0881469	8	miR-9/9ab;miR-146ac/146b-5p;miR-27abc/27a-3p;miR-539/539-5p;miR-326/330/330-5p;miR-592/599;miR-150/5127;miR-370	269116	Nfasc	neurofascin
NM_001160318	-0.0881469	8	miR-9/9ab;miR-146ac/146b-5p;miR-27abc/27a-3p;miR-539/539-5p;miR-326/330/330-5p;miR-592/599;miR-150/5127;miR-370	269116	Nfasc	neurofascin
NM_182716	-0.0881469	8	miR-9/9ab;miR-146ac/146b-5p;miR-27abc/27a-3p;miR-539/539-5p;miR-326/330/330-5p;miR-592/599;miR-150/5127;miR-370	269116	Nfasc	neurofascin
NM_019739	-0.0880457	8	miR-9/9ab;miR-128/128ab;miR-139-5p;miR-27abc/27a-3p;miR-495/1192;miR-592/599;miR-370;miR-374ab	56458	Foxo1	forkhead box O1
NM_011546	-0.0876486	8	miR-543;miR-101/101ab;miR-139-5p;miR-23abc/23b-3p;miR-216a;miR-431;miR-150/5127;miR-205/205ab	21417	Zeb1	zinc finger E-box binding homeobox 1
NM_001163794	-0.0876188	8	miR-181abcd/4262;miR-199ab-5p;miR-139-5p;miR-23abc/23b-3p;miR-216a;miR-138/138ab;miR-340-5p;miR-22/22-3p	230809	Pdik1l	PDLIM1 interacting kinase 1 like
NM_146156	-0.0876188	8	miR-181abcd/4262;miR-199ab-5p;miR-139-5p;miR-23abc/23b-3p;miR-216a;miR-138/138ab;miR-340-5p;miR-22/22-3p	230809	Pdik1l	PDLIM1 interacting kinase 1 like
NM_030108	-0.0875754	8	miR-9/9ab;miR-146ac/146b-5p;miR-139-5p;miR-488;miR-216b/216b-5p;miR-340-5p;miR-203;miR-22/22-3p	67878	Tmem33	transmembrane protein 33
NM_198105	-0.0875337	8	miR-128/128ab;miR-27abc/27a-3p;miR-320abcd/4429;miR-335/335-5p;miR-539/539-5p;miR-340-5p;miR-31;miR-205/205ab	207375	Fam120c	family with sequence similarity 120, member C
NM_009320	-0.0875163	8	miR-329/329ab/362-3p;miR-9/9ab;miR-543;miR-128/128ab;miR-27abc/27a-3p;miR-320abcd/4429;miR-340-5p;miR-31	21366	Slc6a6	solute carrier family 6 (neurotransmitter transporter, taurine), member 6
NM_145456	-0.0874343	8	miR-101/101ab;miR-495/1192;miR-320abcd/4429;miR-340-5p;miR-592/599;miR-31;miR-374ab;miR-21/590-5p	67263	Zswim6	zinc finger SWIM-type containing 6
NM_001115130	-0.0873724	8	miR-17/17-5p/20ab/20b-5p/93/106ab/427/518a-3p/519d;miR-9/9ab;miR-148ab-3p/152;miR-23abc/23b-3p;miR-138/138ab;miR-340-5p;miR-18ab/4735-3p;miR-143/1721/4770	235132	Zbtb44	zinc finger and BTB domain containing 44
NM_172765	-0.0873724	8	miR-17/17-5p/20ab/20b-5p/93/106ab/427/518a-3p/519d;miR-9/9ab;miR-148ab-3p/152;miR-23abc/23b-3p;miR-138/138ab;miR-340-5p;miR-18ab/4735-3p;miR-143/1721/4770	235132	Zbtb44	zinc finger and BTB domain containing 44
NM_028108	-0.0873582	8	miR-181abcd/4262;miR-128/128ab;miR-27abc/27a-3p;miR-23abc/23b-3p;miR-335/335-5p;miR-203;miR-18ab/4735-3p;miR-31	72117	Naa50	N(alpha)-acetyltransferase 50, NatE catalytic subunit
NM_001146025	-0.0873542	8	miR-9/9ab;let-7/98/4458/4500;miR-101/101ab;miR-139-5p;miR-148ab-3p/152;miR-324-5p;miR-22/22-3p;miR-374ab	105239	Rnf44	ring finger protein 44
NM_001146026	-0.0873542	8	miR-9/9ab;let-7/98/4458/4500;miR-101/101ab;miR-139-5p;miR-148ab-3p/152;miR-324-5p;miR-22/22-3p;miR-374ab	105239	Rnf44	ring finger protein 44
NM_001146027	-0.0873542	8	miR-9/9ab;let-7/98/4458/4500;miR-101/101ab;miR-139-5p;miR-148ab-3p/152;miR-324-5p;miR-22/22-3p;miR-374ab	105239	Rnf44	ring finger protein 44
NM_134064	-0.0873542	8	miR-9/9ab;let-7/98/4458/4500;miR-101/101ab;miR-139-5p;miR-148ab-3p/152;miR-324-5p;miR-22/22-3p;miR-374ab	105239	Rnf44	ring finger protein 44
NM_001033275	-0.0873124	8	miR-17/17-5p/20ab/20b-5p/93/106ab/427/518a-3p/519d;let-7/98/4458/4500;miR-320abcd/4429;miR-23abc/23b-3p;miR-203;miR-31;miR-205/205ab;miR-143/1721/4770	223827	Gxylt1	glucoside xylosyltransferase 1
NM_018814	-0.0872277	8	miR-9/9ab;miR-128/128ab;miR-27abc/27a-3p;miR-216a;miR-539/539-5p;miR-138/138ab;miR-326/330/330-5p;miR-374ab	54604	Pcnx	pecanex homolog (Drosophila)
NM_053099	-0.0870215	8	miR-539/539-5p;miR-384/384-3p;miR-324-5p;miR-203;miR-431;miR-190/190ab;miR-377;miR-374ab	240427	Setbp1	SET binding protein 1
NM_008981	-0.0869017	8	miR-9/9ab;miR-495/1192;miR-185/882/3473/4306/4644;miR-23abc/23b-3p;miR-340-5p;miR-203;miR-205/205ab;miR-374ab	19270	Ptprg	protein tyrosine phosphatase, receptor type, G
NM_145625	-0.086774	8	miR-139-5p;miR-149;miR-539/539-5p;miR-326/330/330-5p;miR-431;miR-150/5127;miR-103a/107/107ab;miR-377	75705	Eif4b	eukaryotic translation initiation factor 4B
NM_173182	-0.0867409	8	miR-17/17-5p/20ab/20b-5p/93/106ab/427/518a-3p/519d;miR-9/9ab;let-7/98/4458/4500;miR-543;miR-384/384-3p;miR-190/190ab;miR-192/215;miR-143/1721/4770	72007	Fndc3b	fibronectin type III domain containing 3B
NM_001003815	-0.0867198	8	miR-199ab-5p;miR-101/101ab;miR-27abc/27a-3p;miR-149;miR-326/330/330-5p;miR-431;miR-18ab/4735-3p;miR-328a/328b-3p	13821	Epb4.1l1	erythrocyte protein band 4.1-like 1
NM_001006664	-0.0867198	8	miR-199ab-5p;miR-101/101ab;miR-27abc/27a-3p;miR-149;miR-326/330/330-5p;miR-431;miR-18ab/4735-3p;miR-328a/328b-3p	13821	Epb4.1l1	erythrocyte protein band 4.1-like 1
NM_013510	-0.0867198	8	miR-199ab-5p;miR-101/101ab;miR-27abc/27a-3p;miR-149;miR-326/330/330-5p;miR-431;miR-18ab/4735-3p;miR-328a/328b-3p	13821	Epb4.1l1	erythrocyte protein band 4.1-like 1
NM_172468	-0.0865377	8	let-7/98/4458/4500;miR-27abc/27a-3p;miR-23abc/23b-3p;miR-138/138ab;miR-216b/216b-5p;miR-326/330/330-5p;miR-22/22-3p;miR-143/1721/4770	209131	Snx30	sorting nexin family member 30
NM_010485	-0.0864953	8	miR-9/9ab;miR-146ac/146b-5p;miR-543;miR-495/1192;miR-539/539-5p;miR-324-5p;miR-377;miR-31	15568	Elavl1	ELAV (embryonic lethal, abnormal vision)-like 1 (Hu antigen R)
NM_001044386	-0.0864814	8	miR-329/329ab/362-3p;miR-543;miR-101/101ab;miR-139-5p;miR-495/1192;miR-539/539-5p;miR-324-5p;miR-377	22764	Zfx	zinc finger protein X-linked
NM_011768	-0.0864814	8	miR-329/329ab/362-3p;miR-543;miR-101/101ab;miR-139-5p;miR-495/1192;miR-539/539-5p;miR-324-5p;miR-377	22764	Zfx	zinc finger protein X-linked
NM_001080774	-0.0864291	8	miR-9/9ab;miR-199ab-5p;miR-185/882/3473/4306/4644;miR-216a;miR-138/138ab;miR-326/330/330-5p;miR-340-5p;miR-384/384-3p	17913	Myo1c	myosin IC
NM_001080775	-0.0864291	8	miR-9/9ab;miR-199ab-5p;miR-185/882/3473/4306/4644;miR-216a;miR-138/138ab;miR-326/330/330-5p;miR-340-5p;miR-384/384-3p	17913	Myo1c	myosin IC
NM_008659	-0.0864291	8	miR-9/9ab;miR-199ab-5p;miR-185/882/3473/4306/4644;miR-216a;miR-138/138ab;miR-326/330/330-5p;miR-340-5p;miR-384/384-3p	17913	Myo1c	myosin IC
NM_025451	-0.0863258	8	miR-17/17-5p/20ab/20b-5p/93/106ab/427/518a-3p/519d;miR-9/9ab;miR-495/1192;miR-539/539-5p;miR-138/138ab;miR-18ab/4735-3p;miR-22/22-3p;miR-134/3118	66259	Camk2n1	calcium/calmodulin-dependent protein kinase II inhibitor 1
NM_001024856	-0.0862498	8	miR-9/9ab;miR-101/101ab;miR-539/539-5p;miR-326/330/330-5p;miR-340-5p;miR-203;miR-494;miR-374ab	140810	Ttbk2	tau tubulin kinase 2
NM_001024857	-0.0862498	8	miR-9/9ab;miR-101/101ab;miR-539/539-5p;miR-326/330/330-5p;miR-340-5p;miR-203;miR-494;miR-374ab	140810	Ttbk2	tau tubulin kinase 2
NM_080788	-0.0862498	8	miR-9/9ab;miR-101/101ab;miR-539/539-5p;miR-326/330/330-5p;miR-340-5p;miR-203;miR-494;miR-374ab	140810	Ttbk2	tau tubulin kinase 2
NM_001077514	-0.0861106	8	miR-17/17-5p/20ab/20b-5p/93/106ab/427/518a-3p/519d;miR-128/128ab;miR-27abc/27a-3p;miR-23abc/23b-3p;miR-216b/216b-5p;miR-384/384-3p;miR-31;miR-494	20511	Slc1a2	solute carrier family 1 (glial high affinity glutamate transporter), member 2
NM_001077515	-0.0861106	8	miR-17/17-5p/20ab/20b-5p/93/106ab/427/518a-3p/519d;miR-128/128ab;miR-27abc/27a-3p;miR-23abc/23b-3p;miR-216b/216b-5p;miR-384/384-3p;miR-31;miR-494	20511	Slc1a2	solute carrier family 1 (glial high affinity glutamate transporter), member 2
NM_027326	-0.0860654	8	miR-329/329ab/362-3p;miR-9/9ab;miR-320abcd/4429;miR-335/335-5p;miR-216a;miR-216b/216b-5p;miR-136;miR-143/1721/4770	70122	Mllt3	myeloid/lymphoid or mixed-lineage leukemia (trithorax homolog, Drosophila); translocated to, 3
NM_029931	-0.0860654	8	miR-329/329ab/362-3p;miR-9/9ab;miR-320abcd/4429;miR-335/335-5p;miR-216a;miR-216b/216b-5p;miR-136;miR-143/1721/4770	70122	Mllt3	myeloid/lymphoid or mixed-lineage leukemia (trithorax homolog, Drosophila); translocated to, 3
NM_001029877	-0.0847802	8	miR-148ab-3p/152;miR-149;miR-23abc/23b-3p;miR-138/138ab;miR-340-5p;miR-150/5127;miR-190/190ab;miR-136	384569	Nova2	neuro-oncological ventral antigen 2
NM_001113414	-0.0846158	8	miR-27abc/27a-3p;miR-495/1192;miR-23abc/23b-3p;miR-539/539-5p;miR-328a/328b-3p;miR-31;miR-494;miR-374ab	13593	Ebf3	early B cell factor 3
NM_001113415	-0.0846158	8	miR-27abc/27a-3p;miR-495/1192;miR-23abc/23b-3p;miR-539/539-5p;miR-328a/328b-3p;miR-31;miR-494;miR-374ab	13593	Ebf3	early B cell factor 3
NM_010096	-0.0846158	8	miR-27abc/27a-3p;miR-495/1192;miR-23abc/23b-3p;miR-539/539-5p;miR-328a/328b-3p;miR-31;miR-494;miR-374ab	13593	Ebf3	early B cell factor 3
NM_001199105	-0.083783	8	miR-17/17-5p/20ab/20b-5p/93/106ab/427/518a-3p/519d;miR-329/329ab/362-3p;miR-101/101ab;miR-150/5127;miR-190/190ab;miR-22/22-3p;miR-205/205ab;miR-374ab	60599	Trp53inp1	transformation related protein 53 inducible nuclear protein 1
NM_021897	-0.083783	8	miR-17/17-5p/20ab/20b-5p/93/106ab/427/518a-3p/519d;miR-329/329ab/362-3p;miR-101/101ab;miR-150/5127;miR-190/190ab;miR-22/22-3p;miR-205/205ab;miR-374ab	60599	Trp53inp1	transformation related protein 53 inducible nuclear protein 1
NM_001161483	-0.0778697	7	miR-17/17-5p/20ab/20b-5p/93/106ab/427/518a-3p/519d;miR-181abcd/4262;miR-543;miR-128/128ab;miR-148ab-3p/152;miR-27abc/27a-3p;miR-23abc/23b-3p	319211	Nol4	nucleolar protein 4
NM_199024	-0.0778697	7	miR-17/17-5p/20ab/20b-5p/93/106ab/427/518a-3p/519d;miR-181abcd/4262;miR-543;miR-128/128ab;miR-148ab-3p/152;miR-27abc/27a-3p;miR-23abc/23b-3p	319211	Nol4	nucleolar protein 4
NM_172924	-0.0778283	7	miR-181abcd/4262;miR-9/9ab;let-7/98/4458/4500;miR-543;miR-128/128ab;miR-27abc/27a-3p;miR-488	244895	Peak1	pseudopodium-enriched atypical kinase 1
NM_001122989	-0.0777993	7	miR-9/9ab;let-7/98/4458/4500;miR-128/128ab;miR-27abc/27a-3p;miR-340-5p;miR-384/384-3p;miR-203	218294	Cdc14b	CDC14 cell division cycle 14B
NM_172587	-0.0777993	7	miR-9/9ab;let-7/98/4458/4500;miR-128/128ab;miR-27abc/27a-3p;miR-340-5p;miR-384/384-3p;miR-203	218294	Cdc14b	CDC14 cell division cycle 14B
NM_011578	-0.0775778	7	miR-181abcd/4262;let-7/98/4458/4500;miR-101/101ab;miR-128/128ab;miR-27abc/27a-3p;miR-23abc/23b-3p;miR-103a/107/107ab	21814	Tgfbr3	transforming growth factor, beta receptor III
NM_178609	-0.0775521	7	miR-181abcd/4262;miR-543;miR-128/128ab;miR-148ab-3p/152;miR-27abc/27a-3p;miR-320abcd/4429;miR-340-5p	52679	E2f7	E2F transcription factor 7
NM_020505	-0.0775374	7	miR-9/9ab;let-7/98/4458/4500;miR-128/128ab;miR-27abc/27a-3p;miR-340-5p;miR-203;miR-31	57257	Vav3	vav 3 oncogene
NM_146139	-0.0775374	7	miR-9/9ab;let-7/98/4458/4500;miR-128/128ab;miR-27abc/27a-3p;miR-340-5p;miR-203;miR-31	57257	Vav3	vav 3 oncogene
NM_172645	-0.0773062	7	miR-17/17-5p/20ab/20b-5p/93/106ab/427/518a-3p/519d;miR-199ab-5p;miR-128/128ab;miR-27abc/27a-3p;miR-23abc/23b-3p;miR-340-5p;miR-18ab/4735-3p	226551	Suco	SUN domain containing ossification factor
NM_053268	-0.0772981	7	miR-17/17-5p/20ab/20b-5p/93/106ab/427/518a-3p/519d;miR-181abcd/4262;miR-9/9ab;miR-128/128ab;miR-27abc/27a-3p;miR-374ab;miR-21/590-5p	114713	Rasa2	RAS p21 protein activator 2
NM_021409	-0.0772288	7	miR-17/17-5p/20ab/20b-5p/93/106ab/427/518a-3p/519d;let-7/98/4458/4500;miR-128/128ab;miR-27abc/27a-3p;miR-320abcd/4429;miR-205/205ab;miR-374ab	58220	Pard6b	par-6 family cell polarity regulator beta
NM_001025067	-0.0770943	7	miR-181abcd/4262;miR-9/9ab;let-7/98/4458/4500;miR-101/101ab;miR-320abcd/4429;miR-539/539-5p;miR-103a/107/107ab	269473	Lrig2	leucine-rich repeats and immunoglobulin-like domains 2
NM_145833	-0.07697	7	miR-181abcd/4262;miR-9/9ab;let-7/98/4458/4500;miR-128/128ab;miR-148ab-3p/152;miR-18ab/4735-3p;miR-370	83557	Lin28a	lin-28 homolog A (C. elegans)
NM_001025428	-0.0768334	7	miR-181abcd/4262;miR-9/9ab;miR-539/539-5p;miR-488;miR-340-5p;miR-203;miR-374ab	70834	Spag9	sperm associated antigen 9
NM_001025429	-0.0768334	7	miR-181abcd/4262;miR-9/9ab;miR-539/539-5p;miR-488;miR-340-5p;miR-203;miR-374ab	70834	Spag9	sperm associated antigen 9
NM_001025430	-0.0768334	7	miR-181abcd/4262;miR-9/9ab;miR-539/539-5p;miR-488;miR-340-5p;miR-203;miR-374ab	70834	Spag9	sperm associated antigen 9
NM_001199203	-0.0768334	7	miR-181abcd/4262;miR-9/9ab;miR-539/539-5p;miR-488;miR-340-5p;miR-203;miR-374ab	70834	Spag9	sperm associated antigen 9
NM_001199204	-0.0768334	7	miR-181abcd/4262;miR-9/9ab;miR-539/539-5p;miR-488;miR-340-5p;miR-203;miR-374ab	70834	Spag9	sperm associated antigen 9
NM_001199205	-0.0768334	7	miR-181abcd/4262;miR-9/9ab;miR-539/539-5p;miR-488;miR-340-5p;miR-203;miR-374ab	70834	Spag9	sperm associated antigen 9
NM_027569	-0.0768334	7	miR-181abcd/4262;miR-9/9ab;miR-539/539-5p;miR-488;miR-340-5p;miR-203;miR-374ab	70834	Spag9	sperm associated antigen 9
NM_130450	-0.0766995	7	miR-17/17-5p/20ab/20b-5p/93/106ab/427/518a-3p/519d;miR-128/128ab;miR-320abcd/4429;miR-23abc/23b-3p;miR-203;miR-103a/107/107ab;miR-22/22-3p	170439	Elovl6	ELOVL family member 6, elongation of long chain fatty acids (yeast)
NM_138598	-0.0766084	7	let-7/98/4458/4500;miR-128/128ab;miR-148ab-3p/152;miR-27abc/27a-3p;miR-203;miR-103a/107/107ab;miR-31	28081	Fam104a	family with sequence similarity 104, member A
NM_001145820	-0.0766017	7	miR-181abcd/4262;miR-199ab-5p;miR-128/128ab;miR-148ab-3p/152;miR-27abc/27a-3p;miR-326/330/330-5p;miR-340-5p	14571	Gpd2	glycerol phosphate dehydrogenase 2, mitochondrial
NM_010274	-0.0766017	7	miR-181abcd/4262;miR-199ab-5p;miR-128/128ab;miR-148ab-3p/152;miR-27abc/27a-3p;miR-326/330/330-5p;miR-340-5p	14571	Gpd2	glycerol phosphate dehydrogenase 2, mitochondrial
NM_170756	-0.0765591	7	miR-329/329ab/362-3p;let-7/98/4458/4500;miR-101/101ab;miR-128/128ab;miR-27abc/27a-3p;miR-340-5p;miR-494	263876	Spata2	spermatogenesis associated 2
NM_001160268	-0.0765441	7	miR-17/17-5p/20ab/20b-5p/93/106ab/427/518a-3p/519d;miR-181abcd/4262;miR-9/9ab;miR-27abc/27a-3p;miR-149;miR-22/22-3p;miR-328a/328b-3p	240753	Plekha6	pleckstrin homology domain containing, family A member 6
NM_182930	-0.0765441	7	miR-17/17-5p/20ab/20b-5p/93/106ab/427/518a-3p/519d;miR-181abcd/4262;miR-9/9ab;miR-27abc/27a-3p;miR-149;miR-22/22-3p;miR-328a/328b-3p	240753	Plekha6	pleckstrin homology domain containing, family A member 6
NM_001167883	-0.0764772	7	miR-17/17-5p/20ab/20b-5p/93/106ab/427/518a-3p/519d;miR-181abcd/4262;miR-543;miR-23abc/23b-3p;miR-18ab/4735-3p;miR-494;miR-374ab	99696	Ankrd50	ankyrin repeat domain 50
NM_145525	-0.0764517	7	miR-181abcd/4262;miR-23abc/23b-3p;miR-539/539-5p;miR-340-5p;miR-103a/107/107ab;miR-205/205ab;miR-494	99031	Osbpl6	oxysterol binding protein-like 6
NM_001159589	-0.0764501	7	miR-181abcd/4262;miR-9/9ab;miR-199ab-5p;miR-543;miR-128/128ab;miR-138/138ab;miR-22/22-3p	93759	Sirt1	sirtuin 1
NM_001159590	-0.0764501	7	miR-181abcd/4262;miR-9/9ab;miR-199ab-5p;miR-543;miR-128/128ab;miR-138/138ab;miR-22/22-3p	93759	Sirt1	sirtuin 1
NM_019812	-0.0764501	7	miR-181abcd/4262;miR-9/9ab;miR-199ab-5p;miR-543;miR-128/128ab;miR-138/138ab;miR-22/22-3p	93759	Sirt1	sirtuin 1
NM_011866	-0.0764489	7	miR-329/329ab/362-3p;miR-128/128ab;miR-27abc/27a-3p;miR-23abc/23b-3p;miR-340-5p;miR-377;miR-374ab	23984	Pde10a	phosphodiesterase 10A
NM_028194	-0.0764347	7	miR-181abcd/4262;miR-543;miR-101/101ab;miR-128/128ab;miR-27abc/27a-3p;miR-18ab/4735-3p;miR-377	72313	Fryl	furry homolog-like (Drosophila)
NM_008982	-0.0764141	7	miR-17/17-5p/20ab/20b-5p/93/106ab/427/518a-3p/519d;miR-329/329ab/362-3p;miR-9/9ab;miR-101/101ab;miR-27abc/27a-3p;miR-377;miR-205/205ab	19271	Ptprj	protein tyrosine phosphatase, receptor type, J
NM_024288	-0.0763265	7	miR-181abcd/4262;miR-9/9ab;miR-148ab-3p/152;miR-27abc/27a-3p;miR-138/138ab;miR-21/590-5p;miR-143/1721/4770	68477	Rmnd5a	required for meiotic nuclear division 5 homolog A (S. cerevisiae)
NM_026380	-0.0763061	7	miR-17/17-5p/20ab/20b-5p/93/106ab/427/518a-3p/519d;miR-9/9ab;let-7/98/4458/4500;miR-128/128ab;miR-27abc/27a-3p;miR-150/5127;miR-205/205ab	67792	Rgs8	regulator of G-protein signaling 8
NM_175318	-0.0762548	7	miR-17/17-5p/20ab/20b-5p/93/106ab/427/518a-3p/519d;miR-181abcd/4262;miR-543;miR-128/128ab;miR-148ab-3p/152;miR-27abc/27a-3p;miR-22/22-3p	101685	Spty2d1	SPT2, Suppressor of Ty, domain containing 1 (S. cerevisiae)
NM_010813	-0.076184	7	miR-9/9ab;let-7/98/4458/4500;miR-128/128ab;miR-139-5p;miR-148ab-3p/152;miR-27abc/27a-3p;miR-216b/216b-5p	17428	Mnt	max binding protein
NM_198294	-0.0761036	7	miR-17/17-5p/20ab/20b-5p/93/106ab/427/518a-3p/519d;miR-543;miR-101/101ab;miR-148ab-3p/152;miR-23abc/23b-3p;miR-340-5p;miR-21/590-5p	66860	Tanc1	tetratricopeptide repeat, ankyrin repeat and coiled-coil containing 1
NM_019579	-0.0760838	7	miR-181abcd/4262;miR-199ab-5p;miR-101/101ab;miR-23abc/23b-3p;miR-203;miR-377;miR-374ab	56217	Mpp5	membrane protein, palmitoylated 5 (MAGUK p55 subfamily member 5)
NM_172524	-0.0760395	7	miR-181abcd/4262;let-7/98/4458/4500;miR-199ab-5p;miR-128/128ab;miR-27abc/27a-3p;miR-149;miR-134/3118	214112	Nipal4	NIPA-like domain containing 4
NM_026574	-0.0759825	7	miR-17/17-5p/20ab/20b-5p/93/106ab/427/518a-3p/519d;miR-181abcd/4262;miR-148ab-3p/152;miR-138/138ab;miR-340-5p;miR-370;miR-136	68142	Ino80	INO80 homolog (S. cerevisiae)
NM_001162926	-0.0759222	7	miR-17/17-5p/20ab/20b-5p/93/106ab/427/518a-3p/519d;let-7/98/4458/4500;miR-101/101ab;miR-128/128ab;miR-27abc/27a-3p;miR-335/335-5p;miR-205/205ab	399603	Fam84b	family with sequence similarity 84, member B
NM_001170907	-0.0759066	7	miR-181abcd/4262;miR-128/128ab;miR-27abc/27a-3p;miR-495/1192;miR-216a;miR-340-5p;miR-150/5127	56404	Trip4	thyroid hormone receptor interactor 4
NM_019797	-0.0759066	7	miR-181abcd/4262;miR-128/128ab;miR-27abc/27a-3p;miR-495/1192;miR-216a;miR-340-5p;miR-150/5127	56404	Trip4	thyroid hormone receptor interactor 4
NM_001038625	-0.0758933	7	miR-17/17-5p/20ab/20b-5p/93/106ab/427/518a-3p/519d;miR-181abcd/4262;miR-128/128ab;miR-27abc/27a-3p;miR-31;miR-205/205ab;miR-374ab	58172	Sertad2	SERTA domain containing 2
NM_021372	-0.0758933	7	miR-17/17-5p/20ab/20b-5p/93/106ab/427/518a-3p/519d;miR-181abcd/4262;miR-128/128ab;miR-27abc/27a-3p;miR-31;miR-205/205ab;miR-374ab	58172	Sertad2	SERTA domain containing 2
NM_007552	-0.0758813	7	miR-128/128ab;miR-27abc/27a-3p;miR-495/1192;miR-320abcd/4429;miR-340-5p;miR-203;miR-494	12151	Bmi1	Bmi1 polycomb ring finger oncogene
NM_026499	-0.0758549	7	miR-9/9ab;miR-495/1192;miR-138/138ab;miR-340-5p;miR-103a/107/107ab;miR-192/215;miR-370	67996	Srsf6	serine/arginine-rich splicing factor 6
NM_001134829	-0.0758525	7	miR-17/17-5p/20ab/20b-5p/93/106ab/427/518a-3p/519d;let-7/98/4458/4500;miR-495/1192;miR-23abc/23b-3p;miR-539/539-5p;miR-592/599;miR-494	226856	Lpgat1	lysophosphatidylglycerol acyltransferase 1
NM_172266	-0.0758525	7	miR-17/17-5p/20ab/20b-5p/93/106ab/427/518a-3p/519d;let-7/98/4458/4500;miR-495/1192;miR-23abc/23b-3p;miR-539/539-5p;miR-592/599;miR-494	226856	Lpgat1	lysophosphatidylglycerol acyltransferase 1
NM_001025431	-0.0758078	7	miR-181abcd/4262;let-7/98/4458/4500;miR-543;miR-101/101ab;miR-148ab-3p/152;miR-326/330/330-5p;miR-205/205ab	228662	Btbd3	BTB (POZ) domain containing 3
NM_145534	-0.0758078	7	miR-181abcd/4262;let-7/98/4458/4500;miR-543;miR-101/101ab;miR-148ab-3p/152;miR-326/330/330-5p;miR-205/205ab	228662	Btbd3	BTB (POZ) domain containing 3
NM_172684	-0.0757822	7	miR-17/17-5p/20ab/20b-5p/93/106ab/427/518a-3p/519d;miR-128/128ab;miR-23abc/23b-3p;miR-340-5p;miR-22/22-3p;miR-377;miR-31	229675	Rsbn1	rosbin, round spermatid basic protein 1
NM_001033172	-0.0757497	7	miR-181abcd/4262;miR-27abc/27a-3p;miR-23abc/23b-3p;miR-340-5p;miR-18ab/4735-3p;miR-103a/107/107ab;miR-205/205ab	74998	Rab11fip2	RAB11 family interacting protein 2 (class I)
NM_177224	-0.0756973	7	miR-17/17-5p/20ab/20b-5p/93/106ab/427/518a-3p/519d;miR-181abcd/4262;let-7/98/4458/4500;miR-148ab-3p/152;miR-203;miR-22/22-3p;miR-374ab	109151	Chd9	chromodomain helicase DNA binding protein 9
NM_001162941	-0.0756184	7	miR-181abcd/4262;miR-128/128ab;miR-495/1192;miR-185/882/3473/4306/4644;miR-23abc/23b-3p;miR-539/539-5p;miR-374ab	212307	Mapre2	microtubule-associated protein, RP/EB family, member 2
NM_001162942	-0.0756184	7	miR-181abcd/4262;miR-128/128ab;miR-495/1192;miR-185/882/3473/4306/4644;miR-23abc/23b-3p;miR-539/539-5p;miR-374ab	212307	Mapre2	microtubule-associated protein, RP/EB family, member 2
NM_153058	-0.0756184	7	miR-181abcd/4262;miR-128/128ab;miR-495/1192;miR-185/882/3473/4306/4644;miR-23abc/23b-3p;miR-539/539-5p;miR-374ab	212307	Mapre2	microtubule-associated protein, RP/EB family, member 2
NM_178267	-0.0756075	7	miR-17/17-5p/20ab/20b-5p/93/106ab/427/518a-3p/519d;miR-101/101ab;miR-128/128ab;miR-27abc/27a-3p;miR-340-5p;miR-22/22-3p;miR-136	622675	Zfp827	zinc finger protein 827
NM_001177602	-0.0755818	7	miR-9/9ab;miR-128/128ab;miR-27abc/27a-3p;miR-320abcd/4429;miR-203;miR-103a/107/107ab;miR-31	11639	Ak4	adenylate kinase 4
NM_001177604	-0.0755818	7	miR-9/9ab;miR-128/128ab;miR-27abc/27a-3p;miR-320abcd/4429;miR-203;miR-103a/107/107ab;miR-31	11639	Ak4	adenylate kinase 4
NM_001177605	-0.0755818	7	miR-9/9ab;miR-128/128ab;miR-27abc/27a-3p;miR-320abcd/4429;miR-203;miR-103a/107/107ab;miR-31	11639	Ak4	adenylate kinase 4
NM_009647	-0.0755818	7	miR-9/9ab;miR-128/128ab;miR-27abc/27a-3p;miR-320abcd/4429;miR-203;miR-103a/107/107ab;miR-31	11639	Ak4	adenylate kinase 4
NM_001040400	-0.0755763	7	miR-17/17-5p/20ab/20b-5p/93/106ab/427/518a-3p/519d;let-7/98/4458/4500;miR-101/101ab;miR-23abc/23b-3p;miR-138/138ab;miR-22/22-3p;miR-374ab	214133	Tet2	tet methylcytosine dioxygenase 2
NM_010472	-0.075534	7	miR-181abcd/4262;miR-543;miR-101/101ab;miR-148ab-3p/152;miR-320abcd/4429;miR-103a/107/107ab;miR-190/190ab	15463	Agfg1	ArfGAP with FG repeats 1
NM_025705	-0.0754062	7	let-7/98/4458/4500;miR-199ab-5p;miR-128/128ab;miR-27abc/27a-3p;miR-23abc/23b-3p;miR-370;miR-374ab	66686	Dcbld1	discoidin, CUB and LCCL domain containing 1
NM_027349	-0.0753756	7	miR-181abcd/4262;miR-101/101ab;miR-23abc/23b-3p;miR-340-5p;miR-203;miR-22/22-3p;miR-21/590-5p	67039	Rbm25	RNA binding motif protein 25
NM_013500	-0.075343	7	miR-9/9ab;miR-199ab-5p;miR-101/101ab;miR-128/128ab;miR-27abc/27a-3p;miR-320abcd/4429;miR-374ab	12950	Hapln1	hyaluronan and proteoglycan link protein 1
NM_001081400	-0.0752278	7	miR-17/17-5p/20ab/20b-5p/93/106ab/427/518a-3p/519d;miR-543;miR-101/101ab;miR-495/1192;miR-103a/107/107ab;miR-377;miR-494	69053	1810013L24Rik	RIKEN cDNA 1810013L24 gene
NM_001081251	-0.0751432	7	miR-9/9ab;miR-199ab-5p;miR-495/1192;miR-23abc/23b-3p;miR-203;miR-494;miR-21/590-5p	66923	Pbrm1	polybromo 1
NM_001039094	-0.0751419	7	miR-181abcd/4262;miR-329/329ab/362-3p;miR-101/101ab;miR-320abcd/4429;miR-203;miR-122/122a/1352;miR-377	320840	Negr1	neuronal growth regulator 1
NM_020043	-0.0751317	7	let-7/98/4458/4500;miR-148ab-3p/152;miR-539/539-5p;miR-340-5p;miR-328a/328b-3p;miR-192/215;miR-494	56741	Igdcc4	immunoglobulin superfamily, DCC subclass, member 4
NM_001102423	-0.0750902	7	miR-128/128ab;miR-27abc/27a-3p;miR-340-5p;miR-592/599;miR-203;miR-122/122a/1352;miR-377	228960	Stx16	syntaxin 16
NM_001102424	-0.0750902	7	miR-128/128ab;miR-27abc/27a-3p;miR-340-5p;miR-592/599;miR-203;miR-122/122a/1352;miR-377	228960	Stx16	syntaxin 16
NM_001102425	-0.0750902	7	miR-128/128ab;miR-27abc/27a-3p;miR-340-5p;miR-592/599;miR-203;miR-122/122a/1352;miR-377	228960	Stx16	syntaxin 16
NM_172675	-0.0750902	7	miR-128/128ab;miR-27abc/27a-3p;miR-340-5p;miR-592/599;miR-203;miR-122/122a/1352;miR-377	228960	Stx16	syntaxin 16
NM_178756	-0.0750886	7	miR-128/128ab;miR-27abc/27a-3p;miR-320abcd/4429;miR-539/539-5p;miR-138/138ab;miR-326/330/330-5p;miR-592/599	272031	Lppr1	lipid phosphate phosphatase-related protein type 1
NM_001077695	-0.0750834	7	miR-181abcd/4262;miR-9/9ab;miR-199ab-5p;miR-139-5p;miR-23abc/23b-3p;miR-377;miR-374ab	17978	Ncoa2	nuclear receptor coactivator 2
NM_008678	-0.0750834	7	miR-181abcd/4262;miR-9/9ab;miR-199ab-5p;miR-139-5p;miR-23abc/23b-3p;miR-377;miR-374ab	17978	Ncoa2	nuclear receptor coactivator 2
NM_145959	-0.0750826	7	miR-9/9ab;miR-128/128ab;miR-27abc/27a-3p;miR-495/1192;miR-340-5p;miR-143/1721/4770;miR-134/3118	210998	D15Ertd621e	DNA segment, Chr 15, ERATO Doi 621, expressed
NM_010690	-0.0750808	7	miR-181abcd/4262;miR-128/128ab;miR-27abc/27a-3p;miR-320abcd/4429;miR-216a;miR-340-5p;miR-103a/107/107ab	16798	Lats1	large tumor suppressor
NM_016916	-0.0750439	7	miR-329/329ab/362-3p;miR-320abcd/4429;miR-23abc/23b-3p;miR-138/138ab;miR-216b/216b-5p;miR-340-5p;miR-192/215	53619	Blcap	bladder cancer associated protein homolog (human)
NM_008888	-0.0750201	7	miR-181abcd/4262;miR-329/329ab/362-3p;miR-146ac/146b-5p;miR-543;miR-495/1192;miR-138/138ab;miR-494	18935	Phox2b	paired-like homeobox 2b
NM_011086	-0.0750141	7	miR-101/101ab;miR-27abc/27a-3p;miR-539/539-5p;miR-488;miR-103a/107/107ab;miR-205/205ab;miR-374ab	18711	Pikfyve	phosphoinositide kinase, FYVE finger containing
NM_172409	-0.0749923	7	miR-181abcd/4262;miR-543;miR-101/101ab;miR-320abcd/4429;miR-23abc/23b-3p;miR-340-5p;miR-22/22-3p	71409	Fmnl2	formin-like 2
NM_001163354	-0.0749646	7	miR-101/101ab;miR-128/128ab;miR-27abc/27a-3p;miR-185/882/3473/4306/4644;miR-488;miR-216b/216b-5p;miR-326/330/330-5p	59040	Rhot1	ras homolog gene family, member T1
NM_001163355	-0.0749646	7	miR-101/101ab;miR-128/128ab;miR-27abc/27a-3p;miR-185/882/3473/4306/4644;miR-488;miR-216b/216b-5p;miR-326/330/330-5p	59040	Rhot1	ras homolog gene family, member T1
NM_021536	-0.0749646	7	miR-101/101ab;miR-128/128ab;miR-27abc/27a-3p;miR-185/882/3473/4306/4644;miR-488;miR-216b/216b-5p;miR-326/330/330-5p	59040	Rhot1	ras homolog gene family, member T1
NM_009371	-0.0749447	7	miR-17/17-5p/20ab/20b-5p/93/106ab/427/518a-3p/519d;miR-9/9ab;miR-320abcd/4429;miR-23abc/23b-3p;miR-216a;miR-370;miR-21/590-5p	21813	Tgfbr2	transforming growth factor, beta receptor II
NM_029575	-0.0749447	7	miR-17/17-5p/20ab/20b-5p/93/106ab/427/518a-3p/519d;miR-9/9ab;miR-320abcd/4429;miR-23abc/23b-3p;miR-216a;miR-370;miR-21/590-5p	21813	Tgfbr2	transforming growth factor, beta receptor II
NM_011212	-0.0749143	7	miR-128/128ab;miR-495/1192;miR-185/882/3473/4306/4644;miR-340-5p;miR-377;miR-192/215;miR-494	19267	Ptpre	protein tyrosine phosphatase, receptor type, E
NM_001164497	-0.0748559	7	miR-181abcd/4262;miR-329/329ab/362-3p;miR-320abcd/4429;miR-539/539-5p;miR-488;miR-138/138ab;miR-205/205ab	214627	Papd5	PAP associated domain containing 5
NM_001164498	-0.0748559	7	miR-181abcd/4262;miR-329/329ab/362-3p;miR-320abcd/4429;miR-539/539-5p;miR-488;miR-138/138ab;miR-205/205ab	214627	Papd5	PAP associated domain containing 5
NM_001164499	-0.0748559	7	miR-181abcd/4262;miR-329/329ab/362-3p;miR-320abcd/4429;miR-539/539-5p;miR-488;miR-138/138ab;miR-205/205ab	214627	Papd5	PAP associated domain containing 5
NM_001001980	-0.0748373	7	miR-181abcd/4262;miR-495/1192;miR-320abcd/4429;miR-138/138ab;miR-340-5p;miR-203;miR-431	77569	Limch1	LIM and calponin homology domains 1
NM_009050	-0.0748284	7	miR-128/128ab;miR-27abc/27a-3p;miR-495/1192;miR-203;miR-103a/107/107ab;miR-377;miR-136	19713	Ret	ret proto-oncogene
NM_027444	-0.0747913	7	miR-17/17-5p/20ab/20b-5p/93/106ab/427/518a-3p/519d;miR-101/101ab;miR-27abc/27a-3p;miR-320abcd/4429;miR-23abc/23b-3p;miR-340-5p;miR-18ab/4735-3p	70508	Bbx	bobby sox homolog (Drosophila)
NM_001143802	-0.0747516	7	miR-27abc/27a-3p;miR-320abcd/4429;miR-23abc/23b-3p;miR-203;miR-494;miR-374ab;miR-143/1721/4770	627214	Fam196a	family with sequence similarity 196, member A
NM_001039214	-0.0747347	7	miR-101/101ab;miR-148ab-3p/152;miR-495/1192;miR-23abc/23b-3p;miR-203;miR-374ab;miR-143/1721/4770	240396	Mex3c	mex3 homolog C (C. elegans)
NM_001045959	-0.0747141	7	miR-17/17-5p/20ab/20b-5p/93/106ab/427/518a-3p/519d;miR-181abcd/4262;miR-199ab-5p;miR-495/1192;miR-138/138ab;miR-122/122a/1352;miR-136	50932	Mink1	misshapen-like kinase 1 (zebrafish)
NM_001045964	-0.0747141	7	miR-17/17-5p/20ab/20b-5p/93/106ab/427/518a-3p/519d;miR-181abcd/4262;miR-199ab-5p;miR-495/1192;miR-138/138ab;miR-122/122a/1352;miR-136	50932	Mink1	misshapen-like kinase 1 (zebrafish)
NM_016713	-0.0747141	7	miR-17/17-5p/20ab/20b-5p/93/106ab/427/518a-3p/519d;miR-181abcd/4262;miR-199ab-5p;miR-495/1192;miR-138/138ab;miR-122/122a/1352;miR-136	50932	Mink1	misshapen-like kinase 1 (zebrafish)
NM_176893	-0.0747141	7	miR-17/17-5p/20ab/20b-5p/93/106ab/427/518a-3p/519d;miR-181abcd/4262;miR-199ab-5p;miR-495/1192;miR-138/138ab;miR-122/122a/1352;miR-136	50932	Mink1	misshapen-like kinase 1 (zebrafish)
NM_001112705	-0.0746916	7	miR-543;miR-101/101ab;miR-128/128ab;miR-27abc/27a-3p;miR-320abcd/4429;miR-384/384-3p;miR-22/22-3p	24086	Tlk2	tousled-like kinase 2 (Arabidopsis)
NM_011903	-0.0746916	7	miR-543;miR-101/101ab;miR-128/128ab;miR-27abc/27a-3p;miR-320abcd/4429;miR-384/384-3p;miR-22/22-3p	24086	Tlk2	tousled-like kinase 2 (Arabidopsis)
NM_001195632	-0.0746785	7	let-7/98/4458/4500;miR-128/128ab;miR-27abc/27a-3p;miR-149;miR-138/138ab;miR-203;miR-21/590-5p	330914	Arhgap32	Rho GTPase activating protein 32
NM_177379	-0.0746785	7	let-7/98/4458/4500;miR-128/128ab;miR-27abc/27a-3p;miR-149;miR-138/138ab;miR-203;miR-21/590-5p	330914	Arhgap32	Rho GTPase activating protein 32
NM_198035	-0.0746759	7	miR-9/9ab;let-7/98/4458/4500;miR-128/128ab;miR-27abc/27a-3p;miR-103a/107/107ab;miR-22/22-3p;miR-370	320080	Zbtb39	zinc finger and BTB domain containing 39
NM_001025192	-0.0746271	7	miR-17/17-5p/20ab/20b-5p/93/106ab/427/518a-3p/519d;miR-181abcd/4262;miR-101/101ab;miR-128/128ab;miR-340-5p;miR-203;miR-374ab	13052	Cxadr	coxsackie virus and adenovirus receptor
NM_001033347	-0.0746192	7	miR-181abcd/4262;miR-9/9ab;miR-128/128ab;miR-495/1192;miR-203;miR-150/5127;miR-31	241589	D430041D05Rik	RIKEN cDNA D430041D05 gene
NM_080466	-0.0746084	7	miR-9/9ab;miR-101/101ab;miR-128/128ab;miR-27abc/27a-3p;miR-150/5127;miR-31;miR-374ab	140493	Kcnn3	potassium intermediate/small conductance calcium-activated channel, subfamily N, member 3
NM_001145804	-0.0746071	7	miR-17/17-5p/20ab/20b-5p/93/106ab/427/518a-3p/519d;miR-181abcd/4262;miR-495/1192;miR-149;miR-335/335-5p;miR-340-5p;miR-377	98415	Nucks1	nuclear casein kinase and cyclin-dependent kinase substrate 1
NM_175294	-0.0746071	7	miR-17/17-5p/20ab/20b-5p/93/106ab/427/518a-3p/519d;miR-181abcd/4262;miR-495/1192;miR-149;miR-335/335-5p;miR-340-5p;miR-377	98415	Nucks1	nuclear casein kinase and cyclin-dependent kinase substrate 1
NM_001164572	-0.074524	7	miR-17/17-5p/20ab/20b-5p/93/106ab/427/518a-3p/519d;miR-329/329ab/362-3p;miR-9/9ab;miR-103a/107/107ab;miR-22/22-3p;miR-328a/328b-3p;miR-136	20623	Snrk	SNF related kinase
NM_133741	-0.074524	7	miR-17/17-5p/20ab/20b-5p/93/106ab/427/518a-3p/519d;miR-329/329ab/362-3p;miR-9/9ab;miR-103a/107/107ab;miR-22/22-3p;miR-328a/328b-3p;miR-136	20623	Snrk	SNF related kinase
NM_008667	-0.0744965	7	miR-181abcd/4262;let-7/98/4458/4500;miR-543;miR-128/128ab;miR-23abc/23b-3p;miR-539/539-5p;miR-192/215	17936	Nab1	Ngfi-A binding protein 1
NM_026505	-0.074479	7	miR-17/17-5p/20ab/20b-5p/93/106ab/427/518a-3p/519d;miR-329/329ab/362-3p;miR-320abcd/4429;miR-28-5p/708/1407/1653/3139;miR-377;miR-205/205ab;miR-494	68010	Bambi	BMP and activin membrane-bound inhibitor
NM_020493	-0.0744737	7	miR-9/9ab;miR-101/101ab;miR-335/335-5p;miR-488;miR-150/5127;miR-22/22-3p;miR-377	20807	Srf	serum response factor
NM_010595	-0.0744682	7	miR-9/9ab;miR-101/101ab;miR-128/128ab;miR-148ab-3p/152;miR-340-5p;miR-18ab/4735-3p;miR-21/590-5p	16485	Kcna1	potassium voltage-gated channel, shaker-related subfamily, member 1
NM_030595	-0.0744526	7	miR-17/17-5p/20ab/20b-5p/93/106ab/427/518a-3p/519d;miR-181abcd/4262;miR-138/138ab;miR-203;miR-377;miR-494;miR-21/590-5p	26422	Nbea	neurobeachin
NM_001163635	-0.0744239	7	miR-17/17-5p/20ab/20b-5p/93/106ab/427/518a-3p/519d;miR-101/101ab;miR-320abcd/4429;miR-23abc/23b-3p;miR-340-5p;miR-22/22-3p;miR-374ab	74493	Tnks2	tankyrase, TRF1-interacting ankyrin-related ADP-ribose polymerase 2
NM_009072	-0.0743789	7	miR-17/17-5p/20ab/20b-5p/93/106ab/427/518a-3p/519d;miR-101/101ab;miR-27abc/27a-3p;miR-495/1192;miR-23abc/23b-3p;miR-138/138ab;miR-324-5p	19878	Rock2	Rho-associated coiled-coil containing protein kinase 2
NM_178256	-0.0743561	7	miR-17/17-5p/20ab/20b-5p/93/106ab/427/518a-3p/519d;miR-543;miR-128/128ab;miR-27abc/27a-3p;miR-149;miR-23abc/23b-3p;miR-539/539-5p	194590	Reps2	RALBP1 associated Eps domain containing protein 2
NM_007399	-0.0743497	7	miR-9/9ab;miR-128/128ab;miR-148ab-3p/152;miR-320abcd/4429;miR-23abc/23b-3p;miR-494;miR-374ab	11487	Adam10	a disintegrin and metallopeptidase domain 10
NM_013830	-0.0743454	7	miR-101/101ab;miR-139-5p;miR-23abc/23b-3p;miR-335/335-5p;miR-488;miR-340-5p;miR-21/590-5p	19134	Prpf4b	PRP4 pre-mRNA processing factor 4 homolog B (yeast)
NM_198421	-0.0742942	7	let-7/98/4458/4500;miR-128/128ab;miR-139-5p;miR-27abc/27a-3p;miR-335/335-5p;miR-138/138ab;miR-31	224836	Usp49	ubiquitin specific peptidase 49
NM_172666	-0.0742882	7	miR-9/9ab;miR-27abc/27a-3p;miR-495/1192;miR-340-5p;miR-377;miR-205/205ab;miR-494	228061	Agps	alkylglycerone phosphate synthase
NM_008211	-0.0741698	7	miR-128/128ab;miR-27abc/27a-3p;miR-138/138ab;miR-340-5p;miR-22/22-3p;miR-192/215;miR-494	15081	H3f3b	H3 histone, family 3B
NM_001033257	-0.0741282	7	miR-181abcd/4262;let-7/98/4458/4500;miR-148ab-3p/152;miR-23abc/23b-3p;miR-103a/107/107ab;miR-31;miR-374ab	215789	Phactr2	phosphatase and actin regulator 2
NM_001195065	-0.0741282	7	miR-181abcd/4262;let-7/98/4458/4500;miR-148ab-3p/152;miR-23abc/23b-3p;miR-103a/107/107ab;miR-31;miR-374ab	215789	Phactr2	phosphatase and actin regulator 2
NM_001195066	-0.0741282	7	miR-181abcd/4262;let-7/98/4458/4500;miR-148ab-3p/152;miR-23abc/23b-3p;miR-103a/107/107ab;miR-31;miR-374ab	215789	Phactr2	phosphatase and actin regulator 2
NM_001195096	-0.0741282	7	miR-181abcd/4262;let-7/98/4458/4500;miR-148ab-3p/152;miR-23abc/23b-3p;miR-103a/107/107ab;miR-31;miR-374ab	215789	Phactr2	phosphatase and actin regulator 2
NM_001100591	-0.0741091	7	miR-101/101ab;miR-139-5p;miR-148ab-3p/152;miR-27abc/27a-3p;miR-320abcd/4429;miR-23abc/23b-3p;miR-374ab	319817	Rc3h2	ring finger and CCCH-type zinc finger domains 2
NM_001080798	-0.0740086	7	miR-181abcd/4262;miR-329/329ab/362-3p;miR-9/9ab;miR-23abc/23b-3p;miR-205/205ab;miR-374ab;miR-143/1721/4770	17355	Aff1	AF4/FMR2 family, member 1
NM_133919	-0.0740086	7	miR-181abcd/4262;miR-329/329ab/362-3p;miR-9/9ab;miR-23abc/23b-3p;miR-205/205ab;miR-374ab;miR-143/1721/4770	17355	Aff1	AF4/FMR2 family, member 1
NM_177167	-0.073969	7	miR-128/128ab;miR-27abc/27a-3p;miR-539/539-5p;miR-203;miR-103a/107/107ab;miR-122/122a/1352;miR-143/1721/4770	320472	Ppm1e	protein phosphatase 1E (PP2C domain containing)
NM_001170745	-0.0739527	7	miR-9/9ab;miR-101/101ab;miR-27abc/27a-3p;miR-190/190ab;miR-22/22-3p;miR-205/205ab;miR-134/3118	50791	Magi2	membrane associated guanylate kinase, WW and PDZ domain containing 2
NM_001170746	-0.0739527	7	miR-9/9ab;miR-101/101ab;miR-27abc/27a-3p;miR-190/190ab;miR-22/22-3p;miR-205/205ab;miR-134/3118	50791	Magi2	membrane associated guanylate kinase, WW and PDZ domain containing 2
NM_015823	-0.0739527	7	miR-9/9ab;miR-101/101ab;miR-27abc/27a-3p;miR-190/190ab;miR-22/22-3p;miR-205/205ab;miR-134/3118	50791	Magi2	membrane associated guanylate kinase, WW and PDZ domain containing 2
NM_001134384	-0.0739523	7	miR-17/17-5p/20ab/20b-5p/93/106ab/427/518a-3p/519d;miR-101/101ab;miR-488;miR-138/138ab;miR-340-5p;miR-377;miR-374ab	232227	Iqsec1	IQ motif and Sec7 domain 1
NM_001040131	-0.0739482	7	miR-17/17-5p/20ab/20b-5p/93/106ab/427/518a-3p/519d;let-7/98/4458/4500;miR-146ac/146b-5p;miR-101/101ab;miR-139-5p;miR-377;miR-374ab	13690	Eif4g2	eukaryotic translation initiation factor 4, gamma 2
NM_013507	-0.0739482	7	miR-17/17-5p/20ab/20b-5p/93/106ab/427/518a-3p/519d;let-7/98/4458/4500;miR-146ac/146b-5p;miR-101/101ab;miR-139-5p;miR-377;miR-374ab	13690	Eif4g2	eukaryotic translation initiation factor 4, gamma 2
NM_007405	-0.0739246	7	miR-543;miR-101/101ab;miR-128/128ab;miR-27abc/27a-3p;miR-340-5p;miR-31;miR-494	11512	Adcy6	adenylate cyclase 6
NM_001014288	-0.0739153	7	miR-17/17-5p/20ab/20b-5p/93/106ab/427/518a-3p/519d;let-7/98/4458/4500;miR-543;miR-139-5p;miR-148ab-3p/152;miR-495/1192;miR-324-5p	19266	Ptprd	protein tyrosine phosphatase, receptor type, D
NM_011211	-0.0739153	7	miR-17/17-5p/20ab/20b-5p/93/106ab/427/518a-3p/519d;let-7/98/4458/4500;miR-543;miR-139-5p;miR-148ab-3p/152;miR-495/1192;miR-324-5p	19266	Ptprd	protein tyrosine phosphatase, receptor type, D
NM_021339	-0.0737903	7	miR-181abcd/4262;miR-146ac/146b-5p;miR-340-5p;miR-103a/107/107ab;miR-377;miR-192/215;miR-134/3118	57810	Cdon	cell adhesion molecule-related/down-regulated by oncogenes
NM_011127	-0.0737879	7	miR-17/17-5p/20ab/20b-5p/93/106ab/427/518a-3p/519d;miR-329/329ab/362-3p;miR-9/9ab;let-7/98/4458/4500;miR-539/539-5p;miR-370;miR-374ab	18933	Prrx1	paired related homeobox 1
NM_175686	-0.0737879	7	miR-17/17-5p/20ab/20b-5p/93/106ab/427/518a-3p/519d;miR-329/329ab/362-3p;miR-9/9ab;let-7/98/4458/4500;miR-539/539-5p;miR-370;miR-374ab	18933	Prrx1	paired related homeobox 1
NM_173870	-0.0737759	7	miR-329/329ab/362-3p;let-7/98/4458/4500;miR-139-5p;miR-148ab-3p/152;miR-488;miR-340-5p;miR-374ab	269181	Mgat4a	mannoside acetylglucosaminyltransferase 4, isoenzyme A
NM_001166414	-0.0737673	7	miR-9/9ab;miR-199ab-5p;miR-101/101ab;miR-216b/216b-5p;miR-340-5p;miR-377;miR-374ab	19726	Rfx3	regulatory factor X, 3 (influences HLA class II expression)
NM_011265	-0.0737673	7	miR-9/9ab;miR-199ab-5p;miR-101/101ab;miR-216b/216b-5p;miR-340-5p;miR-377;miR-374ab	19726	Rfx3	regulatory factor X, 3 (influences HLA class II expression)
NM_175251	-0.0737602	7	miR-199ab-5p;miR-101/101ab;miR-128/128ab;miR-27abc/27a-3p;miR-340-5p;miR-203;miR-374ab	77044	Arid2	AT rich interactive domain 2 (ARID, RFX-like)
NM_173431	-0.073757	7	miR-128/128ab;miR-27abc/27a-3p;miR-495/1192;miR-203;miR-28-5p/708/1407/1653/3139;miR-377;miR-136	244585	Rpgrip1l	Rpgrip1-like
NM_134163	-0.0737235	7	miR-101/101ab;miR-320abcd/4429;miR-203;miR-103a/107/107ab;miR-328a/328b-3p;miR-377;miR-205/205ab	171170	Mbnl3	muscleblind-like 3 (Drosophila)
NM_001165948	-0.0737104	7	let-7/98/4458/4500;miR-101/101ab;miR-128/128ab;miR-495/1192;miR-320abcd/4429;miR-340-5p;miR-150/5127	229584	Pogz	pogo transposable element with ZNF domain
NM_172683	-0.0737104	7	let-7/98/4458/4500;miR-101/101ab;miR-128/128ab;miR-495/1192;miR-320abcd/4429;miR-340-5p;miR-150/5127	229584	Pogz	pogo transposable element with ZNF domain
NM_001039181	-0.0737063	7	miR-146ac/146b-5p;miR-23abc/23b-3p;miR-216a;miR-216b/216b-5p;miR-592/599;miR-203;miR-143/1721/4770	18162	Npr3	natriuretic peptide receptor 3
NM_008728	-0.0737063	7	miR-146ac/146b-5p;miR-23abc/23b-3p;miR-216a;miR-216b/216b-5p;miR-592/599;miR-203;miR-143/1721/4770	18162	Npr3	natriuretic peptide receptor 3
NM_001160139	-0.0736079	7	miR-181abcd/4262;miR-543;miR-148ab-3p/152;miR-23abc/23b-3p;miR-203;miR-190/190ab;miR-328a/328b-3p	226922	Kcnq5	potassium voltage-gated channel, subfamily Q, member 5
NM_023872	-0.0736079	7	miR-181abcd/4262;miR-543;miR-148ab-3p/152;miR-23abc/23b-3p;miR-203;miR-190/190ab;miR-328a/328b-3p	226922	Kcnq5	potassium voltage-gated channel, subfamily Q, member 5
NM_008306	-0.0735831	7	miR-128/128ab;miR-495/1192;miR-149;miR-23abc/23b-3p;miR-326/330/330-5p;miR-374ab;miR-134/3118	15531	Ndst1	N-deacetylase/N-sulfotransferase (heparan glucosaminyl) 1
NM_008882	-0.0735008	7	miR-199ab-5p;miR-101/101ab;miR-495/1192;miR-431;miR-31;miR-374ab;miR-143/1721/4770	18845	Plxna2	plexin A2
NM_148926	-0.0734913	7	miR-543;miR-101/101ab;miR-139-5p;miR-27abc/27a-3p;miR-495/1192;miR-149;miR-488	21769	Zfand3	zinc finger, AN1-type domain 3
NM_001127382	-0.0734876	7	miR-181abcd/4262;miR-199ab-5p;miR-543;miR-23abc/23b-3p;miR-203;miR-122/122a/1352;miR-205/205ab	245945	Rbm47	RNA binding motif protein 47
NM_139065	-0.0734876	7	miR-181abcd/4262;miR-199ab-5p;miR-543;miR-23abc/23b-3p;miR-203;miR-122/122a/1352;miR-205/205ab	245945	Rbm47	RNA binding motif protein 47
NM_178446	-0.0734876	7	miR-181abcd/4262;miR-199ab-5p;miR-543;miR-23abc/23b-3p;miR-203;miR-122/122a/1352;miR-205/205ab	245945	Rbm47	RNA binding motif protein 47
NM_001081149	-0.0734202	7	miR-139-5p;miR-138/138ab;miR-592/599;miR-203;miR-22/22-3p;miR-377;miR-374ab	244349	Kat6a	K(lysine) acetyltransferase 6A
NM_145997	-0.0733968	7	miR-9/9ab;miR-543;miR-101/101ab;miR-320abcd/4429;miR-539/539-5p;miR-138/138ab;miR-431	214899	Kdm5a	lysine (K)-specific demethylase 5A
NM_019637	-0.0733487	7	miR-17/17-5p/20ab/20b-5p/93/106ab/427/518a-3p/519d;let-7/98/4458/4500;miR-148ab-3p/152;miR-340-5p;miR-103a/107/107ab;miR-22/22-3p;miR-374ab	56291	Styx	serine/threonine/tyrosine interaction protein
NM_008730	-0.0733417	7	miR-9/9ab;miR-128/128ab;miR-139-5p;miR-148ab-3p/152;miR-539/539-5p;miR-138/138ab;miR-340-5p	18164	Nptx1	neuronal pentraxin 1
NM_028059	-0.0731922	7	miR-199ab-5p;miR-101/101ab;miR-23abc/23b-3p;miR-335/335-5p;miR-340-5p;miR-203;miR-103a/107/107ab	72020	Zfp654	zinc finger protein 654
NM_001177884	-0.0730798	7	miR-128/128ab;miR-27abc/27a-3p;miR-495/1192;miR-384/384-3p;miR-103a/107/107ab;miR-377;miR-143/1721/4770	107823	Whsc1	Wolf-Hirschhorn syndrome candidate 1 (human)
NM_177798	-0.0730761	7	miR-17/17-5p/20ab/20b-5p/93/106ab/427/518a-3p/519d;let-7/98/4458/4500;miR-101/101ab;miR-335/335-5p;miR-539/539-5p;miR-340-5p;miR-374ab	327826	Frs2	fibroblast growth factor receptor substrate 2
NM_144925	-0.0730347	7	miR-17/17-5p/20ab/20b-5p/93/106ab/427/518a-3p/519d;miR-148ab-3p/152;miR-495/1192;miR-23abc/23b-3p;miR-203;miR-190/190ab;miR-374ab	233833	Tnrc6a	trinucleotide repeat containing 6a
NM_013625	-0.0730052	7	miR-17/17-5p/20ab/20b-5p/93/106ab/427/518a-3p/519d;miR-181abcd/4262;miR-543;miR-101/101ab;miR-488;miR-324-5p;miR-592/599	18472	Pafah1b1	platelet-activating factor acetylhydrolase, isoform 1b, subunit 1
NM_001177843	-0.0729947	7	miR-17/17-5p/20ab/20b-5p/93/106ab/427/518a-3p/519d;miR-9/9ab;miR-128/128ab;miR-139-5p;miR-495/1192;miR-138/138ab;miR-103a/107/107ab	209630	Frmd4a	FERM domain containing 4A
NM_001177844	-0.0729947	7	miR-17/17-5p/20ab/20b-5p/93/106ab/427/518a-3p/519d;miR-9/9ab;miR-128/128ab;miR-139-5p;miR-495/1192;miR-138/138ab;miR-103a/107/107ab	209630	Frmd4a	FERM domain containing 4A
NM_172475	-0.0729947	7	miR-17/17-5p/20ab/20b-5p/93/106ab/427/518a-3p/519d;miR-9/9ab;miR-128/128ab;miR-139-5p;miR-495/1192;miR-138/138ab;miR-103a/107/107ab	209630	Frmd4a	FERM domain containing 4A
NM_001081445	-0.072976	7	miR-128/128ab;miR-148ab-3p/152;miR-27abc/27a-3p;miR-384/384-3p;miR-203;miR-377;miR-136	17967	Ncam1	neural cell adhesion molecule 1
NM_001113204	-0.072976	7	miR-128/128ab;miR-148ab-3p/152;miR-27abc/27a-3p;miR-384/384-3p;miR-203;miR-377;miR-136	17967	Ncam1	neural cell adhesion molecule 1
NM_009071	-0.0729634	7	miR-199ab-5p;miR-139-5p;miR-148ab-3p/152;miR-335/335-5p;miR-340-5p;miR-190/190ab;miR-494	19877	Rock1	Rho-associated coiled-coil containing protein kinase 1
NM_001163572	-0.0728972	7	miR-9/9ab;miR-101/101ab;miR-128/128ab;miR-27abc/27a-3p;miR-23abc/23b-3p;miR-18ab/4735-3p;miR-205/205ab	621976	Tmem170b	transmembrane protein 170B
NM_001136260	-0.0728853	7	miR-17/17-5p/20ab/20b-5p/93/106ab/427/518a-3p/519d;let-7/98/4458/4500;miR-101/101ab;miR-23abc/23b-3p;miR-203;miR-205/205ab;miR-370	54403	Slc4a4	solute carrier family 4 (anion exchanger), member 4
NM_001197147	-0.0728853	7	miR-17/17-5p/20ab/20b-5p/93/106ab/427/518a-3p/519d;let-7/98/4458/4500;miR-101/101ab;miR-23abc/23b-3p;miR-203;miR-205/205ab;miR-370	54403	Slc4a4	solute carrier family 4 (anion exchanger), member 4
NM_018760	-0.0728853	7	miR-17/17-5p/20ab/20b-5p/93/106ab/427/518a-3p/519d;let-7/98/4458/4500;miR-101/101ab;miR-23abc/23b-3p;miR-203;miR-205/205ab;miR-370	54403	Slc4a4	solute carrier family 4 (anion exchanger), member 4
NM_172821	-0.0728595	7	miR-17/17-5p/20ab/20b-5p/93/106ab/427/518a-3p/519d;miR-101/101ab;miR-592/599;miR-203;miR-22/22-3p;miR-28-5p/708/1407/1653/3139;miR-205/205ab	71751	Map3k13	mitogen-activated protein kinase kinase kinase 13
NM_001031814	-0.0728239	7	miR-128/128ab;miR-138/138ab;miR-384/384-3p;miR-203;miR-431;miR-377;miR-136	233789	Smg1	SMG1 homolog, phosphatidylinositol 3-kinase-related kinase (C. elegans)
NM_001163630	-0.0728041	7	miR-17/17-5p/20ab/20b-5p/93/106ab/427/518a-3p/519d;miR-495/1192;miR-23abc/23b-3p;miR-138/138ab;miR-340-5p;miR-18ab/4735-3p;miR-21/590-5p	20230	Satb1	special AT-rich sequence binding protein 1
NM_001163631	-0.0728041	7	miR-17/17-5p/20ab/20b-5p/93/106ab/427/518a-3p/519d;miR-495/1192;miR-23abc/23b-3p;miR-138/138ab;miR-340-5p;miR-18ab/4735-3p;miR-21/590-5p	20230	Satb1	special AT-rich sequence binding protein 1
NM_001163632	-0.0728041	7	miR-17/17-5p/20ab/20b-5p/93/106ab/427/518a-3p/519d;miR-495/1192;miR-23abc/23b-3p;miR-138/138ab;miR-340-5p;miR-18ab/4735-3p;miR-21/590-5p	20230	Satb1	special AT-rich sequence binding protein 1
NM_009122	-0.0728041	7	miR-17/17-5p/20ab/20b-5p/93/106ab/427/518a-3p/519d;miR-495/1192;miR-23abc/23b-3p;miR-138/138ab;miR-340-5p;miR-18ab/4735-3p;miR-21/590-5p	20230	Satb1	special AT-rich sequence binding protein 1
NM_001177883	-0.0727341	7	miR-181abcd/4262;miR-9/9ab;miR-543;miR-148ab-3p/152;miR-216a;miR-340-5p;miR-31	15569	Elavl2	ELAV (embryonic lethal, abnormal vision, Drosophila)-like 2 (Hu antigen B)
NM_010486	-0.0727341	7	miR-181abcd/4262;miR-9/9ab;miR-543;miR-148ab-3p/152;miR-216a;miR-340-5p;miR-31	15569	Elavl2	ELAV (embryonic lethal, abnormal vision, Drosophila)-like 2 (Hu antigen B)
NM_207685	-0.0727341	7	miR-181abcd/4262;miR-9/9ab;miR-543;miR-148ab-3p/152;miR-216a;miR-340-5p;miR-31	15569	Elavl2	ELAV (embryonic lethal, abnormal vision, Drosophila)-like 2 (Hu antigen B)
NM_207686	-0.0727341	7	miR-181abcd/4262;miR-9/9ab;miR-543;miR-148ab-3p/152;miR-216a;miR-340-5p;miR-31	15569	Elavl2	ELAV (embryonic lethal, abnormal vision, Drosophila)-like 2 (Hu antigen B)
NM_010683	-0.0727049	7	miR-199ab-5p;miR-216a;miR-340-5p;miR-122/122a/1352;miR-22/22-3p;miR-377;miR-205/205ab	226519	Lamc1	laminin, gamma 1
NM_001166501	-0.0726368	7	miR-128/128ab;miR-495/1192;miR-23abc/23b-3p;miR-324-5p;miR-103a/107/107ab;miR-374ab;miR-143/1721/4770	329260	Dennd1b	DENN/MADD domain containing 1B
NM_181347	-0.0726368	7	miR-128/128ab;miR-495/1192;miR-23abc/23b-3p;miR-324-5p;miR-103a/107/107ab;miR-374ab;miR-143/1721/4770	329260	Dennd1b	DENN/MADD domain containing 1B
NM_007625	-0.0726295	7	miR-181abcd/4262;miR-101/101ab;miR-495/1192;miR-150/5127;miR-136;miR-374ab;miR-21/590-5p	12418	Cbx4	chromobox 4
NM_008031	-0.0725887	7	miR-181abcd/4262;miR-9/9ab;miR-101/101ab;miR-139-5p;miR-148ab-3p/152;miR-23abc/23b-3p;miR-335/335-5p	14265	Fmr1	fragile X mental retardation syndrome 1
NM_001037846	-0.0724899	7	miR-181abcd/4262;let-7/98/4458/4500;miR-495/1192;miR-23abc/23b-3p;miR-324-5p;miR-328a/328b-3p;miR-374ab	72068	Cnot2	CCR4-NOT transcription complex, subunit 2
NM_001037847	-0.0724899	7	miR-181abcd/4262;let-7/98/4458/4500;miR-495/1192;miR-23abc/23b-3p;miR-324-5p;miR-328a/328b-3p;miR-374ab	72068	Cnot2	CCR4-NOT transcription complex, subunit 2
NM_028082	-0.0724899	7	miR-181abcd/4262;let-7/98/4458/4500;miR-495/1192;miR-23abc/23b-3p;miR-324-5p;miR-328a/328b-3p;miR-374ab	72068	Cnot2	CCR4-NOT transcription complex, subunit 2
NM_009754	-0.0724747	7	miR-17/17-5p/20ab/20b-5p/93/106ab/427/518a-3p/519d;miR-181abcd/4262;miR-9/9ab;miR-101/101ab;miR-148ab-3p/152;miR-149;miR-494	12125	Bcl2l11	BCL2-like 11 (apoptosis facilitator)
NM_207680	-0.0724747	7	miR-17/17-5p/20ab/20b-5p/93/106ab/427/518a-3p/519d;miR-181abcd/4262;miR-9/9ab;miR-101/101ab;miR-148ab-3p/152;miR-149;miR-494	12125	Bcl2l11	BCL2-like 11 (apoptosis facilitator)
NM_207681	-0.0724747	7	miR-17/17-5p/20ab/20b-5p/93/106ab/427/518a-3p/519d;miR-181abcd/4262;miR-9/9ab;miR-101/101ab;miR-148ab-3p/152;miR-149;miR-494	12125	Bcl2l11	BCL2-like 11 (apoptosis facilitator)
NM_173363	-0.0723354	7	miR-9/9ab;miR-128/128ab;miR-27abc/27a-3p;miR-149;miR-103a/107/107ab;miR-31;miR-494	217869	Eif5	eukaryotic translation initiation factor 5
NM_178041	-0.0723354	7	miR-9/9ab;miR-128/128ab;miR-27abc/27a-3p;miR-149;miR-103a/107/107ab;miR-31;miR-494	217869	Eif5	eukaryotic translation initiation factor 5
NM_008466	-0.0721115	7	miR-17/17-5p/20ab/20b-5p/93/106ab/427/518a-3p/519d;miR-101/101ab;miR-27abc/27a-3p;miR-23abc/23b-3p;miR-539/539-5p;miR-340-5p;miR-103a/107/107ab	16648	Kpna3	karyopherin (importin) alpha 3
NM_001081344	-0.0720435	7	miR-17/17-5p/20ab/20b-5p/93/106ab/427/518a-3p/519d;let-7/98/4458/4500;miR-148ab-3p/152;miR-495/1192;miR-138/138ab;miR-340-5p;miR-494	78808	Stxbp5	syntaxin binding protein 5 (tomosyn)
NM_001081298	-0.0720088	7	miR-27abc/27a-3p;miR-495/1192;miR-23abc/23b-3p;miR-335/335-5p;miR-340-5p;miR-370;miR-374ab	99633	Lphn2	latrophilin 2
NM_025757	-0.0718599	7	miR-17/17-5p/20ab/20b-5p/93/106ab/427/518a-3p/519d;miR-181abcd/4262;miR-543;miR-320abcd/4429;miR-138/138ab;miR-150/5127;miR-21/590-5p	66771	Gid4	GID complex subunit 4, VID24 homolog (S. cerevisiae)
NM_176841	-0.0718576	7	miR-9/9ab;miR-128/128ab;miR-539/539-5p;miR-488;miR-340-5p;miR-431;miR-18ab/4735-3p	108686	Ccdc88a	coiled coil domain containing 88A
NM_172861	-0.0718094	7	let-7/98/4458/4500;miR-128/128ab;miR-320abcd/4429;miR-539/539-5p;miR-326/330/330-5p;miR-203;miR-28-5p/708/1407/1653/3139	241919	Slc7a14	solute carrier family 7 (cationic amino acid transporter, y+ system), member 14
NM_011803	-0.071782	7	miR-181abcd/4262;miR-543;miR-101/101ab;miR-148ab-3p/152;miR-324-5p;miR-22/22-3p;miR-21/590-5p	23849	Klf6	Kruppel-like factor 6
NM_001081409	-0.0717775	7	miR-181abcd/4262;miR-9/9ab;miR-543;miR-101/101ab;miR-335/335-5p;miR-216a;miR-190/190ab	239510	Phf20l1	PHD finger protein 20-like 1
NM_021366	-0.0717499	7	miR-9/9ab;miR-495/1192;miR-320abcd/4429;miR-216a;miR-539/539-5p;miR-203;miR-31	50794	Klf13	Kruppel-like factor 13
NM_007619	-0.0716994	7	miR-199ab-5p;miR-495/1192;miR-149;miR-203;miR-122/122a/1352;miR-192/215;miR-136	12402	Cbl	Casitas B-lineage lymphoma
NM_175312	-0.0716376	7	miR-17/17-5p/20ab/20b-5p/93/106ab/427/518a-3p/519d;miR-181abcd/4262;let-7/98/4458/4500;miR-128/128ab;miR-148ab-3p/152;miR-340-5p;miR-431	101148	B630005N14Rik	RIKEN cDNA B630005N14 gene
NM_019927	-0.0715035	7	miR-27abc/27a-3p;miR-495/1192;miR-335/335-5p;miR-326/330/330-5p;miR-592/599;miR-103a/107/107ab;miR-28-5p/708/1407/1653/3139	23806	Arih1	ariadne ubiquitin-conjugating enzyme E2 binding protein homolog 1 (Drosophila)
NM_001085549	-0.0711779	7	miR-543;miR-320abcd/4429;miR-149;miR-23abc/23b-3p;miR-326/330/330-5p;miR-592/599;miR-103a/107/107ab	666048	Trabd2b	TraB domain containing 2B
NM_178778	-0.0710422	7	miR-181abcd/4262;miR-128/128ab;miR-27abc/27a-3p;miR-488;miR-138/138ab;miR-384/384-3p;miR-374ab	320271	Scai	suppressor of cancer cell invasion
NM_178704	-0.0710357	7	miR-128/128ab;miR-27abc/27a-3p;miR-216a;miR-216b/216b-5p;miR-340-5p;miR-203;miR-31	233115	Dpy19l3	dpy-19-like 3 (C. elegans)
NM_145452	-0.0705199	7	miR-17/17-5p/20ab/20b-5p/93/106ab/427/518a-3p/519d;miR-101/101ab;miR-320abcd/4429;miR-335/335-5p;miR-377;miR-31;miR-21/590-5p	218397	Rasa1	RAS p21 protein activator 1
NM_001024955	-0.0704862	7	miR-17/17-5p/20ab/20b-5p/93/106ab/427/518a-3p/519d;miR-128/128ab;miR-320abcd/4429;miR-488;miR-150/5127;miR-103a/107/107ab;miR-21/590-5p	18708	Pik3r1	phosphatidylinositol 3-kinase, regulatory subunit, polypeptide 1 (p85 alpha)
NM_001077495	-0.0704862	7	miR-17/17-5p/20ab/20b-5p/93/106ab/427/518a-3p/519d;miR-128/128ab;miR-320abcd/4429;miR-488;miR-150/5127;miR-103a/107/107ab;miR-21/590-5p	18708	Pik3r1	phosphatidylinositol 3-kinase, regulatory subunit, polypeptide 1 (p85 alpha)
NM_001079883	-0.0703518	7	miR-17/17-5p/20ab/20b-5p/93/106ab/427/518a-3p/519d;miR-329/329ab/362-3p;miR-495/1192;miR-335/335-5p;miR-592/599;miR-203;miR-21/590-5p	58208	Bcl11b	B cell leukemia/lymphoma 11B
NM_021399	-0.0703518	7	miR-17/17-5p/20ab/20b-5p/93/106ab/427/518a-3p/519d;miR-329/329ab/362-3p;miR-495/1192;miR-335/335-5p;miR-592/599;miR-203;miR-21/590-5p	58208	Bcl11b	B cell leukemia/lymphoma 11B
NM_009579	-0.0703267	7	miR-17/17-5p/20ab/20b-5p/93/106ab/427/518a-3p/519d;miR-181abcd/4262;let-7/98/4458/4500;miR-23abc/23b-3p;miR-539/539-5p;miR-592/599;miR-328a/328b-3p	22782	Slc30a1	solute carrier family 30 (zinc transporter), member 1
NM_009951	-0.0700738	7	miR-17/17-5p/20ab/20b-5p/93/106ab/427/518a-3p/519d;miR-9/9ab;let-7/98/4458/4500;miR-146ac/146b-5p;miR-149;miR-326/330/330-5p;miR-494	140486	Igf2bp1	insulin-like growth factor 2 mRNA binding protein 1
NM_172536	-0.0699568	7	miR-27abc/27a-3p;miR-320abcd/4429;miR-539/539-5p;miR-138/138ab;miR-326/330/330-5p;miR-22/22-3p;miR-205/205ab	214812	Zfp609	zinc finger protein 609
NM_178111	-0.0698079	7	miR-329/329ab/362-3p;miR-101/101ab;miR-488;miR-138/138ab;miR-324-5p;miR-592/599;miR-31	68728	Trp53inp2	transformation related protein 53 inducible nuclear protein 2
NM_175226	-0.0698044	7	miR-329/329ab/362-3p;miR-9/9ab;miR-101/101ab;miR-128/128ab;miR-27abc/27a-3p;miR-488;miR-136	75841	Rnf139	ring finger protein 139
NM_001160368	-0.068912	7	miR-543;miR-539/539-5p;miR-203;miR-328a/328b-3p;miR-494;miR-21/590-5p;miR-143/1721/4770	320311	Rnf152	ring finger protein 152
NM_178779	-0.068912	7	miR-543;miR-539/539-5p;miR-203;miR-328a/328b-3p;miR-494;miR-21/590-5p;miR-143/1721/4770	320311	Rnf152	ring finger protein 152
NM_015822	-0.0627631	6	miR-17/17-5p/20ab/20b-5p/93/106ab/427/518a-3p/519d;miR-181abcd/4262;miR-9/9ab;miR-543;miR-320abcd/4429;miR-340-5p	50789	Fbxl3	F-box and leucine-rich repeat protein 3
NM_175510	-0.0625943	6	miR-17/17-5p/20ab/20b-5p/93/106ab/427/518a-3p/519d;miR-181abcd/4262;miR-9/9ab;miR-128/128ab;miR-27abc/27a-3p;miR-103a/107/107ab	329178	Unc80	unc-80 homolog (C. elegans)
NM_199322	-0.0623624	6	miR-9/9ab;let-7/98/4458/4500;miR-146ac/146b-5p;miR-128/128ab;miR-27abc/27a-3p;miR-340-5p	208266	Dot1l	DOT1-like, histone H3 methyltransferase (S. cerevisiae)
NM_022378	-0.0622214	6	miR-17/17-5p/20ab/20b-5p/93/106ab/427/518a-3p/519d;miR-181abcd/4262;miR-543;miR-128/128ab;miR-23abc/23b-3p;miR-539/539-5p	64290	Foxb1	forkhead box B1
NM_199065	-0.0621758	6	miR-181abcd/4262;miR-128/128ab;miR-27abc/27a-3p;miR-340-5p;miR-103a/107/107ab;miR-190/190ab	76965	Slitrk1	SLIT and NTRK-like family, member 1
NM_153599	-0.0621745	6	miR-181abcd/4262;miR-9/9ab;miR-101/101ab;miR-148ab-3p/152;miR-27abc/27a-3p;miR-103a/107/107ab	264064	Cdk8	cyclin-dependent kinase 8
NM_001162999	-0.0620964	6	miR-181abcd/4262;miR-9/9ab;let-7/98/4458/4500;miR-543;miR-23abc/23b-3p;miR-340-5p	329679	Fnip2	folliculin interacting protein 2
NM_011207	-0.0620215	6	miR-17/17-5p/20ab/20b-5p/93/106ab/427/518a-3p/519d;miR-543;miR-128/128ab;miR-27abc/27a-3p;miR-539/539-5p;miR-203	545622	Ptpn3	protein tyrosine phosphatase, non-receptor type 3
NM_153560	-0.0619698	6	miR-17/17-5p/20ab/20b-5p/93/106ab/427/518a-3p/519d;miR-181abcd/4262;miR-543;miR-128/128ab;miR-27abc/27a-3p;miR-370	98952	Fam102a	family with sequence similarity 102, member A
NM_009871	-0.0619309	6	miR-101/101ab;miR-148ab-3p/152;miR-27abc/27a-3p;miR-23abc/23b-3p;miR-340-5p;miR-103a/107/107ab	12569	Cdk5r1	cyclin-dependent kinase 5, regulatory subunit 1 (p35)
NM_001081249	-0.0619214	6	miR-181abcd/4262;miR-9/9ab;miR-543;miR-23abc/23b-3p;miR-103a/107/107ab;miR-374ab	13003	Vcan	versican
NM_001134474	-0.0619214	6	miR-181abcd/4262;miR-9/9ab;miR-543;miR-23abc/23b-3p;miR-103a/107/107ab;miR-374ab	13003	Vcan	versican
NM_001134475	-0.0619214	6	miR-181abcd/4262;miR-9/9ab;miR-543;miR-23abc/23b-3p;miR-103a/107/107ab;miR-374ab	13003	Vcan	versican
NM_019389	-0.0619214	6	miR-181abcd/4262;miR-9/9ab;miR-543;miR-23abc/23b-3p;miR-103a/107/107ab;miR-374ab	13003	Vcan	versican
NM_011041	-0.0618593	6	miR-181abcd/4262;miR-101/101ab;miR-128/128ab;miR-27abc/27a-3p;miR-23abc/23b-3p;miR-205/205ab	18511	Pax9	paired box 9
NM_001039388	-0.0618377	6	miR-17/17-5p/20ab/20b-5p/93/106ab/427/518a-3p/519d;miR-181abcd/4262;let-7/98/4458/4500;miR-27abc/27a-3p;miR-23abc/23b-3p;miR-377	207615	Wdr37	WD repeat domain 37
NM_172445	-0.0618377	6	miR-17/17-5p/20ab/20b-5p/93/106ab/427/518a-3p/519d;miR-181abcd/4262;let-7/98/4458/4500;miR-27abc/27a-3p;miR-23abc/23b-3p;miR-377	207615	Wdr37	WD repeat domain 37
NM_026482	-0.061804	6	miR-181abcd/4262;miR-128/128ab;miR-27abc/27a-3p;miR-488;miR-340-5p;miR-203	67972	Atp2b1	ATPase, Ca++ transporting, plasma membrane 1
NM_008098	-0.0617796	6	miR-181abcd/4262;miR-9/9ab;let-7/98/4458/4500;miR-340-5p;miR-136;miR-143/1721/4770	14489	Mtpn	myotrophin
NM_030705	-0.0617322	6	miR-9/9ab;let-7/98/4458/4500;miR-128/128ab;miR-27abc/27a-3p;miR-539/539-5p;miR-494	80889	Mesdc1	mesoderm development candidate 1
NM_001098203	-0.0616919	6	miR-9/9ab;let-7/98/4458/4500;miR-128/128ab;miR-27abc/27a-3p;miR-23abc/23b-3p;miR-328a/328b-3p	15248	Hic1	hypermethylated in cancer 1
NM_010430	-0.0616919	6	miR-9/9ab;let-7/98/4458/4500;miR-128/128ab;miR-27abc/27a-3p;miR-23abc/23b-3p;miR-328a/328b-3p	15248	Hic1	hypermethylated in cancer 1
NM_001081383	-0.0616638	6	miR-17/17-5p/20ab/20b-5p/93/106ab/427/518a-3p/519d;miR-181abcd/4262;miR-128/128ab;miR-27abc/27a-3p;miR-335/335-5p;miR-138/138ab	231051	Kmt2c	lysine (K)-specific methyltransferase 2C
NM_001025615	-0.0616419	6	miR-17/17-5p/20ab/20b-5p/93/106ab/427/518a-3p/519d;miR-9/9ab;miR-128/128ab;miR-27abc/27a-3p;miR-216b/216b-5p;miR-340-5p	67501	Ccdc50	coiled-coil domain containing 50
NM_026202	-0.0616419	6	miR-17/17-5p/20ab/20b-5p/93/106ab/427/518a-3p/519d;miR-9/9ab;miR-128/128ab;miR-27abc/27a-3p;miR-216b/216b-5p;miR-340-5p	67501	Ccdc50	coiled-coil domain containing 50
NM_011101	-0.0615801	6	miR-9/9ab;miR-23abc/23b-3p;miR-539/539-5p;miR-340-5p;miR-592/599;miR-203	18750	Prkca	protein kinase C, alpha
NM_025669	-0.06158	6	miR-181abcd/4262;miR-101/101ab;miR-128/128ab;miR-27abc/27a-3p;miR-18ab/4735-3p;miR-103a/107/107ab	66625	Pnisr	PNN interacting serine/arginine-rich
NM_001194940	-0.0615107	6	miR-17/17-5p/20ab/20b-5p/93/106ab/427/518a-3p/519d;let-7/98/4458/4500;miR-199ab-5p;miR-101/101ab;miR-495/1192;miR-340-5p	50768	Dlc1	deleted in liver cancer 1
NM_001194941	-0.0615107	6	miR-17/17-5p/20ab/20b-5p/93/106ab/427/518a-3p/519d;let-7/98/4458/4500;miR-199ab-5p;miR-101/101ab;miR-495/1192;miR-340-5p	50768	Dlc1	deleted in liver cancer 1
NM_015802	-0.0615107	6	miR-17/17-5p/20ab/20b-5p/93/106ab/427/518a-3p/519d;let-7/98/4458/4500;miR-199ab-5p;miR-101/101ab;miR-495/1192;miR-340-5p	50768	Dlc1	deleted in liver cancer 1
NM_001037754	-0.0614827	6	miR-181abcd/4262;miR-9/9ab;let-7/98/4458/4500;miR-101/101ab;miR-495/1192;miR-592/599	108100	Baiap2	brain-specific angiogenesis inhibitor 1-associated protein 2
NM_130862	-0.0614827	6	miR-181abcd/4262;miR-9/9ab;let-7/98/4458/4500;miR-101/101ab;miR-495/1192;miR-592/599	108100	Baiap2	brain-specific angiogenesis inhibitor 1-associated protein 2
NM_008057	-0.0614616	6	miR-17/17-5p/20ab/20b-5p/93/106ab/427/518a-3p/519d;miR-128/128ab;miR-27abc/27a-3p;miR-23abc/23b-3p;miR-488;miR-328a/328b-3p	14369	Fzd7	frizzled homolog 7 (Drosophila)
NM_001170985	-0.0613841	6	miR-17/17-5p/20ab/20b-5p/93/106ab/427/518a-3p/519d;miR-9/9ab;miR-128/128ab;miR-27abc/27a-3p;miR-495/1192;miR-374ab	170643	Kirrel	kin of IRRE like (Drosophila)
NM_130867	-0.0613841	6	miR-17/17-5p/20ab/20b-5p/93/106ab/427/518a-3p/519d;miR-9/9ab;miR-128/128ab;miR-27abc/27a-3p;miR-495/1192;miR-374ab	170643	Kirrel	kin of IRRE like (Drosophila)
NM_013827	-0.0612744	6	miR-181abcd/4262;miR-9/9ab;miR-543;miR-138/138ab;miR-22/22-3p;miR-377	17765	Mtf2	metal response element binding transcription factor 2
NM_145556	-0.0612726	6	miR-181abcd/4262;miR-329/329ab/362-3p;miR-543;miR-27abc/27a-3p;miR-495/1192;miR-103a/107/107ab	230908	Tardbp	TAR DNA binding protein
NM_001177713	-0.0611667	6	miR-17/17-5p/20ab/20b-5p/93/106ab/427/518a-3p/519d;miR-543;miR-495/1192;miR-340-5p;miR-592/599;miR-374ab	232174	Cyp26b1	cytochrome P450, family 26, subfamily b, polypeptide 1
NM_175475	-0.0611667	6	miR-17/17-5p/20ab/20b-5p/93/106ab/427/518a-3p/519d;miR-543;miR-495/1192;miR-340-5p;miR-592/599;miR-374ab	232174	Cyp26b1	cytochrome P450, family 26, subfamily b, polypeptide 1
NM_146261	-0.0611502	6	miR-17/17-5p/20ab/20b-5p/93/106ab/427/518a-3p/519d;miR-9/9ab;miR-101/101ab;miR-320abcd/4429;miR-23abc/23b-3p;miR-328a/328b-3p	245622	Fam199x	family with sequence similarity 199, X-linked
NM_133917	-0.0611433	6	miR-181abcd/4262;miR-9/9ab;let-7/98/4458/4500;miR-146ac/146b-5p;miR-138/138ab;miR-31	208104	Mlxip	MLX interacting protein
NM_009285	-0.0611141	6	miR-17/17-5p/20ab/20b-5p/93/106ab/427/518a-3p/519d;miR-181abcd/4262;miR-146ac/146b-5p;miR-101/101ab;miR-340-5p;miR-190/190ab	20855	Stc1	stanniocalcin 1
NM_001113354	-0.0610389	6	miR-9/9ab;let-7/98/4458/4500;miR-340-5p;miR-22/22-3p;miR-494;miR-134/3118	320595	Phf8	PHD finger protein 8
NM_001080755	-0.061005	6	miR-181abcd/4262;miR-9/9ab;miR-128/128ab;miR-27abc/27a-3p;miR-150/5127;miR-494	108946	Zzz3	zinc finger, ZZ domain containing 3
NM_198416	-0.061005	6	miR-181abcd/4262;miR-9/9ab;miR-128/128ab;miR-27abc/27a-3p;miR-150/5127;miR-494	108946	Zzz3	zinc finger, ZZ domain containing 3
NM_178750	-0.0609888	6	miR-17/17-5p/20ab/20b-5p/93/106ab/427/518a-3p/519d;miR-181abcd/4262;miR-543;miR-128/128ab;miR-27abc/27a-3p;miR-31	269397	Ss18l1	synovial sarcoma translocation gene on chromosome 18-like 1
NM_007481	-0.0609774	6	miR-181abcd/4262;miR-9/9ab;miR-199ab-5p;miR-139-5p;miR-27abc/27a-3p;miR-340-5p	11845	Arf6	ADP-ribosylation factor 6
NM_001205341	-0.0609764	6	miR-181abcd/4262;miR-128/128ab;miR-148ab-3p/152;miR-27abc/27a-3p;miR-149;miR-203	327814	Ppfia2	protein tyrosine phosphatase, receptor type, f polypeptide (PTPRF), interacting protein (liprin), alpha 2
NM_177373	-0.0609764	6	miR-181abcd/4262;miR-128/128ab;miR-148ab-3p/152;miR-27abc/27a-3p;miR-149;miR-203	327814	Ppfia2	protein tyrosine phosphatase, receptor type, f polypeptide (PTPRF), interacting protein (liprin), alpha 2
NM_181413	-0.0609592	6	miR-543;miR-101/101ab;miR-128/128ab;miR-139-5p;miR-27abc/27a-3p;miR-205/205ab	224650	Anks1	ankyrin repeat and SAM domain containing 1
NM_009181	-0.0609059	6	miR-17/17-5p/20ab/20b-5p/93/106ab/427/518a-3p/519d;miR-495/1192;miR-488;miR-340-5p;miR-136;miR-374ab	20450	St8sia2	ST8 alpha-N-acetyl-neuraminide alpha-2,8-sialyltransferase 2
NM_028372	-0.060903	6	miR-181abcd/4262;miR-495/1192;miR-320abcd/4429;miR-203;miR-374ab;miR-21/590-5p	72852	Mblac2	metallo-beta-lactamase domain containing 2
NM_030706	-0.0608701	6	miR-181abcd/4262;miR-9/9ab;miR-199ab-5p;miR-148ab-3p/152;miR-320abcd/4429;miR-18ab/4735-3p	80890	Trim2	tripartite motif-containing 2
NM_139311	-0.0608668	6	miR-17/17-5p/20ab/20b-5p/93/106ab/427/518a-3p/519d;miR-543;miR-148ab-3p/152;miR-495/1192;miR-138/138ab;miR-340-5p	246198	Mllt6	myeloid/lymphoid or mixed-lineage leukemia (trithorax homolog, Drosophila); translocated to, 6
NM_001039089	-0.0608478	6	miR-181abcd/4262;miR-543;miR-101/101ab;miR-495/1192;miR-205/205ab;miR-494	20338	Sel1l	sel-1 suppressor of lin-12-like (C. elegans)
NM_011344	-0.0608478	6	miR-181abcd/4262;miR-543;miR-101/101ab;miR-495/1192;miR-205/205ab;miR-494	20338	Sel1l	sel-1 suppressor of lin-12-like (C. elegans)
NM_172771	-0.0608367	6	miR-181abcd/4262;miR-543;miR-101/101ab;miR-27abc/27a-3p;miR-138/138ab;miR-205/205ab	235380	Dmxl2	Dmx-like 2
NM_001122950	-0.0608339	6	miR-543;miR-128/128ab;miR-27abc/27a-3p;miR-320abcd/4429;miR-340-5p;miR-374ab	15395	Hoxa10	homeobox A10
NM_008263	-0.0608339	6	miR-543;miR-128/128ab;miR-27abc/27a-3p;miR-320abcd/4429;miR-340-5p;miR-374ab	15395	Hoxa10	homeobox A10
NM_207636	-0.0608306	6	miR-17/17-5p/20ab/20b-5p/93/106ab/427/518a-3p/519d;miR-181abcd/4262;let-7/98/4458/4500;miR-27abc/27a-3p;miR-216b/216b-5p;miR-326/330/330-5p	319448	Fndc3a	fibronectin type III domain containing 3A
NM_001042502	-0.0607962	6	miR-181abcd/4262;miR-340-5p;miR-377;miR-494;miR-374ab;miR-21/590-5p	18741	Pitx2	paired-like homeodomain transcription factor 2
NM_001042504	-0.0607962	6	miR-181abcd/4262;miR-340-5p;miR-377;miR-494;miR-374ab;miR-21/590-5p	18741	Pitx2	paired-like homeodomain transcription factor 2
NM_011098	-0.0607962	6	miR-181abcd/4262;miR-340-5p;miR-377;miR-494;miR-374ab;miR-21/590-5p	18741	Pitx2	paired-like homeodomain transcription factor 2
NM_001122676	-0.0607848	6	miR-199ab-5p;miR-101/101ab;miR-148ab-3p/152;miR-320abcd/4429;miR-23abc/23b-3p;miR-103a/107/107ab	227449	Zcchc2	zinc finger, CCHC domain containing 2
NM_028876	-0.0607741	6	miR-181abcd/4262;let-7/98/4458/4500;miR-101/101ab;miR-128/128ab;miR-27abc/27a-3p;miR-374ab	73130	Tmed5	transmembrane emp24 protein transport domain containing 5
NM_001013806	-0.06077	6	miR-17/17-5p/20ab/20b-5p/93/106ab/427/518a-3p/519d;miR-181abcd/4262;miR-543;miR-495/1192;miR-488;miR-122/122a/1352	433667	Ankrd13c	ankyrin repeat domain 13c
NM_001081323	-0.0607261	6	miR-495/1192;miR-149;miR-23abc/23b-3p;miR-340-5p;miR-22/22-3p;miR-31	269702	Mphosph9	M-phase phosphoprotein 9
NM_001103181	-0.0606878	6	miR-181abcd/4262;miR-9/9ab;miR-101/101ab;miR-138/138ab;miR-340-5p;miR-103a/107/107ab	68842	Tulp4	tubby like protein 4
NM_054040	-0.0606878	6	miR-181abcd/4262;miR-9/9ab;miR-101/101ab;miR-138/138ab;miR-340-5p;miR-103a/107/107ab	68842	Tulp4	tubby like protein 4
NM_001039644	-0.0606082	6	miR-9/9ab;let-7/98/4458/4500;miR-101/101ab;miR-128/128ab;miR-27abc/27a-3p;miR-340-5p	66967	Edem3	ER degradation enhancer, mannosidase alpha-like 3
NM_028768	-0.0605574	6	miR-17/17-5p/20ab/20b-5p/93/106ab/427/518a-3p/519d;let-7/98/4458/4500;miR-543;miR-340-5p;miR-103a/107/107ab;miR-377	74125	Armc8	armadillo repeat containing 8
NM_148948	-0.0605539	6	miR-9/9ab;miR-148ab-3p/152;miR-23abc/23b-3p;miR-103a/107/107ab;miR-122/122a/1352;miR-31	192119	Dicer1	dicer 1, ribonuclease type III
NM_172413	-0.0605302	6	miR-17/17-5p/20ab/20b-5p/93/106ab/427/518a-3p/519d;miR-9/9ab;miR-101/101ab;miR-320abcd/4429;miR-103a/107/107ab;miR-136	72065	Rap2c	RAP2C, member of RAS oncogene family
NM_001085376	-0.0604519	6	miR-101/101ab;miR-27abc/27a-3p;miR-340-5p;miR-103a/107/107ab;miR-374ab;miR-21/590-5p	23850	Pappa2	pappalysin 2
NM_177633	-0.0604416	6	miR-9/9ab;miR-146ac/146b-5p;miR-128/128ab;miR-539/539-5p;miR-340-5p;miR-103a/107/107ab	224111	Ubxn7	UBX domain protein 7
NM_173753	-0.060418	6	miR-9/9ab;let-7/98/4458/4500;miR-23abc/23b-3p;miR-539/539-5p;miR-374ab;miR-21/590-5p	216742	Fnip1	folliculin interacting protein 1
NM_001122675	-0.0603932	6	miR-199ab-5p;miR-101/101ab;miR-148ab-3p/152;miR-320abcd/4429;miR-23abc/23b-3p;miR-103a/107/107ab	227449	Zcchc2	zinc finger, CCHC domain containing 2
NM_001081158	-0.0603883	6	miR-181abcd/4262;miR-148ab-3p/152;miR-149;miR-539/539-5p;miR-203;miR-494	74148	Cluh	clustered mitochondria (cluA/CLU1) homolog
NM_009391	-0.0603818	6	miR-181abcd/4262;miR-495/1192;miR-324-5p;miR-203;miR-103a/107/107ab;miR-205/205ab	19384	Ran	RAN, member RAS oncogene family
NM_027594	-0.06038	6	miR-543;miR-340-5p;miR-592/599;miR-103a/107/107ab;miR-377;miR-374ab	70892	Ttll7	tubulin tyrosine ligase-like family, member 7
NM_001045515	-0.0603341	6	miR-9/9ab;miR-148ab-3p/152;miR-23abc/23b-3p;miR-340-5p;miR-203;miR-190/190ab	104015	Synj1	synaptojanin 1
NM_001164483	-0.0603341	6	miR-9/9ab;miR-148ab-3p/152;miR-23abc/23b-3p;miR-340-5p;miR-203;miR-190/190ab	104015	Synj1	synaptojanin 1
NM_001172160	-0.0603252	6	miR-9/9ab;miR-199ab-5p;miR-101/101ab;miR-128/128ab;miR-27abc/27a-3p;miR-320abcd/4429	71436	Flrt3	fibronectin leucine rich transmembrane protein 3
NM_178382	-0.0603252	6	miR-9/9ab;miR-199ab-5p;miR-101/101ab;miR-128/128ab;miR-27abc/27a-3p;miR-320abcd/4429	71436	Flrt3	fibronectin leucine rich transmembrane protein 3
NM_001048208	-0.0603194	6	miR-9/9ab;miR-101/101ab;miR-128/128ab;miR-27abc/27a-3p;miR-340-5p;miR-203	26896	Med14	mediator complex subunit 14
NM_010577	-0.0603054	6	miR-128/128ab;miR-148ab-3p/152;miR-27abc/27a-3p;miR-326/330/330-5p;miR-328a/328b-3p;miR-205/205ab	16402	Itga5	integrin alpha 5 (fibronectin receptor alpha)
NM_001081164	-0.0603048	6	miR-181abcd/4262;miR-101/101ab;miR-148ab-3p/152;miR-488;miR-103a/107/107ab;miR-143/1721/4770	73945	Otud4	OTU domain containing 4
NM_030245	-0.0602793	6	miR-128/128ab;miR-27abc/27a-3p;miR-488;miR-203;miR-150/5127;miR-370	27878	Tada1	transcriptional adaptor 1
NM_009700	-0.0602736	6	let-7/98/4458/4500;miR-543;miR-148ab-3p/152;miR-495/1192;miR-384/384-3p;miR-370	11829	Aqp4	aquaporin 4
NM_001111016	-0.0602668	6	miR-17/17-5p/20ab/20b-5p/93/106ab/427/518a-3p/519d;miR-128/128ab;miR-27abc/27a-3p;miR-149;miR-384/384-3p;miR-103a/107/107ab	78286	Nav2	neuron navigator 2
NM_175272	-0.0602668	6	miR-17/17-5p/20ab/20b-5p/93/106ab/427/518a-3p/519d;miR-128/128ab;miR-27abc/27a-3p;miR-149;miR-384/384-3p;miR-103a/107/107ab	78286	Nav2	neuron navigator 2
NM_010142	-0.0602576	6	miR-9/9ab;miR-128/128ab;miR-27abc/27a-3p;miR-495/1192;miR-185/882/3473/4306/4644;miR-150/5127	13844	Ephb2	Eph receptor B2
NM_001081034	-0.0602459	6	miR-181abcd/4262;miR-148ab-3p/152;miR-23abc/23b-3p;miR-324-5p;miR-203;miR-21/590-5p	225055	Fbxo11	F-box protein 11
NM_147176	-0.0602156	6	miR-539/539-5p;miR-326/330/330-5p;miR-340-5p;miR-203;miR-22/22-3p;miR-31	26556	Homer1	homer homolog 1 (Drosophila)
NM_152134	-0.0602156	6	miR-539/539-5p;miR-326/330/330-5p;miR-340-5p;miR-203;miR-22/22-3p;miR-31	26556	Homer1	homer homolog 1 (Drosophila)
NM_007917	-0.0601972	6	miR-9/9ab;miR-539/539-5p;miR-203;miR-150/5127;miR-377;miR-205/205ab	13684	Eif4e	eukaryotic translation initiation factor 4E
NM_008036	-0.0601904	6	miR-128/128ab;miR-148ab-3p/152;miR-27abc/27a-3p;miR-23abc/23b-3p;miR-370;miR-374ab	14282	Fosb	FBJ osteosarcoma oncogene B
NM_018779	-0.0601589	6	miR-329/329ab/362-3p;miR-128/128ab;miR-139-5p;miR-27abc/27a-3p;miR-138/138ab;miR-592/599	54611	Pde3a	phosphodiesterase 3A, cGMP inhibited
NM_023626	-0.060153	6	let-7/98/4458/4500;miR-101/101ab;miR-539/539-5p;miR-340-5p;miR-370;miR-494	71777	Ing3	inhibitor of growth family, member 3
NM_001163780	-0.0601234	6	let-7/98/4458/4500;miR-543;miR-101/101ab;miR-495/1192;miR-203;miR-374ab	56542	Ick	intestinal cell kinase
NM_019987	-0.0601234	6	let-7/98/4458/4500;miR-543;miR-101/101ab;miR-495/1192;miR-203;miR-374ab	56542	Ick	intestinal cell kinase
NM_008971	-0.0601216	6	miR-17/17-5p/20ab/20b-5p/93/106ab/427/518a-3p/519d;miR-495/1192;miR-320abcd/4429;miR-340-5p;miR-203;miR-103a/107/107ab	19230	Twf1	twinfilin, actin-binding protein, homolog 1 (Drosophila)
NM_015806	-0.0600969	6	let-7/98/4458/4500;miR-101/101ab;miR-128/128ab;miR-138/138ab;miR-340-5p;miR-374ab	50772	Mapk6	mitogen-activated protein kinase 6
NM_027418	-0.0600969	6	let-7/98/4458/4500;miR-101/101ab;miR-128/128ab;miR-138/138ab;miR-340-5p;miR-374ab	50772	Mapk6	mitogen-activated protein kinase 6
NM_001033439	-0.0600941	6	miR-17/17-5p/20ab/20b-5p/93/106ab/427/518a-3p/519d;miR-101/101ab;miR-148ab-3p/152;miR-23abc/23b-3p;miR-22/22-3p;miR-374ab	380916	Lrch1	leucine-rich repeats and calponin homology (CH) domain containing 1
NM_010078	-0.0600734	6	miR-181abcd/4262;miR-101/101ab;miR-128/128ab;miR-495/1192;miR-370;miR-134/3118	13497	Drp2	dystrophin related protein 2
NM_001005475	-0.0600627	6	miR-17/17-5p/20ab/20b-5p/93/106ab/427/518a-3p/519d;miR-181abcd/4262;miR-28-5p/708/1407/1653/3139;miR-31;miR-136;miR-374ab	245666	Iqsec2	IQ motif and Sec7 domain 2
NM_001114664	-0.0600627	6	miR-17/17-5p/20ab/20b-5p/93/106ab/427/518a-3p/519d;miR-181abcd/4262;miR-28-5p/708/1407/1653/3139;miR-31;miR-136;miR-374ab	245666	Iqsec2	IQ motif and Sec7 domain 2
NM_001128606	-0.0600498	6	miR-17/17-5p/20ab/20b-5p/93/106ab/427/518a-3p/519d;miR-128/128ab;miR-27abc/27a-3p;miR-377;miR-205/205ab;miR-143/1721/4770	269587	Epb4.1	erythrocyte protein band 4.1
NM_001128607	-0.0600498	6	miR-17/17-5p/20ab/20b-5p/93/106ab/427/518a-3p/519d;miR-128/128ab;miR-27abc/27a-3p;miR-377;miR-205/205ab;miR-143/1721/4770	269587	Epb4.1	erythrocyte protein band 4.1
NM_183428	-0.0600498	6	miR-17/17-5p/20ab/20b-5p/93/106ab/427/518a-3p/519d;miR-128/128ab;miR-27abc/27a-3p;miR-377;miR-205/205ab;miR-143/1721/4770	269587	Epb4.1	erythrocyte protein band 4.1
NM_013584	-0.0600318	6	miR-9/9ab;miR-101/101ab;miR-128/128ab;miR-27abc/27a-3p;miR-539/539-5p;miR-143/1721/4770	16880	Lifr	leukemia inhibitory factor receptor
NM_001038607	-0.0600315	6	miR-181abcd/4262;miR-9/9ab;miR-23abc/23b-3p;miR-138/138ab;miR-103a/107/107ab;miR-22/22-3p	16510	Kcnh1	potassium voltage-gated channel, subfamily H (eag-related), member 1
NM_010600	-0.0600315	6	miR-181abcd/4262;miR-9/9ab;miR-23abc/23b-3p;miR-138/138ab;miR-103a/107/107ab;miR-22/22-3p	16510	Kcnh1	potassium voltage-gated channel, subfamily H (eag-related), member 1
NM_001205241	-0.0600247	6	miR-101/101ab;miR-495/1192;miR-320abcd/4429;miR-340-5p;miR-22/22-3p;miR-328a/328b-3p	54169	Kat6b	K(lysine) acetyltransferase 6B
NM_017479	-0.0600247	6	miR-101/101ab;miR-495/1192;miR-320abcd/4429;miR-340-5p;miR-22/22-3p;miR-328a/328b-3p	54169	Kat6b	K(lysine) acetyltransferase 6B
NM_178935	-0.0600244	6	let-7/98/4458/4500;miR-128/128ab;miR-139-5p;miR-27abc/27a-3p;miR-216b/216b-5p;miR-203	353170	Txlng	taxilin gamma
NM_001205173	-0.0600011	6	miR-9/9ab;miR-101/101ab;miR-128/128ab;miR-340-5p;miR-28-5p/708/1407/1653/3139;miR-21/590-5p	212632	Iffo2	intermediate filament family orphan 2
NM_183148	-0.0600011	6	miR-9/9ab;miR-101/101ab;miR-128/128ab;miR-340-5p;miR-28-5p/708/1407/1653/3139;miR-21/590-5p	212632	Iffo2	intermediate filament family orphan 2
NM_175407	-0.0599995	6	miR-17/17-5p/20ab/20b-5p/93/106ab/427/518a-3p/519d;miR-320abcd/4429;miR-488;miR-138/138ab;miR-494;miR-143/1721/4770	109205	Sobp	sine oculis-binding protein homolog (Drosophila)
NM_001081279	-0.0599953	6	miR-199ab-5p;miR-128/128ab;miR-27abc/27a-3p;miR-495/1192;miR-23abc/23b-3p;miR-340-5p	52065	Mfhas1	malignant fibrous histiocytoma amplified sequence 1
NM_028716	-0.0599835	6	miR-9/9ab;miR-495/1192;miR-23abc/23b-3p;miR-203;miR-18ab/4735-3p;miR-122/122a/1352	74016	Phf19	PHD finger protein 19
NM_011302	-0.0599784	6	miR-17/17-5p/20ab/20b-5p/93/106ab/427/518a-3p/519d;miR-138/138ab;miR-592/599;miR-203;miR-103a/107/107ab;miR-328a/328b-3p	20147	Rs1	retinoschisis (X-linked, juvenile) 1 (human)
NM_001080819	-0.0599381	6	miR-9/9ab;miR-101/101ab;miR-216a;miR-340-5p;miR-377;miR-31	93760	Arid1a	AT rich interactive domain 1A (SWI-like)
NM_173437	-0.0599326	6	miR-9/9ab;miR-27abc/27a-3p;miR-539/539-5p;miR-324-5p;miR-18ab/4735-3p;miR-103a/107/107ab	215690	Nav1	neuron navigator 1
NM_031166	-0.0599248	6	miR-543;miR-101/101ab;miR-320abcd/4429;miR-149;miR-203;miR-374ab	15904	Id4	inhibitor of DNA binding 4
NM_197945	-0.0599162	6	miR-9/9ab;miR-128/128ab;miR-27abc/27a-3p;miR-320abcd/4429;miR-539/539-5p;miR-138/138ab	241638	Lzts3	leucine zipper, putative tumor suppressor family member 3
NM_007726	-0.0599011	6	miR-181abcd/4262;miR-128/128ab;miR-148ab-3p/152;miR-27abc/27a-3p;miR-495/1192;miR-494	12801	Cnr1	cannabinoid receptor 1 (brain)
NM_176958	-0.0598989	6	let-7/98/4458/4500;miR-320abcd/4429;miR-23abc/23b-3p;miR-22/22-3p;miR-31;miR-205/205ab	319594	Hif1an	hypoxia-inducible factor 1, alpha subunit inhibitor
NM_001145827	-0.0598889	6	let-7/98/4458/4500;miR-128/128ab;miR-27abc/27a-3p;miR-31;miR-21/590-5p;miR-134/3118	74178	Stk40	serine/threonine kinase 40
NM_028800	-0.0598889	6	let-7/98/4458/4500;miR-128/128ab;miR-27abc/27a-3p;miR-31;miR-21/590-5p;miR-134/3118	74178	Stk40	serine/threonine kinase 40
NM_001164528	-0.059882	6	miR-9/9ab;miR-128/128ab;miR-320abcd/4429;miR-138/138ab;miR-326/330/330-5p;miR-134/3118	100039795	Ildr2	immunoglobulin-like domain containing receptor 2
NM_008377	-0.0598505	6	miR-17/17-5p/20ab/20b-5p/93/106ab/427/518a-3p/519d;let-7/98/4458/4500;miR-23abc/23b-3p;miR-216b/216b-5p;miR-340-5p;miR-374ab	16206	Lrig1	leucine-rich repeats and immunoglobulin-like domains 1
NM_010937	-0.0598436	6	let-7/98/4458/4500;miR-148ab-3p/152;miR-27abc/27a-3p;miR-326/330/330-5p;miR-22/22-3p;miR-28-5p/708/1407/1653/3139	18176	Nras	neuroblastoma ras oncogene
NM_011766	-0.0597461	6	miR-17/17-5p/20ab/20b-5p/93/106ab/427/518a-3p/519d;miR-148ab-3p/152;miR-539/539-5p;miR-138/138ab;miR-340-5p;miR-103a/107/107ab	22762	Zfpm2	zinc finger protein, multitype 2
NM_001165954	-0.0596989	6	miR-17/17-5p/20ab/20b-5p/93/106ab/427/518a-3p/519d;miR-181abcd/4262;miR-543;miR-495/1192;miR-18ab/4735-3p;miR-31	241915	Phc3	polyhomeotic-like 3 (Drosophila)
NM_001165955	-0.0596989	6	miR-17/17-5p/20ab/20b-5p/93/106ab/427/518a-3p/519d;miR-181abcd/4262;miR-543;miR-495/1192;miR-18ab/4735-3p;miR-31	241915	Phc3	polyhomeotic-like 3 (Drosophila)
NM_001165956	-0.0596989	6	miR-17/17-5p/20ab/20b-5p/93/106ab/427/518a-3p/519d;miR-181abcd/4262;miR-543;miR-495/1192;miR-18ab/4735-3p;miR-31	241915	Phc3	polyhomeotic-like 3 (Drosophila)
NM_153421	-0.0596989	6	miR-17/17-5p/20ab/20b-5p/93/106ab/427/518a-3p/519d;miR-181abcd/4262;miR-543;miR-495/1192;miR-18ab/4735-3p;miR-31	241915	Phc3	polyhomeotic-like 3 (Drosophila)
NM_001080927	-0.0596955	6	let-7/98/4458/4500;miR-543;miR-320abcd/4429;miR-488;miR-592/599;miR-21/590-5p	19664	Rbpj	recombination signal binding protein for immunoglobulin kappa J region
NM_001080928	-0.0596955	6	let-7/98/4458/4500;miR-543;miR-320abcd/4429;miR-488;miR-592/599;miR-21/590-5p	19664	Rbpj	recombination signal binding protein for immunoglobulin kappa J region
NM_009035	-0.0596955	6	let-7/98/4458/4500;miR-543;miR-320abcd/4429;miR-488;miR-592/599;miR-21/590-5p	19664	Rbpj	recombination signal binding protein for immunoglobulin kappa J region
NM_001013386	-0.059666	6	miR-181abcd/4262;let-7/98/4458/4500;miR-149;miR-326/330/330-5p;miR-22/22-3p;miR-377	276952	Rasl10b	RAS-like, family 10, member B
NM_023045	-0.0596628	6	miR-181abcd/4262;miR-320abcd/4429;miR-340-5p;miR-103a/107/107ab;miR-377;miR-136	65246	Xpo7	exportin 7
NM_001039537	-0.0596611	6	miR-17/17-5p/20ab/20b-5p/93/106ab/427/518a-3p/519d;miR-181abcd/4262;miR-543;miR-18ab/4735-3p;miR-28-5p/708/1407/1653/3139;miR-494	16878	Lif	leukemia inhibitory factor
NM_008501	-0.0596611	6	miR-17/17-5p/20ab/20b-5p/93/106ab/427/518a-3p/519d;miR-181abcd/4262;miR-543;miR-18ab/4735-3p;miR-28-5p/708/1407/1653/3139;miR-494	16878	Lif	leukemia inhibitory factor
NM_001177556	-0.0596106	6	miR-128/128ab;miR-27abc/27a-3p;miR-216a;miR-340-5p;miR-494;miR-21/590-5p	14701	Gng12	guanine nucleotide binding protein (G protein), gamma 12
NM_001177557	-0.0596106	6	miR-128/128ab;miR-27abc/27a-3p;miR-216a;miR-340-5p;miR-494;miR-21/590-5p	14701	Gng12	guanine nucleotide binding protein (G protein), gamma 12
NM_001177558	-0.0596106	6	miR-128/128ab;miR-27abc/27a-3p;miR-216a;miR-340-5p;miR-494;miR-21/590-5p	14701	Gng12	guanine nucleotide binding protein (G protein), gamma 12
NM_001177559	-0.0596106	6	miR-128/128ab;miR-27abc/27a-3p;miR-216a;miR-340-5p;miR-494;miR-21/590-5p	14701	Gng12	guanine nucleotide binding protein (G protein), gamma 12
NM_001177560	-0.0596106	6	miR-128/128ab;miR-27abc/27a-3p;miR-216a;miR-340-5p;miR-494;miR-21/590-5p	14701	Gng12	guanine nucleotide binding protein (G protein), gamma 12
NM_025278	-0.0596106	6	miR-128/128ab;miR-27abc/27a-3p;miR-216a;miR-340-5p;miR-494;miR-21/590-5p	14701	Gng12	guanine nucleotide binding protein (G protein), gamma 12
NM_175549	-0.059585	6	miR-181abcd/4262;miR-101/101ab;miR-148ab-3p/152;miR-23abc/23b-3p;miR-18ab/4735-3p;miR-494	268902	Robo2	roundabout homolog 2 (Drosophila)
NM_133808	-0.0595505	6	let-7/98/4458/4500;miR-199ab-5p;miR-216a;miR-216b/216b-5p;miR-340-5p;miR-494	110611	Hdlbp	high density lipoprotein (HDL) binding protein
NM_011385	-0.0595259	6	miR-17/17-5p/20ab/20b-5p/93/106ab/427/518a-3p/519d;miR-495/1192;miR-340-5p;miR-22/22-3p;miR-374ab;miR-21/590-5p	20481	Ski	ski sarcoma viral oncogene homolog (avian)
NM_001113529	-0.0595238	6	miR-17/17-5p/20ab/20b-5p/93/106ab/427/518a-3p/519d;miR-128/128ab;miR-148ab-3p/152;miR-27abc/27a-3p;miR-28-5p/708/1407/1653/3139;miR-205/205ab	12977	Csf1	colony stimulating factor 1 (macrophage)
NM_007778	-0.0595238	6	miR-17/17-5p/20ab/20b-5p/93/106ab/427/518a-3p/519d;miR-128/128ab;miR-148ab-3p/152;miR-27abc/27a-3p;miR-28-5p/708/1407/1653/3139;miR-205/205ab	12977	Csf1	colony stimulating factor 1 (macrophage)
NM_001081425	-0.0595166	6	miR-9/9ab;miR-199ab-5p;miR-148ab-3p/152;miR-340-5p;miR-103a/107/107ab;miR-143/1721/4770	666794	Rbm24	RNA binding motif protein 24
NM_001102563	-0.0595078	6	miR-9/9ab;miR-495/1192;miR-185/882/3473/4306/4644;miR-150/5127;miR-103a/107/107ab;miR-143/1721/4770	69017	Prrt2	proline-rich transmembrane protein 2
NM_010201	-0.0594917	6	miR-128/128ab;miR-27abc/27a-3p;miR-23abc/23b-3p;miR-539/539-5p;miR-431;miR-190/190ab	14169	Fgf14	fibroblast growth factor 14
NM_207667	-0.0594917	6	miR-128/128ab;miR-27abc/27a-3p;miR-23abc/23b-3p;miR-539/539-5p;miR-431;miR-190/190ab	14169	Fgf14	fibroblast growth factor 14
NM_011498	-0.0594828	6	miR-181abcd/4262;miR-543;miR-138/138ab;miR-326/330/330-5p;miR-494;miR-374ab	20893	Bhlhe40	basic helix-loop-helix family, member e40
NM_001025779	-0.0594626	6	miR-128/128ab;miR-495/1192;miR-103a/107/107ab;miR-22/22-3p;miR-192/215;miR-370	23834	Cdc6	cell division cycle 6
NM_011799	-0.0594626	6	miR-128/128ab;miR-495/1192;miR-103a/107/107ab;miR-22/22-3p;miR-192/215;miR-370	23834	Cdc6	cell division cycle 6
NM_001080926	-0.0594375	6	miR-17/17-5p/20ab/20b-5p/93/106ab/427/518a-3p/519d;miR-216a;miR-216b/216b-5p;miR-340-5p;miR-377;miR-370	16975	Lrp8	low density lipoprotein receptor-related protein 8, apolipoprotein e receptor
NM_001042725	-0.0594312	6	miR-23abc/23b-3p;miR-488;miR-340-5p;miR-384/384-3p;miR-22/22-3p;miR-31	12311	Calcr	calcitonin receptor
NM_007588	-0.0594312	6	miR-23abc/23b-3p;miR-488;miR-340-5p;miR-384/384-3p;miR-22/22-3p;miR-31	12311	Calcr	calcitonin receptor
NM_027909	-0.0594275	6	miR-149;miR-185/882/3473/4306/4644;miR-138/138ab;miR-340-5p;miR-150/5127;miR-377	71764	C2cd2l	C2 calcium-dependent domain containing 2-like
NM_009197	-0.059423	6	miR-185/882/3473/4306/4644;miR-23abc/23b-3p;miR-138/138ab;miR-22/22-3p;miR-31;miR-143/1721/4770	20502	Slc16a2	solute carrier family 16 (monocarboxylic acid transporters), member 2
NM_172867	-0.0593844	6	let-7/98/4458/4500;miR-128/128ab;miR-27abc/27a-3p;miR-203;miR-377;miR-134/3118	242466	Zfp462	zinc finger protein 462
NM_001167885	-0.0593628	6	miR-17/17-5p/20ab/20b-5p/93/106ab/427/518a-3p/519d;miR-27abc/27a-3p;miR-320abcd/4429;miR-138/138ab;miR-374ab;miR-134/3118	225888	Suv420h1	suppressor of variegation 4-20 homolog 1 (Drosophila)
NM_001167886	-0.0593628	6	miR-17/17-5p/20ab/20b-5p/93/106ab/427/518a-3p/519d;miR-27abc/27a-3p;miR-320abcd/4429;miR-138/138ab;miR-374ab;miR-134/3118	225888	Suv420h1	suppressor of variegation 4-20 homolog 1 (Drosophila)
NM_001167887	-0.0593628	6	miR-17/17-5p/20ab/20b-5p/93/106ab/427/518a-3p/519d;miR-27abc/27a-3p;miR-320abcd/4429;miR-138/138ab;miR-374ab;miR-134/3118	225888	Suv420h1	suppressor of variegation 4-20 homolog 1 (Drosophila)
NM_144871	-0.0593628	6	miR-17/17-5p/20ab/20b-5p/93/106ab/427/518a-3p/519d;miR-27abc/27a-3p;miR-320abcd/4429;miR-138/138ab;miR-374ab;miR-134/3118	225888	Suv420h1	suppressor of variegation 4-20 homolog 1 (Drosophila)
NM_001195485	-0.0593447	6	miR-181abcd/4262;miR-146ac/146b-5p;miR-320abcd/4429;miR-216b/216b-5p;miR-494;miR-374ab	225027	Srsf7	serine/arginine-rich splicing factor 7
NM_001195486	-0.0593447	6	miR-181abcd/4262;miR-146ac/146b-5p;miR-320abcd/4429;miR-216b/216b-5p;miR-494;miR-374ab	225027	Srsf7	serine/arginine-rich splicing factor 7
NM_001195487	-0.0593447	6	miR-181abcd/4262;miR-146ac/146b-5p;miR-320abcd/4429;miR-216b/216b-5p;miR-494;miR-374ab	225027	Srsf7	serine/arginine-rich splicing factor 7
NM_146083	-0.0593447	6	miR-181abcd/4262;miR-146ac/146b-5p;miR-320abcd/4429;miR-216b/216b-5p;miR-494;miR-374ab	225027	Srsf7	serine/arginine-rich splicing factor 7
NM_016806	-0.059305	6	miR-543;miR-23abc/23b-3p;miR-326/330/330-5p;miR-203;miR-103a/107/107ab;miR-190/190ab	53379	Hnrnpa2b1	heterogeneous nuclear ribonucleoprotein A2/B1
NM_009622	-0.0592528	6	miR-181abcd/4262;miR-543;miR-139-5p;miR-23abc/23b-3p;miR-138/138ab;miR-374ab	432530	Adcy1	adenylate cyclase 1
NM_001162864	-0.0592494	6	miR-181abcd/4262;miR-199ab-5p;miR-543;miR-28-5p/708/1407/1653/3139;miR-31;miR-134/3118	106763	Ttbk1	tau tubulin kinase 1
NM_001174107	-0.0592367	6	miR-17/17-5p/20ab/20b-5p/93/106ab/427/518a-3p/519d;miR-101/101ab;miR-148ab-3p/152;miR-324-5p;miR-328a/328b-3p;miR-205/205ab	338372	Map3k9	mitogen-activated protein kinase kinase kinase 9
NM_001160251	-0.0592245	6	miR-543;miR-495/1192;miR-320abcd/4429;miR-488;miR-203;miR-494	226442	Zfp281	zinc finger protein 281
NM_177643	-0.0592245	6	miR-543;miR-495/1192;miR-320abcd/4429;miR-488;miR-203;miR-494	226442	Zfp281	zinc finger protein 281
NM_001080924	-0.0591869	6	miR-329/329ab/362-3p;miR-146ac/146b-5p;miR-23abc/23b-3p;miR-592/599;miR-203;miR-103a/107/107ab	407821	Znrf3	zinc and ring finger 3
NM_013528	-0.0591845	6	miR-181abcd/4262;miR-9/9ab;miR-543;miR-128/128ab;miR-27abc/27a-3p;miR-431	14583	Gfpt1	glutamine fructose-6-phosphate transaminase 1
NM_009274	-0.0591282	6	miR-17/17-5p/20ab/20b-5p/93/106ab/427/518a-3p/519d;miR-181abcd/4262;miR-101/101ab;miR-23abc/23b-3p;miR-377;miR-374ab	20817	Srpk2	serine/arginine-rich protein specific kinase 2
NM_019827	-0.0590993	6	miR-9/9ab;miR-199ab-5p;miR-101/101ab;miR-128/128ab;miR-23abc/23b-3p;miR-28-5p/708/1407/1653/3139	56637	Gsk3b	glycogen synthase kinase 3 beta
NM_030732	-0.0590979	6	miR-181abcd/4262;miR-148ab-3p/152;miR-320abcd/4429;miR-216b/216b-5p;miR-592/599;miR-103a/107/107ab	81004	Tbl1xr1	transducin (beta)-like 1X-linked receptor 1
NM_019651	-0.0590772	6	miR-181abcd/4262;miR-329/329ab/362-3p;miR-101/101ab;miR-128/128ab;miR-22/22-3p;miR-328a/328b-3p	56294	Ptpn9	protein tyrosine phosphatase, non-receptor type 9
NM_029928	-0.0590444	6	miR-128/128ab;miR-320abcd/4429;miR-335/335-5p;miR-340-5p;miR-122/122a/1352;miR-377	19263	Ptprb	protein tyrosine phosphatase, receptor type, B
NM_001077712	-0.0590217	6	miR-101/101ab;miR-495/1192;miR-320abcd/4429;miR-340-5p;miR-22/22-3p;miR-21/590-5p	20843	Stag2	stromal antigen 2
NM_021465	-0.0590217	6	miR-101/101ab;miR-495/1192;miR-320abcd/4429;miR-340-5p;miR-22/22-3p;miR-21/590-5p	20843	Stag2	stromal antigen 2
NM_001081216	-0.0590152	6	miR-17/17-5p/20ab/20b-5p/93/106ab/427/518a-3p/519d;miR-181abcd/4262;miR-9/9ab;miR-543;miR-148ab-3p/152;miR-340-5p	83946	Phip	pleckstrin homology domain interacting protein
NM_011699	-0.0590029	6	miR-181abcd/4262;miR-9/9ab;miR-199ab-5p;miR-340-5p;miR-22/22-3p;miR-134/3118	22343	Lin7c	lin-7 homolog C (C. elegans)
NM_001166531	-0.0589769	6	miR-17/17-5p/20ab/20b-5p/93/106ab/427/518a-3p/519d;miR-181abcd/4262;let-7/98/4458/4500;miR-320abcd/4429;miR-138/138ab;miR-134/3118	54650	Sfmbt1	Scm-like with four mbt domains 1
NM_001166532	-0.0589769	6	miR-17/17-5p/20ab/20b-5p/93/106ab/427/518a-3p/519d;miR-181abcd/4262;let-7/98/4458/4500;miR-320abcd/4429;miR-138/138ab;miR-134/3118	54650	Sfmbt1	Scm-like with four mbt domains 1
NM_019460	-0.0589769	6	miR-17/17-5p/20ab/20b-5p/93/106ab/427/518a-3p/519d;miR-181abcd/4262;let-7/98/4458/4500;miR-320abcd/4429;miR-138/138ab;miR-134/3118	54650	Sfmbt1	Scm-like with four mbt domains 1
NM_001038642	-0.0589588	6	miR-181abcd/4262;miR-9/9ab;miR-199ab-5p;miR-101/101ab;miR-139-5p;miR-495/1192	23871	Ets1	E26 avian leukemia oncogene 1, 5' domain
NM_011808	-0.0589588	6	miR-181abcd/4262;miR-9/9ab;miR-199ab-5p;miR-101/101ab;miR-139-5p;miR-495/1192	23871	Ets1	E26 avian leukemia oncogene 1, 5' domain
NM_029802	-0.0588887	6	miR-9/9ab;miR-488;miR-384/384-3p;miR-122/122a/1352;miR-22/22-3p;miR-192/215	76932	Arfip2	ADP-ribosylation factor interacting protein 2
NM_008078	-0.0588867	6	miR-17/17-5p/20ab/20b-5p/93/106ab/427/518a-3p/519d;miR-101/101ab;miR-128/128ab;miR-495/1192;miR-203;miR-31	14417	Gad2	glutamic acid decarboxylase 2
NM_001081548	-0.0588727	6	miR-329/329ab/362-3p;miR-101/101ab;miR-139-5p;miR-340-5p;miR-103a/107/107ab;miR-21/590-5p	68795	Ubr3	ubiquitin protein ligase E3 component n-recognin 3
NM_177783	-0.0588727	6	miR-329/329ab/362-3p;miR-101/101ab;miR-139-5p;miR-340-5p;miR-103a/107/107ab;miR-21/590-5p	68795	Ubr3	ubiquitin protein ligase E3 component n-recognin 3
NM_001122594	-0.0588658	6	miR-17/17-5p/20ab/20b-5p/93/106ab/427/518a-3p/519d;miR-128/128ab;miR-27abc/27a-3p;miR-149;miR-185/882/3473/4306/4644;miR-134/3118	244650	Phlpp2	PH domain and leucine rich repeat protein phosphatase 2
NM_212450	-0.0588654	6	miR-17/17-5p/20ab/20b-5p/93/106ab/427/518a-3p/519d;miR-139-5p;miR-138/138ab;miR-340-5p;miR-384/384-3p;miR-203	329506	Ctdspl2	CTD (carboxy-terminal domain, RNA polymerase II, polypeptide A) small phosphatase like 2
NM_010636	-0.0587982	6	miR-17/17-5p/20ab/20b-5p/93/106ab/427/518a-3p/519d;miR-9/9ab;miR-199ab-5p;miR-101/101ab;miR-138/138ab;miR-370	16597	Klf12	Kruppel-like factor 12
NM_010432	-0.0587668	6	miR-329/329ab/362-3p;miR-9/9ab;miR-543;miR-139-5p;miR-495/1192;miR-340-5p	15257	Hipk1	homeodomain interacting protein kinase 1
NM_001024526	-0.0587555	6	miR-181abcd/4262;miR-199ab-5p;miR-128/128ab;miR-27abc/27a-3p;miR-539/539-5p;miR-143/1721/4770	207214	Larp4	La ribonucleoprotein domain family, member 4
NM_001080948	-0.0587555	6	miR-181abcd/4262;miR-199ab-5p;miR-128/128ab;miR-27abc/27a-3p;miR-539/539-5p;miR-143/1721/4770	207214	Larp4	La ribonucleoprotein domain family, member 4
NM_027884	-0.0586661	6	miR-17/17-5p/20ab/20b-5p/93/106ab/427/518a-3p/519d;miR-181abcd/4262;miR-9/9ab;miR-340-5p;miR-31;miR-21/590-5p	21961	Tns1	tensin 1
NM_008514	-0.0586444	6	miR-27abc/27a-3p;miR-320abcd/4429;miR-539/539-5p;miR-340-5p;miR-205/205ab;miR-374ab	16974	Lrp6	low density lipoprotein receptor-related protein 6
NM_001033167	-0.0586355	6	miR-17/17-5p/20ab/20b-5p/93/106ab/427/518a-3p/519d;miR-9/9ab;let-7/98/4458/4500;miR-128/128ab;miR-27abc/27a-3p;miR-203	73102	Slc22a23	solute carrier family 22, member 23
NM_175642	-0.058595	6	miR-181abcd/4262;miR-543;miR-495/1192;miR-340-5p;miR-103a/107/107ab;miR-190/190ab	210933	Bai3	brain-specific angiogenesis inhibitor 3
NM_001081567	-0.0585872	6	miR-128/128ab;miR-27abc/27a-3p;miR-495/1192;miR-138/138ab;miR-203;miR-21/590-5p	26414	Mapk10	mitogen-activated protein kinase 10
NM_009158	-0.0585872	6	miR-128/128ab;miR-27abc/27a-3p;miR-495/1192;miR-138/138ab;miR-203;miR-21/590-5p	26414	Mapk10	mitogen-activated protein kinase 10
NM_177093	-0.0585868	6	let-7/98/4458/4500;miR-128/128ab;miR-326/330/330-5p;miR-205/205ab;miR-370;miR-136	320184	Lrrc58	leucine rich repeat containing 58
NM_001195031	-0.0585797	6	let-7/98/4458/4500;miR-148ab-3p/152;miR-149;miR-340-5p;miR-377;miR-21/590-5p	94212	Pag1	phosphoprotein associated with glycosphingolipid microdomains 1
NM_053182	-0.0585797	6	let-7/98/4458/4500;miR-148ab-3p/152;miR-149;miR-340-5p;miR-377;miR-21/590-5p	94212	Pag1	phosphoprotein associated with glycosphingolipid microdomains 1
NM_001038610	-0.0585719	6	miR-543;miR-23abc/23b-3p;miR-138/138ab;miR-384/384-3p;miR-374ab;miR-134/3118	13134	Dach1	dachshund 1 (Drosophila)
NM_007826	-0.0585719	6	miR-543;miR-23abc/23b-3p;miR-138/138ab;miR-384/384-3p;miR-374ab;miR-134/3118	13134	Dach1	dachshund 1 (Drosophila)
NM_001042591	-0.0585079	6	miR-181abcd/4262;miR-139-5p;miR-148ab-3p/152;miR-495/1192;miR-340-5p;miR-31	105171	Arrdc3	arrestin domain containing 3
NM_001081414	-0.0584857	6	miR-181abcd/4262;miR-543;miR-128/128ab;miR-27abc/27a-3p;miR-23abc/23b-3p;miR-22/22-3p	108071	Grm5	glutamate receptor, metabotropic 5
NM_001143834	-0.0584857	6	miR-181abcd/4262;miR-543;miR-128/128ab;miR-27abc/27a-3p;miR-23abc/23b-3p;miR-22/22-3p	108071	Grm5	glutamate receptor, metabotropic 5
NM_001130169	-0.0584485	6	miR-101/101ab;miR-216a;miR-539/539-5p;miR-216b/216b-5p;miR-18ab/4735-3p;miR-494	22680	Zfp207	zinc finger protein 207
NM_001130170	-0.0584485	6	miR-101/101ab;miR-216a;miR-539/539-5p;miR-216b/216b-5p;miR-18ab/4735-3p;miR-494	22680	Zfp207	zinc finger protein 207
NM_001130171	-0.0584485	6	miR-101/101ab;miR-216a;miR-539/539-5p;miR-216b/216b-5p;miR-18ab/4735-3p;miR-494	22680	Zfp207	zinc finger protein 207
NM_011751	-0.0584485	6	miR-101/101ab;miR-216a;miR-539/539-5p;miR-216b/216b-5p;miR-18ab/4735-3p;miR-494	22680	Zfp207	zinc finger protein 207
NM_133656	-0.0584241	6	miR-17/17-5p/20ab/20b-5p/93/106ab/427/518a-3p/519d;let-7/98/4458/4500;miR-320abcd/4429;miR-203;miR-328a/328b-3p;miR-374ab	12928	Crk	v-crk sarcoma virus CT10 oncogene homolog (avian)
NM_010518	-0.0584015	6	miR-101/101ab;miR-139-5p;miR-149;miR-203;miR-136;miR-143/1721/4770	16011	Igfbp5	insulin-like growth factor binding protein 5
NM_177740	-0.0583838	6	miR-17/17-5p/20ab/20b-5p/93/106ab/427/518a-3p/519d;miR-181abcd/4262;miR-199ab-5p;miR-101/101ab;miR-148ab-3p/152;miR-495/1192	244058	Rgma	repulsive guidance molecule family member A
NM_172841	-0.0583184	6	let-7/98/4458/4500;miR-128/128ab;miR-27abc/27a-3p;miR-103a/107/107ab;miR-122/122a/1352;miR-190/190ab	240726	Slco5a1	solute carrier organic anion transporter family, member 5A1
NM_172958	-0.0582576	6	miR-181abcd/4262;miR-128/128ab;miR-148ab-3p/152;miR-495/1192;miR-320abcd/4429;miR-374ab	268783	Mtmr12	myotubularin related protein 12
NM_027450	-0.0582442	6	miR-9/9ab;miR-128/128ab;miR-27abc/27a-3p;miR-335/335-5p;miR-377;miR-136	384009	Glipr2	GLI pathogenesis-related 2
NM_026244	-0.058173	6	miR-17/17-5p/20ab/20b-5p/93/106ab/427/518a-3p/519d;miR-9/9ab;miR-203;miR-31;miR-370;miR-494	328133	Slc39a9	solute carrier family 39 (zinc transporter), member 9
NM_145541	-0.0581653	6	miR-320abcd/4429;miR-149;miR-23abc/23b-3p;miR-539/539-5p;miR-324-5p;miR-203	109905	Rap1a	RAS-related protein-1a
NM_001038619	-0.058159	6	miR-149;miR-185/882/3473/4306/4644;miR-23abc/23b-3p;miR-203;miR-22/22-3p;miR-205/205ab	103967	Dnm3	dynamin 3
NM_001114611	-0.0580948	6	miR-101/101ab;miR-139-5p;miR-149;miR-340-5p;miR-384/384-3p;miR-328a/328b-3p	207227	Stxbp5l	syntaxin binding protein 5-like
NM_001114612	-0.0580948	6	miR-101/101ab;miR-139-5p;miR-149;miR-340-5p;miR-384/384-3p;miR-328a/328b-3p	207227	Stxbp5l	syntaxin binding protein 5-like
NM_001114613	-0.0580948	6	miR-101/101ab;miR-139-5p;miR-149;miR-340-5p;miR-384/384-3p;miR-328a/328b-3p	207227	Stxbp5l	syntaxin binding protein 5-like
NM_172440	-0.0580948	6	miR-101/101ab;miR-139-5p;miR-149;miR-340-5p;miR-384/384-3p;miR-328a/328b-3p	207227	Stxbp5l	syntaxin binding protein 5-like
NM_001003918	-0.0580759	6	miR-148ab-3p/152;miR-495/1192;miR-138/138ab;miR-340-5p;miR-22/22-3p;miR-205/205ab	252870	Usp7	ubiquitin specific peptidase 7
NM_010864	-0.0580623	6	miR-146ac/146b-5p;miR-139-5p;miR-539/539-5p;miR-190/190ab;miR-192/215;miR-31	17918	Myo5a	myosin VA
NM_018824	-0.0579806	6	miR-329/329ab/362-3p;miR-101/101ab;miR-139-5p;miR-539/539-5p;miR-138/138ab;miR-340-5p	54338	Slc23a2	solute carrier family 23 (nucleobase transporters), member 2
NM_139227	-0.057969	6	miR-199ab-5p;miR-495/1192;miR-23abc/23b-3p;miR-340-5p;miR-324-5p;miR-374ab	246103	Atxn7	ataxin 7
NM_001100452	-0.0579618	6	miR-9/9ab;miR-495/1192;miR-216a;miR-216b/216b-5p;miR-340-5p;miR-203	210982	Gltscr1l	GLTSCR1-like
NM_172600	-0.05785	6	miR-335/335-5p;miR-488;miR-103a/107/107ab;miR-28-5p/708/1407/1653/3139;miR-328a/328b-3p;miR-134/3118	218989	Tmem260	transmembrane protein 260
NM_011858	-0.0578262	6	miR-9/9ab;miR-185/882/3473/4306/4644;miR-138/138ab;miR-340-5p;miR-18ab/4735-3p;miR-31	23966	Tenm4	teneurin transmembrane protein 4
NM_001081320	-0.0577756	6	miR-17/17-5p/20ab/20b-5p/93/106ab/427/518a-3p/519d;let-7/98/4458/4500;miR-149;miR-488;miR-150/5127;miR-190/190ab	72023	Cyb561d1	cytochrome b-561 domain containing 1
NM_028061	-0.0577756	6	miR-17/17-5p/20ab/20b-5p/93/106ab/427/518a-3p/519d;let-7/98/4458/4500;miR-149;miR-488;miR-150/5127;miR-190/190ab	72023	Cyb561d1	cytochrome b-561 domain containing 1
NM_001109757	-0.0577661	6	miR-9/9ab;miR-148ab-3p/152;miR-495/1192;miR-340-5p;miR-205/205ab;miR-494	11977	Atp7a	ATPase, Cu++ transporting, alpha polypeptide
NM_009726	-0.0577661	6	miR-9/9ab;miR-148ab-3p/152;miR-495/1192;miR-340-5p;miR-205/205ab;miR-494	11977	Atp7a	ATPase, Cu++ transporting, alpha polypeptide
NM_001184706	-0.0577205	6	miR-9/9ab;miR-146ac/146b-5p;miR-320abcd/4429;miR-335/335-5p;miR-203;miR-122/122a/1352	211586	Tfdp2	transcription factor Dp 2
NM_001184708	-0.0577205	6	miR-9/9ab;miR-146ac/146b-5p;miR-320abcd/4429;miR-335/335-5p;miR-203;miR-122/122a/1352	211586	Tfdp2	transcription factor Dp 2
NM_001184709	-0.0577205	6	miR-9/9ab;miR-146ac/146b-5p;miR-320abcd/4429;miR-335/335-5p;miR-203;miR-122/122a/1352	211586	Tfdp2	transcription factor Dp 2
NM_001184710	-0.0577205	6	miR-9/9ab;miR-146ac/146b-5p;miR-320abcd/4429;miR-335/335-5p;miR-203;miR-122/122a/1352	211586	Tfdp2	transcription factor Dp 2
NM_001184711	-0.0577205	6	miR-9/9ab;miR-146ac/146b-5p;miR-320abcd/4429;miR-335/335-5p;miR-203;miR-122/122a/1352	211586	Tfdp2	transcription factor Dp 2
NM_178667	-0.0577205	6	miR-9/9ab;miR-146ac/146b-5p;miR-320abcd/4429;miR-335/335-5p;miR-203;miR-122/122a/1352	211586	Tfdp2	transcription factor Dp 2
NM_001127363	-0.0576223	6	miR-181abcd/4262;let-7/98/4458/4500;miR-495/1192;miR-23abc/23b-3p;miR-340-5p;miR-150/5127	212111	Inpp5a	inositol polyphosphate-5-phosphatase A
NM_183144	-0.0576223	6	miR-181abcd/4262;let-7/98/4458/4500;miR-495/1192;miR-23abc/23b-3p;miR-340-5p;miR-150/5127	212111	Inpp5a	inositol polyphosphate-5-phosphatase A
NM_172673	-0.0575913	6	let-7/98/4458/4500;miR-139-5p;miR-23abc/23b-3p;miR-488;miR-138/138ab;miR-143/1721/4770	228564	Frmd5	FERM domain containing 5
NM_175366	-0.0575715	6	miR-543;miR-101/101ab;miR-320abcd/4429;miR-190/190ab;miR-136;miR-374ab	108797	Mex3b	mex3 homolog B (C. elegans)
NM_021459	-0.0574638	6	miR-9/9ab;miR-128/128ab;miR-27abc/27a-3p;miR-335/335-5p;miR-31;miR-374ab	16392	Isl1	ISL1 transcription factor, LIM/homeodomain
NM_001042660	-0.0574521	6	miR-17/17-5p/20ab/20b-5p/93/106ab/427/518a-3p/519d;miR-181abcd/4262;miR-543;miR-216a;miR-340-5p;miR-21/590-5p	17131	Smad7	SMAD family member 7
NM_001169576	-0.0574455	6	miR-181abcd/4262;miR-9/9ab;miR-185/882/3473/4306/4644;miR-539/539-5p;miR-377;miR-374ab	22214	Ube2h	ubiquitin-conjugating enzyme E2H
NM_001169577	-0.0574455	6	miR-181abcd/4262;miR-9/9ab;miR-185/882/3473/4306/4644;miR-539/539-5p;miR-377;miR-374ab	22214	Ube2h	ubiquitin-conjugating enzyme E2H
NM_009459	-0.0574455	6	miR-181abcd/4262;miR-9/9ab;miR-185/882/3473/4306/4644;miR-539/539-5p;miR-377;miR-374ab	22214	Ube2h	ubiquitin-conjugating enzyme E2H
NM_010111	-0.0574332	6	miR-148ab-3p/152;miR-27abc/27a-3p;miR-320abcd/4429;miR-340-5p;miR-103a/107/107ab;miR-494	13642	Efnb2	ephrin B2
NM_008719	-0.0574246	6	miR-17/17-5p/20ab/20b-5p/93/106ab/427/518a-3p/519d;miR-199ab-5p;miR-320abcd/4429;miR-216a;miR-216b/216b-5p;miR-374ab	18143	Npas2	neuronal PAS domain protein 2
NM_133975	-0.0572828	6	miR-329/329ab/362-3p;miR-9/9ab;miR-539/539-5p;miR-377;miR-494;miR-374ab	14897	Trip12	thyroid hormone receptor interactor 12
NM_001111051	-0.05722	6	miR-181abcd/4262;miR-543;miR-488;miR-384/384-3p;miR-377;miR-143/1721/4770	13175	Dclk1	doublecortin-like kinase 1
NM_001111052	-0.05722	6	miR-181abcd/4262;miR-543;miR-488;miR-384/384-3p;miR-377;miR-143/1721/4770	13175	Dclk1	doublecortin-like kinase 1
NM_001195538	-0.05722	6	miR-181abcd/4262;miR-543;miR-488;miR-384/384-3p;miR-377;miR-143/1721/4770	13175	Dclk1	doublecortin-like kinase 1
NM_001195539	-0.05722	6	miR-181abcd/4262;miR-543;miR-488;miR-384/384-3p;miR-377;miR-143/1721/4770	13175	Dclk1	doublecortin-like kinase 1
NM_019978	-0.05722	6	miR-181abcd/4262;miR-543;miR-488;miR-384/384-3p;miR-377;miR-143/1721/4770	13175	Dclk1	doublecortin-like kinase 1
NM_010095	-0.0571879	6	miR-329/329ab/362-3p;miR-539/539-5p;miR-488;miR-138/138ab;miR-384/384-3p;miR-592/599	13592	Ebf2	early B cell factor 2
NM_008468	-0.0571652	6	miR-146ac/146b-5p;miR-128/128ab;miR-27abc/27a-3p;miR-150/5127;miR-18ab/4735-3p;miR-192/215	16650	Kpna6	karyopherin (importin) alpha 6
NM_080708	-0.0571301	6	miR-128/128ab;miR-27abc/27a-3p;miR-149;miR-23abc/23b-3p;miR-18ab/4735-3p;miR-494	140780	Bmp2k	BMP2 inducible kinase
NM_001081557	-0.0570068	6	miR-17/17-5p/20ab/20b-5p/93/106ab/427/518a-3p/519d;miR-101/101ab;miR-23abc/23b-3p;miR-340-5p;miR-431;miR-377	100072	Camta1	calmodulin binding transcription activator 1
NM_144846	-0.0569663	6	miR-128/128ab;miR-27abc/27a-3p;miR-320abcd/4429;miR-488;miR-592/599;miR-22/22-3p	223601	Fam49b	family with sequence similarity 49, member B
NM_001080932	-0.0569221	6	miR-543;miR-148ab-3p/152;miR-495/1192;miR-320abcd/4429;miR-203;miR-122/122a/1352	68837	Foxk2	forkhead box K2
NM_011169	-0.0568899	6	miR-9/9ab;let-7/98/4458/4500;miR-101/101ab;miR-23abc/23b-3p;miR-31;miR-136	19116	Prlr	prolactin receptor
NM_207659	-0.0567961	6	miR-17/17-5p/20ab/20b-5p/93/106ab/427/518a-3p/519d;miR-185/882/3473/4306/4644;miR-539/539-5p;miR-340-5p;miR-203;miR-31	320191	Hook3	hook homolog 3 (Drosophila)
NM_001001335	-0.0567646	6	let-7/98/4458/4500;miR-543;miR-149;miR-185/882/3473/4306/4644;miR-23abc/23b-3p;miR-335/335-5p	231999	Plekha8	pleckstrin homology domain containing, family A (phosphoinositide binding specific) member 8
NM_001164361	-0.0567646	6	let-7/98/4458/4500;miR-543;miR-149;miR-185/882/3473/4306/4644;miR-23abc/23b-3p;miR-335/335-5p	231999	Plekha8	pleckstrin homology domain containing, family A (phosphoinositide binding specific) member 8
NM_007564	-0.0567125	6	miR-181abcd/4262;miR-128/128ab;miR-495/1192;miR-320abcd/4429;miR-377;miR-31	12192	Zfp36l1	zinc finger protein 36, C3H type-like 1
NM_008037	-0.0566511	6	miR-17/17-5p/20ab/20b-5p/93/106ab/427/518a-3p/519d;miR-101/101ab;miR-138/138ab;miR-203;miR-18ab/4735-3p;miR-143/1721/4770	14284	Fosl2	fos-like antigen 2
NM_009670	-0.0564723	6	miR-27abc/27a-3p;miR-488;miR-592/599;miR-18ab/4735-3p;miR-103a/107/107ab;miR-370	11735	Ank3	ankyrin 3, epithelial
NM_146005	-0.0564723	6	miR-27abc/27a-3p;miR-488;miR-592/599;miR-18ab/4735-3p;miR-103a/107/107ab;miR-370	11735	Ank3	ankyrin 3, epithelial
NM_170687	-0.0564723	6	miR-27abc/27a-3p;miR-488;miR-592/599;miR-18ab/4735-3p;miR-103a/107/107ab;miR-370	11735	Ank3	ankyrin 3, epithelial
NM_170688	-0.0564723	6	miR-27abc/27a-3p;miR-488;miR-592/599;miR-18ab/4735-3p;miR-103a/107/107ab;miR-370	11735	Ank3	ankyrin 3, epithelial
NM_170689	-0.0564723	6	miR-27abc/27a-3p;miR-488;miR-592/599;miR-18ab/4735-3p;miR-103a/107/107ab;miR-370	11735	Ank3	ankyrin 3, epithelial
NM_170690	-0.0564723	6	miR-27abc/27a-3p;miR-488;miR-592/599;miR-18ab/4735-3p;miR-103a/107/107ab;miR-370	11735	Ank3	ankyrin 3, epithelial
NM_170728	-0.0564723	6	miR-27abc/27a-3p;miR-488;miR-592/599;miR-18ab/4735-3p;miR-103a/107/107ab;miR-370	11735	Ank3	ankyrin 3, epithelial
NM_170729	-0.0564723	6	miR-27abc/27a-3p;miR-488;miR-592/599;miR-18ab/4735-3p;miR-103a/107/107ab;miR-370	11735	Ank3	ankyrin 3, epithelial
NM_170730	-0.0564723	6	miR-27abc/27a-3p;miR-488;miR-592/599;miR-18ab/4735-3p;miR-103a/107/107ab;miR-370	11735	Ank3	ankyrin 3, epithelial
NM_009767	-0.0564504	6	miR-17/17-5p/20ab/20b-5p/93/106ab/427/518a-3p/519d;miR-181abcd/4262;let-7/98/4458/4500;miR-324-5p;miR-103a/107/107ab;miR-21/590-5p	12212	Chic1	cysteine-rich hydrophobic domain 1
NM_016786	-0.0563259	6	miR-543;miR-27abc/27a-3p;miR-377;miR-31;miR-494;miR-21/590-5p	53323	Ube2k	ubiquitin-conjugating enzyme E2K
NM_023908	-0.0562348	6	miR-146ac/146b-5p;miR-128/128ab;miR-138/138ab;miR-326/330/330-5p;miR-324-5p;miR-134/3118	108116	Slco3a1	solute carrier organic anion transporter family, member 3a1
NM_024452	-0.0562006	6	miR-17/17-5p/20ab/20b-5p/93/106ab/427/518a-3p/519d;miR-181abcd/4262;miR-185/882/3473/4306/4644;miR-384/384-3p;miR-122/122a/1352;miR-28-5p/708/1407/1653/3139	269593	Luzp1	leucine zipper protein 1
NM_175400	-0.0557369	6	miR-335/335-5p;miR-340-5p;miR-324-5p;miR-150/5127;miR-22/22-3p;miR-31	109079	Sephs1	selenophosphate synthetase 1
NM_145824	-0.0554006	6	miR-199ab-5p;miR-216a;miR-216b/216b-5p;miR-328a/328b-3p;miR-494;miR-143/1721/4770	74334	Ranbp10	RAN binding protein 10
NM_001025559	-0.0553837	6	miR-181abcd/4262;miR-199ab-5p;miR-101/101ab;miR-23abc/23b-3p;miR-216a;miR-143/1721/4770	20679	Sox6	SRY (sex determining region Y)-box 6
NM_001025560	-0.0553837	6	miR-181abcd/4262;miR-199ab-5p;miR-101/101ab;miR-23abc/23b-3p;miR-216a;miR-143/1721/4770	20679	Sox6	SRY (sex determining region Y)-box 6
NM_011445	-0.0553837	6	miR-181abcd/4262;miR-199ab-5p;miR-101/101ab;miR-23abc/23b-3p;miR-216a;miR-143/1721/4770	20679	Sox6	SRY (sex determining region Y)-box 6
NM_031391	-0.0552452	6	miR-128/128ab;miR-139-5p;miR-27abc/27a-3p;miR-488;miR-340-5p;miR-18ab/4735-3p	83602	Gtf2a1	general transcription factor II A, 1
NM_175335	-0.0552452	6	miR-128/128ab;miR-139-5p;miR-27abc/27a-3p;miR-488;miR-340-5p;miR-18ab/4735-3p	83602	Gtf2a1	general transcription factor II A, 1
NM_027144	-0.054949	6	miR-148ab-3p/152;miR-495/1192;miR-22/22-3p;miR-370;miR-494;miR-21/590-5p	69632	Arhgef12	Rho guanine nucleotide exchange factor (GEF) 12
NM_144866	-0.0546994	6	miR-495/1192;miR-335/335-5p;miR-216a;miR-150/5127;miR-28-5p/708/1407/1653/3139;miR-136	225363	Etf1	eukaryotic translation termination factor 1
NM_001080814	-0.0544084	6	miR-128/128ab;miR-335/335-5p;miR-326/330/330-5p;miR-340-5p;miR-592/599;miR-31	270120	Fat3	FAT tumor suppressor homolog 3 (Drosophila)
NM_001081359	-0.0477566	5	miR-17/17-5p/20ab/20b-5p/93/106ab/427/518a-3p/519d;miR-9/9ab;miR-128/128ab;miR-27abc/27a-3p;miR-340-5p	70790	Ubr5	ubiquitin protein ligase E3 component n-recognin 5
NM_001112721	-0.0477566	5	miR-17/17-5p/20ab/20b-5p/93/106ab/427/518a-3p/519d;miR-9/9ab;miR-128/128ab;miR-27abc/27a-3p;miR-340-5p	70790	Ubr5	ubiquitin protein ligase E3 component n-recognin 5
NM_023670	-0.0476866	5	miR-181abcd/4262;miR-9/9ab;let-7/98/4458/4500;miR-320abcd/4429;miR-340-5p	140488	Igf2bp3	insulin-like growth factor 2 mRNA binding protein 3
NM_029793	-0.0476428	5	miR-17/17-5p/20ab/20b-5p/93/106ab/427/518a-3p/519d;miR-181abcd/4262;miR-27abc/27a-3p;miR-340-5p;miR-374ab	76899	Golga1	golgi autoantigen, golgin subfamily a, 1
NM_027373	-0.0475722	5	miR-181abcd/4262;miR-9/9ab;miR-101/101ab;miR-128/128ab;miR-27abc/27a-3p	70292	Afap1	actin filament associated protein 1
NM_025773	-0.0475692	5	miR-17/17-5p/20ab/20b-5p/93/106ab/427/518a-3p/519d;miR-128/128ab;miR-148ab-3p/152;miR-27abc/27a-3p;miR-340-5p	66799	Ube2w	ubiquitin-conjugating enzyme E2W (putative)
NM_001195284	-0.0474599	5	miR-17/17-5p/20ab/20b-5p/93/106ab/427/518a-3p/519d;miR-181abcd/4262;miR-9/9ab;let-7/98/4458/4500;miR-539/539-5p	319636	Fsd1l	fibronectin type III and SPRY domain containing 1-like
NM_133815	-0.0474564	5	miR-181abcd/4262;let-7/98/4458/4500;miR-148ab-3p/152;miR-23abc/23b-3p;miR-340-5p	98386	Lbr	lamin B receptor
NM_177561	-0.0473996	5	miR-17/17-5p/20ab/20b-5p/93/106ab/427/518a-3p/519d;miR-128/128ab;miR-27abc/27a-3p;miR-320abcd/4429;miR-23abc/23b-3p	69727	Usp46	ubiquitin specific peptidase 46
NM_011584	-0.0472392	5	miR-181abcd/4262;miR-543;miR-101/101ab;miR-27abc/27a-3p;miR-340-5p	353187	Nr1d2	nuclear receptor subfamily 1, group D, member 2
NM_001037725	-0.0472288	5	miR-17/17-5p/20ab/20b-5p/93/106ab/427/518a-3p/519d;miR-9/9ab;miR-320abcd/4429;miR-340-5p;miR-103a/107/107ab	72750	Fam117b	family with sequence similarity 117, member B
NM_015755	-0.0472	5	miR-9/9ab;miR-543;miR-27abc/27a-3p;miR-340-5p;miR-374ab	26559	Hunk	hormonally upregulated Neu-associated kinase
NM_011247	-0.047181	5	miR-101/101ab;miR-128/128ab;miR-27abc/27a-3p;miR-320abcd/4429;miR-340-5p	19647	Rbbp6	retinoblastoma binding protein 6
NM_198625	-0.0470777	5	miR-17/17-5p/20ab/20b-5p/93/106ab/427/518a-3p/519d;miR-101/101ab;miR-128/128ab;miR-148ab-3p/152;miR-27abc/27a-3p	244654	Mtss1l	metastasis suppressor 1-like
NM_019425	-0.0470515	5	miR-9/9ab;miR-128/128ab;miR-148ab-3p/152;miR-27abc/27a-3p;miR-103a/107/107ab	54342	Gnpnat1	glucosamine-phosphate N-acetyltransferase 1
NM_029426	-0.0469403	5	miR-101/101ab;miR-128/128ab;miR-27abc/27a-3p;miR-340-5p;miR-22/22-3p	75770	Brsk2	BR serine/threonine kinase 2
NM_183173	-0.0468963	5	miR-181abcd/4262;let-7/98/4458/4500;miR-128/128ab;miR-27abc/27a-3p;miR-150/5127	237761	Sowaha	sosondowah ankyrin repeat domain family member A
NM_138744	-0.046889	5	miR-17/17-5p/20ab/20b-5p/93/106ab/427/518a-3p/519d;miR-181abcd/4262;miR-9/9ab;miR-101/101ab;miR-139-5p	99167	Ssx2ip	synovial sarcoma, X breakpoint 2 interacting protein
NM_053090	-0.0468865	5	miR-128/128ab;miR-27abc/27a-3p;miR-340-5p;miR-203;miR-205/205ab	84652	Fam126a	family with sequence similarity 126, member A
NM_182994	-0.0468749	5	miR-17/17-5p/20ab/20b-5p/93/106ab/427/518a-3p/519d;miR-181abcd/4262;let-7/98/4458/4500;miR-543;miR-340-5p	75423	Arl5a	ADP-ribosylation factor-like 5A
NM_008441	-0.0468671	5	miR-181abcd/4262;miR-9/9ab;let-7/98/4458/4500;miR-199ab-5p;miR-101/101ab	16561	Kif1b	kinesin family member 1B
NM_172734	-0.0468565	5	miR-9/9ab;miR-128/128ab;miR-148ab-3p/152;miR-23abc/23b-3p;miR-374ab	232533	Stk38l	serine/threonine kinase 38 like
NM_178280	-0.0468388	5	miR-17/17-5p/20ab/20b-5p/93/106ab/427/518a-3p/519d;let-7/98/4458/4500;miR-340-5p;miR-205/205ab;miR-374ab	20689	Sall3	sal-like 3 (Drosophila)
NM_027629	-0.0468083	5	miR-17/17-5p/20ab/20b-5p/93/106ab/427/518a-3p/519d;let-7/98/4458/4500;miR-128/128ab;miR-148ab-3p/152;miR-27abc/27a-3p	70974	Pgm2l1	phosphoglucomutase 2-like 1
NM_133722	-0.0467792	5	miR-199ab-5p;miR-101/101ab;miR-27abc/27a-3p;miR-495/1192;miR-340-5p	70178	Abhd17c	abhydrolase domain containing 17C
NM_172992	-0.0467562	5	miR-17/17-5p/20ab/20b-5p/93/106ab/427/518a-3p/519d;miR-181abcd/4262;miR-9/9ab;miR-320abcd/4429;miR-143/1721/4770	68770	Phtf2	putative homeodomain transcription factor 2
NM_010749	-0.0467225	5	miR-17/17-5p/20ab/20b-5p/93/106ab/427/518a-3p/519d;miR-9/9ab;miR-199ab-5p;miR-543;miR-23abc/23b-3p	17113	M6pr	mannose-6-phosphate receptor, cation dependent
NM_001081750	-0.046683	5	miR-17/17-5p/20ab/20b-5p/93/106ab/427/518a-3p/519d;miR-181abcd/4262;miR-320abcd/4429;miR-340-5p;miR-384/384-3p	269704	Zfp664	zinc finger protein 664
NM_181073	-0.0466532	5	let-7/98/4458/4500;miR-199ab-5p;miR-128/128ab;miR-148ab-3p/152;miR-27abc/27a-3p	211945	Plekhh1	pleckstrin homology domain containing, family H (with MyTH4 domain) member 1
NM_001005341	-0.046626	5	miR-17/17-5p/20ab/20b-5p/93/106ab/427/518a-3p/519d;miR-9/9ab;miR-128/128ab;miR-27abc/27a-3p;miR-340-5p	77864	Ypel2	yippee-like 2 (Drosophila)
NM_199032	-0.046617	5	let-7/98/4458/4500;miR-128/128ab;miR-27abc/27a-3p;miR-495/1192;miR-592/599	381644	Cep135	centrosomal protein 135
NM_133758	-0.0466081	5	let-7/98/4458/4500;miR-101/101ab;miR-148ab-3p/152;miR-138/138ab;miR-340-5p	74996	Usp47	ubiquitin specific peptidase 47
NM_177249	-0.0466081	5	let-7/98/4458/4500;miR-101/101ab;miR-148ab-3p/152;miR-138/138ab;miR-340-5p	74996	Usp47	ubiquitin specific peptidase 47
NM_181395	-0.0465934	5	miR-9/9ab;let-7/98/4458/4500;miR-23abc/23b-3p;miR-488;miR-203	69675	Pxdn	peroxidasin homolog (Drosophila)
NM_028894	-0.0465815	5	let-7/98/4458/4500;miR-27abc/27a-3p;miR-495/1192;miR-23abc/23b-3p;miR-138/138ab	74365	Lonrf3	LON peptidase N-terminal domain and ring finger 3
NM_010717	-0.0464943	5	miR-17/17-5p/20ab/20b-5p/93/106ab/427/518a-3p/519d;miR-128/128ab;miR-27abc/27a-3p;miR-138/138ab;miR-143/1721/4770	16885	Limk1	LIM-domain containing, protein kinase
NM_001163671	-0.0464901	5	miR-17/17-5p/20ab/20b-5p/93/106ab/427/518a-3p/519d;let-7/98/4458/4500;miR-340-5p;miR-203;miR-136	26420	Mapk9	mitogen-activated protein kinase 9
NM_001163672	-0.0464901	5	miR-17/17-5p/20ab/20b-5p/93/106ab/427/518a-3p/519d;let-7/98/4458/4500;miR-340-5p;miR-203;miR-136	26420	Mapk9	mitogen-activated protein kinase 9
NM_016961	-0.0464901	5	miR-17/17-5p/20ab/20b-5p/93/106ab/427/518a-3p/519d;let-7/98/4458/4500;miR-340-5p;miR-203;miR-136	26420	Mapk9	mitogen-activated protein kinase 9
NM_207692	-0.0464901	5	miR-17/17-5p/20ab/20b-5p/93/106ab/427/518a-3p/519d;let-7/98/4458/4500;miR-340-5p;miR-203;miR-136	26420	Mapk9	mitogen-activated protein kinase 9
NM_172599	-0.0464847	5	miR-17/17-5p/20ab/20b-5p/93/106ab/427/518a-3p/519d;miR-9/9ab;miR-199ab-5p;miR-148ab-3p/152;miR-203	100504663	Atg14	autophagy related 14
NM_001214911	-0.0464831	5	miR-181abcd/4262;miR-9/9ab;let-7/98/4458/4500;miR-543;miR-28-5p/708/1407/1653/3139	668225	Fignl2	fidgetin-like 2
NM_007936	-0.046465	5	miR-17/17-5p/20ab/20b-5p/93/106ab/427/518a-3p/519d;miR-181abcd/4262;let-7/98/4458/4500;miR-374ab;miR-21/590-5p	13838	Epha4	Eph receptor A4
NM_026376	-0.0464515	5	let-7/98/4458/4500;miR-199ab-5p;miR-128/128ab;miR-27abc/27a-3p;miR-340-5p	67784	Plxnd1	plexin D1
NM_001163154	-0.0464501	5	miR-17/17-5p/20ab/20b-5p/93/106ab/427/518a-3p/519d;miR-148ab-3p/152;miR-23abc/23b-3p;miR-340-5p;miR-203	14009	Etv1	ets variant 1
NM_007960	-0.0464501	5	miR-17/17-5p/20ab/20b-5p/93/106ab/427/518a-3p/519d;miR-148ab-3p/152;miR-23abc/23b-3p;miR-340-5p;miR-203	14009	Etv1	ets variant 1
NM_029364	-0.0464468	5	let-7/98/4458/4500;miR-128/128ab;miR-27abc/27a-3p;miR-103a/107/107ab;miR-143/1721/4770	75612	Gns	glucosamine (N-acetyl)-6-sulfatase
NM_001160229	-0.0464434	5	let-7/98/4458/4500;miR-128/128ab;miR-138/138ab;miR-340-5p;miR-143/1721/4770	27081	Zfp275	zinc finger protein 275
NM_031494	-0.0464434	5	let-7/98/4458/4500;miR-128/128ab;miR-138/138ab;miR-340-5p;miR-143/1721/4770	27081	Zfp275	zinc finger protein 275
NM_009443	-0.0464352	5	miR-17/17-5p/20ab/20b-5p/93/106ab/427/518a-3p/519d;miR-9/9ab;miR-128/128ab;miR-148ab-3p/152;miR-27abc/27a-3p	22134	Tgoln1	trans-golgi network protein
NM_198303	-0.0464259	5	miR-17/17-5p/20ab/20b-5p/93/106ab/427/518a-3p/519d;let-7/98/4458/4500;miR-199ab-5p;miR-488;miR-340-5p	226982	Eif5b	eukaryotic translation initiation factor 5B
NM_175303	-0.0463954	5	miR-9/9ab;let-7/98/4458/4500;miR-128/128ab;miR-27abc/27a-3p;miR-205/205ab	99377	Sall4	sal-like 4 (Drosophila)
NM_201395	-0.0463954	5	miR-9/9ab;let-7/98/4458/4500;miR-128/128ab;miR-27abc/27a-3p;miR-205/205ab	99377	Sall4	sal-like 4 (Drosophila)
NM_201396	-0.0463954	5	miR-9/9ab;let-7/98/4458/4500;miR-128/128ab;miR-27abc/27a-3p;miR-205/205ab	99377	Sall4	sal-like 4 (Drosophila)
NM_010450	-0.0463609	5	miR-181abcd/4262;miR-9/9ab;miR-23abc/23b-3p;miR-192/215;miR-374ab	15396	Hoxa11	homeobox A11
NM_172925	-0.0463237	5	let-7/98/4458/4500;miR-128/128ab;miR-27abc/27a-3p;miR-326/330/330-5p;miR-205/205ab	244923	Klhl31	kelch-like 31
NM_025541	-0.0463138	5	miR-17/17-5p/20ab/20b-5p/93/106ab/427/518a-3p/519d;miR-139-5p;miR-23abc/23b-3p;miR-340-5p;miR-21/590-5p	66403	Asf1a	anti-silencing function 1A histone chaperone
NM_175224	-0.0462986	5	miR-17/17-5p/20ab/20b-5p/93/106ab/427/518a-3p/519d;miR-181abcd/4262;miR-543;miR-101/101ab;miR-326/330/330-5p	75624	Metap1	methionyl aminopeptidase 1
NM_153155	-0.0462918	5	miR-9/9ab;miR-320abcd/4429;miR-23abc/23b-3p;miR-103a/107/107ab;miR-377	227580	C1ql3	C1q-like 3
NM_001029912	-0.0462858	5	let-7/98/4458/4500;miR-101/101ab;miR-539/539-5p;miR-326/330/330-5p;miR-340-5p	74464	Zswim5	zinc finger SWIM-type containing 5
NM_013724	-0.0462775	5	miR-101/101ab;miR-128/128ab;miR-139-5p;miR-27abc/27a-3p;miR-23abc/23b-3p	27206	Nrk	Nik related kinase
NM_172664	-0.0462569	5	miR-181abcd/4262;miR-9/9ab;miR-23abc/23b-3p;miR-103a/107/107ab;miR-205/205ab	228012	Tlk1	tousled-like kinase 1
NM_028815	-0.046254	5	miR-17/17-5p/20ab/20b-5p/93/106ab/427/518a-3p/519d;miR-181abcd/4262;miR-495/1192;miR-340-5p;miR-205/205ab	74201	Cep97	centrosomal protein 97
NM_018821	-0.0462383	5	miR-17/17-5p/20ab/20b-5p/93/106ab/427/518a-3p/519d;miR-128/128ab;miR-27abc/27a-3p;miR-23abc/23b-3p;miR-203	54607	Socs6	suppressor of cytokine signaling 6
NM_172507	-0.046235	5	miR-9/9ab;miR-128/128ab;miR-27abc/27a-3p;miR-384/384-3p;miR-31	212531	Sh3bgrl2	SH3 domain binding glutamic acid-rich protein like 2
NM_025980	-0.0462303	5	miR-543;miR-128/128ab;miR-148ab-3p/152;miR-27abc/27a-3p;miR-340-5p	67122	Nrarp	Notch-regulated ankyrin repeat protein
NM_181585	-0.0462295	5	miR-181abcd/4262;miR-9/9ab;miR-148ab-3p/152;miR-27abc/27a-3p;miR-23abc/23b-3p	18710	Pik3r3	phosphatidylinositol 3 kinase, regulatory subunit, polypeptide 3 (p55)
NM_001033375	-0.0462211	5	miR-128/128ab;miR-139-5p;miR-27abc/27a-3p;miR-495/1192;miR-103a/107/107ab	319277	A230046K03Rik	RIKEN cDNA A230046K03 gene
NM_153413	-0.0461905	5	let-7/98/4458/4500;miR-101/101ab;miR-23abc/23b-3p;miR-340-5p;miR-22/22-3p	208869	Dock3	dedicator of cyto-kinesis 3
NM_198111	-0.0461886	5	miR-181abcd/4262;let-7/98/4458/4500;miR-543;miR-203;miR-143/1721/4770	238161	Akap6	A kinase (PRKA) anchor protein 6
NM_028722	-0.046184	5	miR-17/17-5p/20ab/20b-5p/93/106ab/427/518a-3p/519d;miR-128/128ab;miR-27abc/27a-3p;miR-21/590-5p;miR-143/1721/4770	74026	Msl1	male-specific lethal 1 homolog (Drosophila)
NM_001031772	-0.0461721	5	miR-181abcd/4262;miR-9/9ab;let-7/98/4458/4500;miR-23abc/23b-3p;miR-216a	380669	Lin28b	lin-28 homolog B (C. elegans)
NM_194340	-0.0461579	5	miR-17/17-5p/20ab/20b-5p/93/106ab/427/518a-3p/519d;let-7/98/4458/4500;miR-27abc/27a-3p;miR-23abc/23b-3p;miR-103a/107/107ab	215476	Prr14l	proline rich 14-like
NM_172815	-0.0461422	5	miR-181abcd/4262;let-7/98/4458/4500;miR-543;miR-101/101ab;miR-21/590-5p	239405	Rspo2	R-spondin 2 homolog (Xenopus laevis)
NM_021423	-0.0461317	5	miR-128/128ab;miR-27abc/27a-3p;miR-340-5p;miR-494;miR-374ab	58234	Shank3	SH3/ankyrin domain gene 3
NM_198414	-0.0461237	5	miR-27abc/27a-3p;miR-495/1192;miR-23abc/23b-3p;miR-592/599;miR-103a/107/107ab	75552	Paqr9	progestin and adipoQ receptor family member IX
NM_008246	-0.0461091	5	miR-320abcd/4429;miR-23abc/23b-3p;miR-539/539-5p;miR-340-5p;miR-31	15247	Hiat1	hippocampus abundant gene transcript 1
NM_181401	-0.0461086	5	miR-17/17-5p/20ab/20b-5p/93/106ab/427/518a-3p/519d;miR-128/128ab;miR-320abcd/4429;miR-23abc/23b-3p;miR-340-5p	100201	Tmem64	transmembrane protein 64
NM_025967	-0.0461012	5	miR-181abcd/4262;miR-9/9ab;miR-320abcd/4429;miR-340-5p;miR-377	67102	D16Ertd472e	DNA segment, Chr 16, ERATO Doi 472, expressed
NM_001079686	-0.04609	5	miR-181abcd/4262;miR-543;miR-23abc/23b-3p;miR-22/22-3p;miR-374ab	64009	Syne1	spectrin repeat containing, nuclear envelope 1
NM_022027	-0.04609	5	miR-181abcd/4262;miR-543;miR-23abc/23b-3p;miR-22/22-3p;miR-374ab	64009	Syne1	spectrin repeat containing, nuclear envelope 1
NM_029492	-0.0460827	5	miR-9/9ab;miR-539/539-5p;miR-340-5p;miR-203;miR-494	75965	Zdhhc20	zinc finger, DHHC domain containing 20
NM_001205043	-0.0460446	5	miR-181abcd/4262;miR-148ab-3p/152;miR-23abc/23b-3p;miR-138/138ab;miR-22/22-3p	16468	Jarid2	jumonji, AT rich interactive domain 2
NM_001205044	-0.0460446	5	miR-181abcd/4262;miR-148ab-3p/152;miR-23abc/23b-3p;miR-138/138ab;miR-22/22-3p	16468	Jarid2	jumonji, AT rich interactive domain 2
NM_021878	-0.0460446	5	miR-181abcd/4262;miR-148ab-3p/152;miR-23abc/23b-3p;miR-138/138ab;miR-22/22-3p	16468	Jarid2	jumonji, AT rich interactive domain 2
NM_175310	-0.0460396	5	miR-543;miR-101/101ab;miR-128/128ab;miR-27abc/27a-3p;miR-340-5p	100710	Pds5b	PDS5, regulator of cohesion maintenance, homolog B (S. cerevisiae)
NM_001003898	-0.0460392	5	miR-181abcd/4262;miR-329/329ab/362-3p;miR-543;miR-27abc/27a-3p;miR-103a/107/107ab	230908	Tardbp	TAR DNA binding protein
NM_001003899	-0.0460392	5	miR-181abcd/4262;miR-329/329ab/362-3p;miR-543;miR-27abc/27a-3p;miR-103a/107/107ab	230908	Tardbp	TAR DNA binding protein
NM_001008545	-0.0460392	5	miR-181abcd/4262;miR-329/329ab/362-3p;miR-543;miR-27abc/27a-3p;miR-103a/107/107ab	230908	Tardbp	TAR DNA binding protein
NM_001008546	-0.0460392	5	miR-181abcd/4262;miR-329/329ab/362-3p;miR-543;miR-27abc/27a-3p;miR-103a/107/107ab	230908	Tardbp	TAR DNA binding protein
NM_010181	-0.0460386	5	miR-9/9ab;miR-101/101ab;miR-139-5p;miR-23abc/23b-3p;miR-22/22-3p	14119	Fbn2	fibrillin 2
NM_145420	-0.0460368	5	miR-101/101ab;miR-148ab-3p/152;miR-23abc/23b-3p;miR-340-5p;miR-431	216080	Ube2d1	ubiquitin-conjugating enzyme E2D 1
NM_001164597	-0.0460366	5	miR-17/17-5p/20ab/20b-5p/93/106ab/427/518a-3p/519d;let-7/98/4458/4500;miR-146ac/146b-5p;miR-199ab-5p;miR-23abc/23b-3p	269401	Znf512b	zinc finger protein 512B
NM_172858	-0.0460361	5	miR-17/17-5p/20ab/20b-5p/93/106ab/427/518a-3p/519d;miR-181abcd/4262;miR-543;miR-320abcd/4429;miR-185/882/3473/4306/4644	241656	Pak7	p21 protein (Cdc42/Rac)-activated kinase 7
NM_145393	-0.0460088	5	miR-181abcd/4262;miR-543;miR-495/1192;miR-203;miR-494	213541	Ythdf2	YTH domain family 2
NM_011276	-0.0459964	5	miR-17/17-5p/20ab/20b-5p/93/106ab/427/518a-3p/519d;miR-181abcd/4262;miR-199ab-5p;miR-148ab-3p/152;miR-335/335-5p	19820	Rlim	ring finger protein, LIM domain interacting
NM_199307	-0.0459925	5	miR-199ab-5p;miR-101/101ab;miR-128/128ab;miR-139-5p;miR-27abc/27a-3p	230857	Ece1	endothelin converting enzyme 1
NM_008506	-0.0459695	5	miR-17/17-5p/20ab/20b-5p/93/106ab/427/518a-3p/519d;let-7/98/4458/4500;miR-101/101ab;miR-22/22-3p;miR-21/590-5p	16918	Mycl	v-myc myelocytomatosis viral oncogene homolog, lung carcinoma derived (avian)
NM_172543	-0.045966	5	miR-17/17-5p/20ab/20b-5p/93/106ab/427/518a-3p/519d;miR-9/9ab;miR-543;miR-22/22-3p;miR-143/1721/4770	215512	Fam117a	family with sequence similarity 117, member A
NM_008737	-0.0459613	5	miR-9/9ab;miR-148ab-3p/152;miR-320abcd/4429;miR-539/539-5p;miR-340-5p	18186	Nrp1	neuropilin 1
NM_001001806	-0.0459558	5	miR-181abcd/4262;miR-101/101ab;miR-128/128ab;miR-27abc/27a-3p;miR-216b/216b-5p	12193	Zfp36l2	zinc finger protein 36, C3H type-like 2
NM_008862	-0.0459402	5	miR-17/17-5p/20ab/20b-5p/93/106ab/427/518a-3p/519d;miR-128/128ab;miR-27abc/27a-3p;miR-23abc/23b-3p;miR-326/330/330-5p	18767	Pkia	protein kinase inhibitor, alpha
NM_030138	-0.0459348	5	miR-181abcd/4262;miR-139-5p;miR-320abcd/4429;miR-340-5p;miR-122/122a/1352	78618	Acap2	ArfGAP with coiled-coil, ankyrin repeat and PH domains 2
NM_013598	-0.0459284	5	miR-9/9ab;miR-101/101ab;miR-27abc/27a-3p;miR-23abc/23b-3p;miR-370	17311	Kitl	kit ligand
NM_145569	-0.0459238	5	miR-320abcd/4429;miR-23abc/23b-3p;miR-488;miR-340-5p;miR-22/22-3p	232087	Mat2a	methionine adenosyltransferase II, alpha
NM_001145919	-0.0459071	5	miR-17/17-5p/20ab/20b-5p/93/106ab/427/518a-3p/519d;miR-181abcd/4262;let-7/98/4458/4500;miR-340-5p;miR-190/190ab	229096	Ythdf3	YTH domain family 3
NM_172677	-0.0459071	5	miR-17/17-5p/20ab/20b-5p/93/106ab/427/518a-3p/519d;miR-181abcd/4262;let-7/98/4458/4500;miR-340-5p;miR-190/190ab	229096	Ythdf3	YTH domain family 3
NM_027315	-0.0459025	5	miR-9/9ab;miR-199ab-5p;miR-495/1192;miR-539/539-5p;miR-138/138ab	70093	Ube2q1	ubiquitin-conjugating enzyme E2Q (putative) 1
NM_026067	-0.0458937	5	miR-17/17-5p/20ab/20b-5p/93/106ab/427/518a-3p/519d;miR-495/1192;miR-138/138ab;miR-340-5p;miR-18ab/4735-3p	67276	Eri1	exoribonuclease 1
NM_027920	-0.0458626	5	miR-17/17-5p/20ab/20b-5p/93/106ab/427/518a-3p/519d;miR-199ab-5p;miR-128/128ab;miR-539/539-5p;miR-22/22-3p	71779	March8	membrane-associated ring finger (C3HC4) 8
NM_001166138	-0.04585	5	miR-543;miR-128/128ab;miR-139-5p;miR-27abc/27a-3p;miR-495/1192	74125	Armc8	armadillo repeat containing 8
NM_001080813	-0.0458367	5	miR-17/17-5p/20ab/20b-5p/93/106ab/427/518a-3p/519d;miR-128/128ab;miR-27abc/27a-3p;miR-488;miR-205/205ab	75767	Rab11fip1	RAB11 family interacting protein 1 (class I)
NM_029423	-0.0458367	5	miR-17/17-5p/20ab/20b-5p/93/106ab/427/518a-3p/519d;miR-128/128ab;miR-27abc/27a-3p;miR-488;miR-205/205ab	75767	Rab11fip1	RAB11 family interacting protein 1 (class I)
NM_007958	-0.0458336	5	miR-329/329ab/362-3p;let-7/98/4458/4500;miR-199ab-5p;miR-340-5p;miR-374ab	13990	Smarcad1	SWI/SNF-related, matrix-associated actin-dependent regulator of chromatin, subfamily a, containing DEAD/H box 1
NM_026647	-0.0458283	5	miR-9/9ab;miR-199ab-5p;miR-101/101ab;miR-320abcd/4429;miR-340-5p	68268	Zdhhc21	zinc finger, DHHC domain containing 21
NM_008711	-0.0458283	5	miR-329/329ab/362-3p;miR-101/101ab;miR-148ab-3p/152;miR-340-5p;miR-374ab	18121	Nog	noggin
NM_011785	-0.0458279	5	miR-17/17-5p/20ab/20b-5p/93/106ab/427/518a-3p/519d;miR-101/101ab;miR-320abcd/4429;miR-539/539-5p;miR-22/22-3p	23797	Akt3	thymoma viral proto-oncogene 3
NM_001114386	-0.0458197	5	miR-17/17-5p/20ab/20b-5p/93/106ab/427/518a-3p/519d;let-7/98/4458/4500;miR-326/330/330-5p;miR-203;miR-31	83814	Nedd4l	neural precursor cell expressed, developmentally down-regulated gene 4-like
NM_031881	-0.0458197	5	miR-17/17-5p/20ab/20b-5p/93/106ab/427/518a-3p/519d;let-7/98/4458/4500;miR-326/330/330-5p;miR-203;miR-31	83814	Nedd4l	neural precursor cell expressed, developmentally down-regulated gene 4-like
NM_009655	-0.0457981	5	miR-9/9ab;miR-495/1192;miR-340-5p;miR-18ab/4735-3p;miR-192/215	11658	Alcam	activated leukocyte cell adhesion molecule
NM_009797	-0.04579	5	miR-9/9ab;miR-128/128ab;miR-27abc/27a-3p;miR-340-5p;miR-203	12340	Capza1	capping protein (actin filament) muscle Z-line, alpha 1
NM_181322	-0.0457867	5	miR-101/101ab;miR-27abc/27a-3p;miR-23abc/23b-3p;miR-377;miR-192/215	13018	Ctcf	CCCTC-binding factor
NM_001190374	-0.04578	5	miR-199ab-5p;miR-101/101ab;miR-27abc/27a-3p;miR-138/138ab;miR-103a/107/107ab	269959	Adamtsl3	ADAMTS-like 3
NM_001034168	-0.0457786	5	miR-9/9ab;miR-139-5p;miR-148ab-3p/152;miR-27abc/27a-3p;miR-205/205ab	109676	Ank2	ankyrin 2, brain
NM_178655	-0.0457786	5	miR-9/9ab;miR-139-5p;miR-148ab-3p/152;miR-27abc/27a-3p;miR-205/205ab	109676	Ank2	ankyrin 2, brain
NM_007492	-0.0457513	5	miR-9/9ab;miR-543;miR-128/128ab;miR-139-5p;miR-27abc/27a-3p	11878	Arx	aristaless related homeobox
NM_025617	-0.0457115	5	miR-128/128ab;miR-139-5p;miR-27abc/27a-3p;miR-539/539-5p;miR-22/22-3p	66526	Tceanc2	transcription elongation factor A (SII) N-terminal and central domain containing 2
NM_001081150	-0.0457048	5	miR-101/101ab;miR-128/128ab;miR-27abc/27a-3p;miR-149;miR-335/335-5p	244421	Lonrf1	LON peptidase N-terminal domain and ring finger 1
NM_026331	-0.0457044	5	miR-181abcd/4262;miR-9/9ab;miR-199ab-5p;miR-128/128ab;miR-539/539-5p	67712	Slc25a37	solute carrier family 25, member 37
NM_001001176	-0.0456961	5	miR-181abcd/4262;let-7/98/4458/4500;miR-146ac/146b-5p;miR-199ab-5p;miR-543	407786	Taf9b	TAF9B RNA polymerase II, TATA box binding protein (TBP)-associated factor
NM_001167988	-0.0456961	5	miR-181abcd/4262;let-7/98/4458/4500;miR-146ac/146b-5p;miR-199ab-5p;miR-543	407786	Taf9b	TAF9B RNA polymerase II, TATA box binding protein (TBP)-associated factor
NM_001036684	-0.0456668	5	miR-17/17-5p/20ab/20b-5p/93/106ab/427/518a-3p/519d;miR-181abcd/4262;miR-101/101ab;miR-139-5p;miR-326/330/330-5p	11941	Atp2b2	ATPase, Ca++ transporting, plasma membrane 2
NM_009723	-0.0456668	5	miR-17/17-5p/20ab/20b-5p/93/106ab/427/518a-3p/519d;miR-181abcd/4262;miR-101/101ab;miR-139-5p;miR-326/330/330-5p	11941	Atp2b2	ATPase, Ca++ transporting, plasma membrane 2
NM_010437	-0.0456358	5	miR-27abc/27a-3p;miR-495/1192;miR-320abcd/4429;miR-340-5p;miR-374ab	15273	Hivep2	human immunodeficiency virus type I enhancer binding protein 2
NM_001173506	-0.0456356	5	miR-181abcd/4262;miR-329/329ab/362-3p;miR-9/9ab;miR-199ab-5p;miR-377	17754	Map1a	microtubule-associated protein 1 A
NM_032393	-0.0456356	5	miR-181abcd/4262;miR-329/329ab/362-3p;miR-9/9ab;miR-199ab-5p;miR-377	17754	Map1a	microtubule-associated protein 1 A
NM_183029	-0.0456348	5	miR-181abcd/4262;miR-9/9ab;let-7/98/4458/4500;miR-335/335-5p;miR-18ab/4735-3p	319765	Igf2bp2	insulin-like growth factor 2 mRNA binding protein 2
NM_009530	-0.0455961	5	miR-101/101ab;miR-139-5p;miR-27abc/27a-3p;miR-320abcd/4429;miR-494	22589	Atrx	alpha thalassemia/mental retardation syndrome X-linked homolog (human)
NM_152809	-0.0455855	5	miR-181abcd/4262;miR-329/329ab/362-3p;miR-320abcd/4429;miR-23abc/23b-3p;miR-143/1721/4770	70425	Csnk1g3	casein kinase 1, gamma 3
NM_011673	-0.0455818	5	let-7/98/4458/4500;miR-128/128ab;miR-148ab-3p/152;miR-27abc/27a-3p;miR-203	22234	Ugcg	UDP-glucose ceramide glucosyltransferase
NM_008465	-0.0455805	5	miR-181abcd/4262;let-7/98/4458/4500;miR-148ab-3p/152;miR-23abc/23b-3p;miR-103a/107/107ab	16646	Kpna1	karyopherin (importin) alpha 1
NM_011055	-0.0455467	5	miR-17/17-5p/20ab/20b-5p/93/106ab/427/518a-3p/519d;miR-128/128ab;miR-27abc/27a-3p;miR-103a/107/107ab;miR-205/205ab	18576	Pde3b	phosphodiesterase 3B, cGMP-inhibited
NM_177343	-0.0455155	5	miR-128/128ab;miR-27abc/27a-3p;miR-495/1192;miR-539/539-5p;miR-190/190ab	227541	Camk1d	calcium/calmodulin-dependent protein kinase ID
NM_001110826	-0.0455123	5	miR-199ab-5p;miR-128/128ab;miR-148ab-3p/152;miR-203;miR-205/205ab	13209	Ddx6	DEAD (Asp-Glu-Ala-Asp) box polypeptide 6
NM_007841	-0.0455123	5	miR-199ab-5p;miR-128/128ab;miR-148ab-3p/152;miR-203;miR-205/205ab	13209	Ddx6	DEAD (Asp-Glu-Ala-Asp) box polypeptide 6
NM_181324	-0.0455123	5	miR-199ab-5p;miR-128/128ab;miR-148ab-3p/152;miR-203;miR-205/205ab	13209	Ddx6	DEAD (Asp-Glu-Ala-Asp) box polypeptide 6
NM_172298	-0.0455066	5	miR-17/17-5p/20ab/20b-5p/93/106ab/427/518a-3p/519d;miR-101/101ab;miR-23abc/23b-3p;miR-340-5p;miR-18ab/4735-3p	243931	Tshz3	teashirt zinc finger family member 3
NM_025555	-0.0454801	5	miR-101/101ab;miR-128/128ab;miR-139-5p;miR-27abc/27a-3p;miR-340-5p	66421	2410004B18Rik	RIKEN cDNA 2410004B18 gene
NM_008942	-0.0454799	5	miR-181abcd/4262;miR-128/128ab;miR-27abc/27a-3p;miR-122/122a/1352;miR-377	19155	Npepps	aminopeptidase puromycin sensitive
NM_054087	-0.0454789	5	miR-181abcd/4262;miR-9/9ab;miR-101/101ab;miR-326/330/330-5p;miR-205/205ab	116914	Slc19a2	solute carrier family 19 (thiamine transporter), member 2
NM_025481	-0.0454765	5	miR-148ab-3p/152;miR-495/1192;miR-320abcd/4429;miR-23abc/23b-3p;miR-324-5p	66313	Smurf2	SMAD specific E3 ubiquitin protein ligase 2
NM_008997	-0.0454409	5	miR-139-5p;miR-148ab-3p/152;miR-495/1192;miR-335/335-5p;miR-340-5p	19326	Rab11b	RAB11B, member RAS oncogene family
NM_207222	-0.0454186	5	miR-17/17-5p/20ab/20b-5p/93/106ab/427/518a-3p/519d;miR-181abcd/4262;miR-543;miR-101/101ab;miR-320abcd/4429	109593	Lmo3	LIM domain only 3
NM_027946	-0.0454163	5	miR-101/101ab;miR-128/128ab;miR-27abc/27a-3p;miR-136;miR-494	71833	Dcaf7	DDB1 and CUL4 associated factor 7
NM_001079844	-0.045368	5	miR-17/17-5p/20ab/20b-5p/93/106ab/427/518a-3p/519d;miR-9/9ab;miR-431;miR-103a/107/107ab;miR-374ab	23888	Gpc6	glypican 6
NM_011821	-0.045368	5	miR-17/17-5p/20ab/20b-5p/93/106ab/427/518a-3p/519d;miR-9/9ab;miR-431;miR-103a/107/107ab;miR-374ab	23888	Gpc6	glypican 6
NM_011603	-0.0453636	5	miR-181abcd/4262;miR-9/9ab;miR-27abc/27a-3p;miR-431;miR-103a/107/107ab	237336	Tbpl1	TATA box binding protein-like 1
NM_001099624	-0.0453631	5	miR-17/17-5p/20ab/20b-5p/93/106ab/427/518a-3p/519d;miR-181abcd/4262;miR-128/128ab;miR-27abc/27a-3p;miR-23abc/23b-3p	76089	Rapgef2	Rap guanine nucleotide exchange factor (GEF) 2
NM_178719	-0.0453417	5	let-7/98/4458/4500;miR-128/128ab;miR-185/882/3473/4306/4644;miR-326/330/330-5p;miR-494	239555	Mief1	mitochondrial elongation factor 1
NM_001159485	-0.0453411	5	miR-17/17-5p/20ab/20b-5p/93/106ab/427/518a-3p/519d;miR-329/329ab/362-3p;miR-128/128ab;miR-495/1192;miR-494	17207	Mcf2l	mcf.2 transforming sequence-like
NM_001159486	-0.0453411	5	miR-17/17-5p/20ab/20b-5p/93/106ab/427/518a-3p/519d;miR-329/329ab/362-3p;miR-128/128ab;miR-495/1192;miR-494	17207	Mcf2l	mcf.2 transforming sequence-like
NM_178076	-0.0453411	5	miR-17/17-5p/20ab/20b-5p/93/106ab/427/518a-3p/519d;miR-329/329ab/362-3p;miR-128/128ab;miR-495/1192;miR-494	17207	Mcf2l	mcf.2 transforming sequence-like
NM_001033254	-0.0453374	5	miR-9/9ab;miR-27abc/27a-3p;miR-185/882/3473/4306/4644;miR-23abc/23b-3p;miR-328a/328b-3p	214230	Pak6	p21 protein (Cdc42/Rac)-activated kinase 6
NM_001145854	-0.0453374	5	miR-9/9ab;miR-27abc/27a-3p;miR-185/882/3473/4306/4644;miR-23abc/23b-3p;miR-328a/328b-3p	214230	Pak6	p21 protein (Cdc42/Rac)-activated kinase 6
NM_001077363	-0.0453339	5	miR-17/17-5p/20ab/20b-5p/93/106ab/427/518a-3p/519d;miR-9/9ab;miR-216b/216b-5p;miR-326/330/330-5p;miR-340-5p	19205	Ptbp1	polypyrimidine tract binding protein 1
NM_008956	-0.0453339	5	miR-17/17-5p/20ab/20b-5p/93/106ab/427/518a-3p/519d;miR-9/9ab;miR-216b/216b-5p;miR-326/330/330-5p;miR-340-5p	19205	Ptbp1	polypyrimidine tract binding protein 1
NM_008741	-0.0453295	5	miR-148ab-3p/152;miR-495/1192;miR-340-5p;miR-431;miR-494	18197	Nsg2	neuron specific gene family member 2
NM_001038701	-0.0452952	5	miR-27abc/27a-3p;miR-23abc/23b-3p;miR-539/539-5p;miR-488;miR-340-5p	14402	Gabrb3	gamma-aminobutyric acid (GABA) A receptor, subunit beta 3
NM_008071	-0.0452952	5	miR-27abc/27a-3p;miR-23abc/23b-3p;miR-539/539-5p;miR-488;miR-340-5p	14402	Gabrb3	gamma-aminobutyric acid (GABA) A receptor, subunit beta 3
NM_175091	-0.0452879	5	miR-9/9ab;miR-149;miR-340-5p;miR-203;miR-21/590-5p	21951	Tnks	tankyrase, TRF1-interacting ankyrin-related ADP-ribose polymerase
NM_007466	-0.0452753	5	miR-181abcd/4262;miR-543;miR-203;miR-136;miR-494	11800	Api5	apoptosis inhibitor 5
NM_001126047	-0.0452708	5	miR-181abcd/4262;let-7/98/4458/4500;miR-543;miR-138/138ab;miR-136	20353	Sema4c	sema domain, immunoglobulin domain (Ig), transmembrane domain (TM) and short cytoplasmic domain, (semaphorin) 4C
NM_008549	-0.0452672	5	miR-181abcd/4262;miR-128/128ab;miR-27abc/27a-3p;miR-103a/107/107ab;miR-190/190ab	17158	Man2a1	mannosidase 2, alpha 1
NM_007935	-0.0452586	5	miR-181abcd/4262;miR-27abc/27a-3p;miR-320abcd/4429;miR-22/22-3p;miR-31	13831	Epc1	enhancer of polycomb homolog 1 (Drosophila)
NM_010894	-0.0452422	5	miR-101/101ab;miR-138/138ab;miR-340-5p;miR-190/190ab;miR-374ab	18012	Neurod1	neurogenic differentiation 1
NM_029850	-0.0452325	5	miR-329/329ab/362-3p;let-7/98/4458/4500;miR-148ab-3p/152;miR-203;miR-21/590-5p	77045	Bcl7a	B cell CLL/lymphoma 7A
NM_001007465	-0.0452127	5	miR-128/128ab;miR-27abc/27a-3p;miR-495/1192;miR-340-5p;miR-21/590-5p	67338	Rffl	ring finger and FYVE like domain containing protein
NM_001164569	-0.0452127	5	miR-128/128ab;miR-27abc/27a-3p;miR-495/1192;miR-340-5p;miR-21/590-5p	67338	Rffl	ring finger and FYVE like domain containing protein
NM_001164570	-0.0452127	5	miR-128/128ab;miR-27abc/27a-3p;miR-495/1192;miR-340-5p;miR-21/590-5p	67338	Rffl	ring finger and FYVE like domain containing protein
NM_001164571	-0.0452127	5	miR-128/128ab;miR-27abc/27a-3p;miR-495/1192;miR-340-5p;miR-21/590-5p	67338	Rffl	ring finger and FYVE like domain containing protein
NM_026097	-0.0452127	5	miR-128/128ab;miR-27abc/27a-3p;miR-495/1192;miR-340-5p;miR-21/590-5p	67338	Rffl	ring finger and FYVE like domain containing protein
NM_199029	-0.0451999	5	miR-9/9ab;miR-27abc/27a-3p;miR-23abc/23b-3p;miR-340-5p;miR-143/1721/4770	380912	Zfp395	zinc finger protein 395
NM_019717	-0.0451676	5	miR-9/9ab;miR-543;miR-139-5p;miR-377;miR-31	56298	Atl2	atlastin GTPase 2
NM_178050	-0.0451676	5	miR-9/9ab;miR-543;miR-139-5p;miR-377;miR-31	56298	Atl2	atlastin GTPase 2
NM_177103	-0.045156	5	let-7/98/4458/4500;miR-320abcd/4429;miR-340-5p;miR-203;miR-370	320213	Senp5	SUMO/sentrin specific peptidase 5
NM_153131	-0.045145	5	miR-181abcd/4262;let-7/98/4458/4500;miR-320abcd/4429;miR-138/138ab;miR-143/1721/4770	107448	Unc5a	unc-5 homolog A (C. elegans)
NM_008744	-0.045143	5	miR-17/17-5p/20ab/20b-5p/93/106ab/427/518a-3p/519d;let-7/98/4458/4500;miR-27abc/27a-3p;miR-326/330/330-5p;miR-374ab	18208	Ntn1	netrin 1
NM_001033422	-0.0451361	5	miR-181abcd/4262;let-7/98/4458/4500;miR-539/539-5p;miR-203;miR-103a/107/107ab	331401	Thoc2	THO complex 2
NM_001204875	-0.0451294	5	miR-128/128ab;miR-495/1192;miR-23abc/23b-3p;miR-216b/216b-5p;miR-592/599	56086	Set	SET nuclear oncogene
NM_023871	-0.0451294	5	miR-128/128ab;miR-495/1192;miR-23abc/23b-3p;miR-216b/216b-5p;miR-592/599	56086	Set	SET nuclear oncogene
NM_007840	-0.0451283	5	miR-17/17-5p/20ab/20b-5p/93/106ab/427/518a-3p/519d;miR-23abc/23b-3p;miR-539/539-5p;miR-340-5p;miR-205/205ab	13207	Ddx5	DEAD (Asp-Glu-Ala-Asp) box polypeptide 5
NM_029425	-0.0451111	5	miR-199ab-5p;miR-148ab-3p/152;miR-27abc/27a-3p;miR-539/539-5p;miR-28-5p/708/1407/1653/3139	75769	Lppr5	lipid phosphate phosphatase-related protein type 5
NM_139298	-0.0451004	5	miR-181abcd/4262;miR-329/329ab/362-3p;let-7/98/4458/4500;miR-539/539-5p;miR-18ab/4735-3p	216795	Wnt9a	wingless-type MMTV integration site family, member 9A
NM_201518	-0.0450997	5	miR-543;miR-101/101ab;miR-27abc/27a-3p;miR-340-5p;miR-203	399558	Flrt2	fibronectin leucine rich transmembrane protein 2
NM_001162921	-0.0450914	5	miR-17/17-5p/20ab/20b-5p/93/106ab/427/518a-3p/519d;miR-128/128ab;miR-23abc/23b-3p;miR-103a/107/107ab;miR-31	244871	Zc3h12c	zinc finger CCCH type containing 12C
NM_009062	-0.0450886	5	miR-539/539-5p;miR-340-5p;miR-103a/107/107ab;miR-31;miR-136	19736	Rgs4	regulator of G-protein signaling 4
NM_001109684	-0.0450874	5	miR-17/17-5p/20ab/20b-5p/93/106ab/427/518a-3p/519d;miR-324-5p;miR-203;miR-377;miR-205/205ab	71529	Kazn	kazrin, periplakin interacting protein
NM_001109685	-0.0450874	5	miR-17/17-5p/20ab/20b-5p/93/106ab/427/518a-3p/519d;miR-324-5p;miR-203;miR-377;miR-205/205ab	71529	Kazn	kazrin, periplakin interacting protein
NM_001042503	-0.0450809	5	miR-181abcd/4262;let-7/98/4458/4500;miR-199ab-5p;miR-27abc/27a-3p;miR-203	636931	Trim71	tripartite motif-containing 71
NM_177242	-0.0450752	5	miR-9/9ab;let-7/98/4458/4500;miR-101/101ab;miR-190/190ab;miR-374ab	320717	Pptc7	PTC7 protein phosphatase homolog (S. cerevisiae)
NM_010137	-0.045061	5	miR-17/17-5p/20ab/20b-5p/93/106ab/427/518a-3p/519d;miR-9/9ab;miR-23abc/23b-3p;miR-340-5p;miR-374ab	13819	Epas1	endothelial PAS domain protein 1
NM_001113564	-0.0450512	5	miR-329/329ab/362-3p;miR-320abcd/4429;miR-216a;miR-340-5p;miR-377	66870	Serbp1	serpine1 mRNA binding protein 1
NM_001113565	-0.0450512	5	miR-329/329ab/362-3p;miR-320abcd/4429;miR-216a;miR-340-5p;miR-377	66870	Serbp1	serpine1 mRNA binding protein 1
NM_001113566	-0.0450512	5	miR-329/329ab/362-3p;miR-320abcd/4429;miR-216a;miR-340-5p;miR-377	66870	Serbp1	serpine1 mRNA binding protein 1
NM_025814	-0.0450512	5	miR-329/329ab/362-3p;miR-320abcd/4429;miR-216a;miR-340-5p;miR-377	66870	Serbp1	serpine1 mRNA binding protein 1
NM_001177937	-0.0450409	5	let-7/98/4458/4500;miR-185/882/3473/4306/4644;miR-203;miR-150/5127;miR-103a/107/107ab	13607	Eda	ectodysplasin-A
NM_001177938	-0.0450409	5	let-7/98/4458/4500;miR-185/882/3473/4306/4644;miR-203;miR-150/5127;miR-103a/107/107ab	13607	Eda	ectodysplasin-A
NM_001177939	-0.0450409	5	let-7/98/4458/4500;miR-185/882/3473/4306/4644;miR-203;miR-150/5127;miR-103a/107/107ab	13607	Eda	ectodysplasin-A
NM_001177940	-0.0450409	5	let-7/98/4458/4500;miR-185/882/3473/4306/4644;miR-203;miR-150/5127;miR-103a/107/107ab	13607	Eda	ectodysplasin-A
NM_001177941	-0.0450409	5	let-7/98/4458/4500;miR-185/882/3473/4306/4644;miR-203;miR-150/5127;miR-103a/107/107ab	13607	Eda	ectodysplasin-A
NM_001177942	-0.0450409	5	let-7/98/4458/4500;miR-185/882/3473/4306/4644;miR-203;miR-150/5127;miR-103a/107/107ab	13607	Eda	ectodysplasin-A
NM_001177943	-0.0450409	5	let-7/98/4458/4500;miR-185/882/3473/4306/4644;miR-203;miR-150/5127;miR-103a/107/107ab	13607	Eda	ectodysplasin-A
NM_001177944	-0.0450409	5	let-7/98/4458/4500;miR-185/882/3473/4306/4644;miR-203;miR-150/5127;miR-103a/107/107ab	13607	Eda	ectodysplasin-A
NM_010099	-0.0450409	5	let-7/98/4458/4500;miR-185/882/3473/4306/4644;miR-203;miR-150/5127;miR-103a/107/107ab	13607	Eda	ectodysplasin-A
NM_001040396	-0.0450334	5	miR-340-5p;miR-203;miR-431;miR-31;miR-205/205ab	69227	Selt	selenoprotein T
NM_009707	-0.0450166	5	miR-138/138ab;miR-340-5p;miR-192/215;miR-370;miR-374ab	11856	Arhgap6	Rho GTPase activating protein 6
NM_178754	-0.0450166	5	miR-138/138ab;miR-340-5p;miR-192/215;miR-370;miR-374ab	11856	Arhgap6	Rho GTPase activating protein 6
NM_001159964	-0.0450133	5	miR-148ab-3p/152;miR-495/1192;miR-23abc/23b-3p;miR-216a;miR-494	13858	Eps15	epidermal growth factor receptor pathway substrate 15
NM_007943	-0.0450133	5	miR-148ab-3p/152;miR-495/1192;miR-23abc/23b-3p;miR-216a;miR-494	13858	Eps15	epidermal growth factor receptor pathway substrate 15
NM_001205219	-0.0450087	5	miR-17/17-5p/20ab/20b-5p/93/106ab/427/518a-3p/519d;miR-320abcd/4429;miR-216a;miR-138/138ab;miR-18ab/4735-3p	234214	Sorbs2	sorbin and SH3 domain containing 2
NM_172752	-0.0450087	5	miR-17/17-5p/20ab/20b-5p/93/106ab/427/518a-3p/519d;miR-320abcd/4429;miR-216a;miR-138/138ab;miR-18ab/4735-3p	234214	Sorbs2	sorbin and SH3 domain containing 2
NM_008775	-0.0449904	5	miR-17/17-5p/20ab/20b-5p/93/106ab/427/518a-3p/519d;miR-181abcd/4262;miR-203;miR-28-5p/708/1407/1653/3139;miR-31	18475	Pafah1b2	platelet-activating factor acetylhydrolase, isoform 1b, subunit 2
NM_029457	-0.0449718	5	miR-181abcd/4262;let-7/98/4458/4500;miR-543;miR-335/335-5p;miR-205/205ab	75826	Senp2	SUMO/sentrin specific peptidase 2
NM_026313	-0.0449522	5	let-7/98/4458/4500;miR-495/1192;miR-149;miR-324-5p;miR-494	67684	Luc7l3	LUC7-like 3 (S. cerevisiae)
NM_011828	-0.0449461	5	miR-17/17-5p/20ab/20b-5p/93/106ab/427/518a-3p/519d;miR-543;miR-139-5p;miR-340-5p;miR-377	23908	Hs2st1	heparan sulfate 2-O-sulfotransferase 1
NM_001038635	-0.0449416	5	miR-128/128ab;miR-23abc/23b-3p;miR-340-5p;miR-190/190ab;miR-377	67333	Stk35	serine/threonine kinase 35
NM_183262	-0.0449416	5	miR-128/128ab;miR-23abc/23b-3p;miR-340-5p;miR-190/190ab;miR-377	67333	Stk35	serine/threonine kinase 35
NM_175032	-0.0449412	5	miR-9/9ab;miR-539/539-5p;miR-138/138ab;miR-103a/107/107ab;miR-192/215	270049	Galntl6	UDP-N-acetyl-alpha-D-galactosamine:polypeptide N-acetylgalactosaminyltransferase-like 6
NM_031408	-0.0449313	5	miR-17/17-5p/20ab/20b-5p/93/106ab/427/518a-3p/519d;miR-181abcd/4262;miR-329/329ab/362-3p;miR-9/9ab;miR-18ab/4735-3p	57330	Gigyf1	GRB10 interacting GYF protein 1
NM_008379	-0.0449081	5	miR-181abcd/4262;miR-199ab-5p;miR-27abc/27a-3p;miR-203;miR-377	16211	Kpnb1	karyopherin (importin) beta 1
NM_009677	-0.0448893	5	miR-181abcd/4262;miR-199ab-5p;miR-148ab-3p/152;miR-324-5p;miR-205/205ab	11765	Ap1g1	adaptor protein complex AP-1, gamma 1 subunit
NM_001163447	-0.0448763	5	miR-128/128ab;miR-27abc/27a-3p;miR-320abcd/4429;miR-539/539-5p;miR-22/22-3p	30957	Mapk8ip3	mitogen-activated protein kinase 8 interacting protein 3
NM_001163448	-0.0448763	5	miR-128/128ab;miR-27abc/27a-3p;miR-320abcd/4429;miR-539/539-5p;miR-22/22-3p	30957	Mapk8ip3	mitogen-activated protein kinase 8 interacting protein 3
NM_001163449	-0.0448763	5	miR-128/128ab;miR-27abc/27a-3p;miR-320abcd/4429;miR-539/539-5p;miR-22/22-3p	30957	Mapk8ip3	mitogen-activated protein kinase 8 interacting protein 3
NM_001163450	-0.0448763	5	miR-128/128ab;miR-27abc/27a-3p;miR-320abcd/4429;miR-539/539-5p;miR-22/22-3p	30957	Mapk8ip3	mitogen-activated protein kinase 8 interacting protein 3
NM_001163451	-0.0448763	5	miR-128/128ab;miR-27abc/27a-3p;miR-320abcd/4429;miR-539/539-5p;miR-22/22-3p	30957	Mapk8ip3	mitogen-activated protein kinase 8 interacting protein 3
NM_001163453	-0.0448763	5	miR-128/128ab;miR-27abc/27a-3p;miR-320abcd/4429;miR-539/539-5p;miR-22/22-3p	30957	Mapk8ip3	mitogen-activated protein kinase 8 interacting protein 3
NM_013931	-0.0448763	5	miR-128/128ab;miR-27abc/27a-3p;miR-320abcd/4429;miR-539/539-5p;miR-22/22-3p	30957	Mapk8ip3	mitogen-activated protein kinase 8 interacting protein 3
NM_001083628	-0.0448173	5	miR-181abcd/4262;miR-329/329ab/362-3p;let-7/98/4458/4500;miR-101/101ab;miR-128/128ab	381157	Greb1l	growth regulation by estrogen in breast cancer-like
NM_001199141	-0.0448033	5	miR-181abcd/4262;miR-138/138ab;miR-340-5p;miR-203;miR-370	66505	Zmynd11	zinc finger, MYND domain containing 11
NM_144516	-0.0448033	5	miR-181abcd/4262;miR-138/138ab;miR-340-5p;miR-203;miR-370	66505	Zmynd11	zinc finger, MYND domain containing 11
NM_028292	-0.0447989	5	let-7/98/4458/4500;miR-128/128ab;miR-27abc/27a-3p;miR-495/1192;miR-488	72590	Ppme1	protein phosphatase methylesterase 1
NM_015736	-0.0447853	5	miR-9/9ab;miR-128/128ab;miR-139-5p;miR-27abc/27a-3p;miR-22/22-3p	14425	Galnt3	UDP-N-acetyl-alpha-D-galactosamine:polypeptide N-acetylgalactosaminyltransferase 3
NM_001025577	-0.0447851	5	miR-9/9ab;miR-543;miR-148ab-3p/152;miR-23abc/23b-3p;miR-143/1721/4770	17132	Maf	avian musculoaponeurotic fibrosarcoma (v-maf) AS42 oncogene homolog
NM_178397	-0.0447754	5	miR-9/9ab;miR-326/330/330-5p;miR-340-5p;miR-103a/107/107ab;miR-374ab	76577	Faf2	Fas associated factor family member 2
NM_010795	-0.0447751	5	miR-329/329ab/362-3p;miR-199ab-5p;miR-23abc/23b-3p;miR-324-5p;miR-203	17309	Mgat3	mannoside acetylglucosaminyltransferase 3
NM_012008	-0.0447741	5	miR-199ab-5p;miR-495/1192;miR-149;miR-203;miR-370	26900	Ddx3y	DEAD (Asp-Glu-Ala-Asp) box polypeptide 3, Y-linked
NM_008217	-0.0447702	5	miR-148ab-3p/152;miR-320abcd/4429;miR-138/138ab;miR-340-5p;miR-192/215	15118	Has3	hyaluronan synthase 3
NM_001134480	-0.0447197	5	miR-329/329ab/362-3p;let-7/98/4458/4500;miR-128/128ab;miR-27abc/27a-3p;miR-320abcd/4429	433022	Plcxd2	phosphatidylinositol-specific phospholipase C, X domain containing 2
NM_024222	-0.0447069	5	miR-9/9ab;miR-543;miR-431;miR-136;miR-494	68292	Stt3b	STT3, subunit of the oligosaccharyltransferase complex, homolog B (S. cerevisiae)
NM_001177869	-0.0447031	5	miR-543;miR-128/128ab;miR-27abc/27a-3p;miR-320abcd/4429;miR-31	68750	Rreb1	ras responsive element binding protein 1
NM_025356	-0.0446996	5	miR-101/101ab;miR-148ab-3p/152;miR-320abcd/4429;miR-23abc/23b-3p;miR-21/590-5p	66105	Ube2d3	ubiquitin-conjugating enzyme E2D 3
NM_172271	-0.0446842	5	miR-128/128ab;miR-27abc/27a-3p;miR-138/138ab;miR-22/22-3p;miR-374ab	229706	Slc6a17	solute carrier family 6 (neurotransmitter transporter), member 17
NM_022030	-0.0446811	5	miR-128/128ab;miR-27abc/27a-3p;miR-138/138ab;miR-22/22-3p;miR-377	64051	Sv2a	synaptic vesicle glycoprotein 2 a
NM_001081237	-0.0446712	5	miR-181abcd/4262;miR-9/9ab;miR-328a/328b-3p;miR-192/215;miR-21/590-5p	232539	Klhl42	kelch-like 42
NM_001039138	-0.0446622	5	miR-181abcd/4262;miR-543;miR-495/1192;miR-324-5p;miR-103a/107/107ab	12325	Camk2g	calcium/calmodulin-dependent protein kinase II gamma
NM_001039139	-0.0446622	5	miR-181abcd/4262;miR-543;miR-495/1192;miR-324-5p;miR-103a/107/107ab	12325	Camk2g	calcium/calmodulin-dependent protein kinase II gamma
NM_178597	-0.0446622	5	miR-181abcd/4262;miR-543;miR-495/1192;miR-324-5p;miR-103a/107/107ab	12325	Camk2g	calcium/calmodulin-dependent protein kinase II gamma
NM_009721	-0.0446506	5	miR-181abcd/4262;miR-9/9ab;miR-543;miR-101/101ab;miR-122/122a/1352	11931	Atp1b1	ATPase, Na+/K+ transporting, beta 1 polypeptide
NM_007839	-0.0446401	5	miR-543;miR-139-5p;miR-320abcd/4429;miR-23abc/23b-3p;miR-592/599	13204	Dhx15	DEAH (Asp-Glu-Ala-His) box polypeptide 15
NM_026178	-0.0446341	5	miR-128/128ab;miR-148ab-3p/152;miR-27abc/27a-3p;miR-205/205ab;miR-494	67468	Mmd	monocyte to macrophage differentiation-associated
NM_173396	-0.0446271	5	miR-181abcd/4262;miR-543;miR-101/101ab;miR-148ab-3p/152;miR-103a/107/107ab	228839	Tgif2	TGFB-induced factor homeobox 2
NM_001145920	-0.0446269	5	miR-320abcd/4429;miR-23abc/23b-3p;miR-340-5p;miR-205/205ab;miR-374ab	12393	Runx2	runt related transcription factor 2
NM_001146038	-0.0446269	5	miR-320abcd/4429;miR-23abc/23b-3p;miR-340-5p;miR-205/205ab;miR-374ab	12393	Runx2	runt related transcription factor 2
NM_009820	-0.0446269	5	miR-320abcd/4429;miR-23abc/23b-3p;miR-340-5p;miR-205/205ab;miR-374ab	12393	Runx2	runt related transcription factor 2
NM_212446	-0.0446108	5	miR-181abcd/4262;miR-320abcd/4429;miR-138/138ab;miR-103a/107/107ab;miR-28-5p/708/1407/1653/3139	228769	Psmf1	proteasome (prosome, macropain) inhibitor subunit 1
NM_001123327	-0.0445997	5	miR-181abcd/4262;miR-320abcd/4429;miR-23abc/23b-3p;miR-340-5p;miR-203	99003	Qser1	glutamine and serine rich 1
NM_177305	-0.0445982	5	miR-17/17-5p/20ab/20b-5p/93/106ab/427/518a-3p/519d;miR-9/9ab;miR-27abc/27a-3p;miR-138/138ab;miR-340-5p	320982	Arl4c	ADP-ribosylation factor-like 4C
NM_008070	-0.044581	5	miR-329/329ab/362-3p;miR-9/9ab;miR-543;miR-101/101ab;miR-203	14401	Gabrb2	gamma-aminobutyric acid (GABA) A receptor, subunit beta 2
NM_010441	-0.0445386	5	miR-17/17-5p/20ab/20b-5p/93/106ab/427/518a-3p/519d;miR-9/9ab;let-7/98/4458/4500;miR-23abc/23b-3p;miR-150/5127	15364	Hmga2	high mobility group AT-hook 2
NM_054051	-0.0445149	5	miR-9/9ab;miR-149;miR-23abc/23b-3p;miR-22/22-3p;miR-494	108083	Pip4k2b	phosphatidylinositol-5-phosphate 4-kinase, type II, beta
NM_009782	-0.0445049	5	miR-9/9ab;let-7/98/4458/4500;miR-320abcd/4429;miR-326/330/330-5p;miR-143/1721/4770	12290	Cacna1e	calcium channel, voltage-dependent, R type, alpha 1E subunit
NM_008779	-0.0445048	5	miR-329/329ab/362-3p;miR-9/9ab;miR-216b/216b-5p;miR-340-5p;miR-494	18488	Cntn3	contactin 3
NM_001013028	-0.0444659	5	miR-543;miR-320abcd/4429;miR-23abc/23b-3p;miR-31;miR-494	103266	Tmem263	transmembrane protein 263
NM_172674	-0.0444588	5	miR-199ab-5p;miR-128/128ab;miR-148ab-3p/152;miR-495/1192;miR-103a/107/107ab	228829	Phf20	PHD finger protein 20
NM_134012	-0.0444101	5	miR-128/128ab;miR-27abc/27a-3p;miR-495/1192;miR-150/5127;miR-134/3118	103537	Mbtd1	mbt domain containing 1
NM_011197	-0.0444042	5	miR-17/17-5p/20ab/20b-5p/93/106ab/427/518a-3p/519d;miR-9/9ab;miR-146ac/146b-5p;miR-138/138ab;miR-18ab/4735-3p	19221	Ptgfrn	prostaglandin F2 receptor negative regulator
NM_178906	-0.044377	5	miR-128/128ab;miR-27abc/27a-3p;miR-185/882/3473/4306/4644;miR-539/539-5p;miR-31	330941	AI593442	expressed sequence AI593442
NM_175750	-0.0443641	5	miR-9/9ab;let-7/98/4458/4500;miR-185/882/3473/4306/4644;miR-138/138ab;miR-31	243743	Plxna4	plexin A4
NM_001080930	-0.0443638	5	miR-17/17-5p/20ab/20b-5p/93/106ab/427/518a-3p/519d;let-7/98/4458/4500;miR-101/101ab;miR-139-5p;miR-18ab/4735-3p	52335	Atxn1l	ataxin 1-like
NM_153055	-0.0443532	5	miR-495/1192;miR-320abcd/4429;miR-488;miR-340-5p;miR-21/590-5p	140740	Sec63	SEC63-like (S. cerevisiae)
NM_176971	-0.0443345	5	miR-199ab-5p;miR-320abcd/4429;miR-488;miR-31;miR-205/205ab	319642	Rab9b	RAB9B, member RAS oncogene family
NM_008976	-0.0443088	5	miR-9/9ab;miR-148ab-3p/152;miR-23abc/23b-3p;miR-326/330/330-5p;miR-143/1721/4770	19250	Ptpn14	protein tyrosine phosphatase, non-receptor type 14
NM_175234	-0.0443048	5	miR-329/329ab/362-3p;let-7/98/4458/4500;miR-185/882/3473/4306/4644;miR-377;miR-192/215	76132	Faxc	failed axon connections homolog (Drosophila)
NM_001172121	-0.0442993	5	miR-9/9ab;miR-139-5p;miR-320abcd/4429;miR-488;miR-21/590-5p	207181	Rbms3	RNA binding motif, single stranded interacting protein
NM_001172122	-0.0442993	5	miR-9/9ab;miR-139-5p;miR-320abcd/4429;miR-488;miR-21/590-5p	207181	Rbms3	RNA binding motif, single stranded interacting protein
NM_001172123	-0.0442993	5	miR-9/9ab;miR-139-5p;miR-320abcd/4429;miR-488;miR-21/590-5p	207181	Rbms3	RNA binding motif, single stranded interacting protein
NM_001172124	-0.0442993	5	miR-9/9ab;miR-139-5p;miR-320abcd/4429;miR-488;miR-21/590-5p	207181	Rbms3	RNA binding motif, single stranded interacting protein
NM_001172126	-0.0442993	5	miR-9/9ab;miR-139-5p;miR-320abcd/4429;miR-488;miR-21/590-5p	207181	Rbms3	RNA binding motif, single stranded interacting protein
NM_178660	-0.0442993	5	miR-9/9ab;miR-139-5p;miR-320abcd/4429;miR-488;miR-21/590-5p	207181	Rbms3	RNA binding motif, single stranded interacting protein
NM_001033173	-0.0442912	5	miR-17/17-5p/20ab/20b-5p/93/106ab/427/518a-3p/519d;miR-9/9ab;miR-23abc/23b-3p;miR-539/539-5p;miR-494	76179	Usp31	ubiquitin specific peptidase 31
NM_001043322	-0.0442742	5	miR-17/17-5p/20ab/20b-5p/93/106ab/427/518a-3p/519d;miR-335/335-5p;miR-592/599;miR-21/590-5p;miR-143/1721/4770	14260	Fmn1	formin 1
NM_010230	-0.0442742	5	miR-17/17-5p/20ab/20b-5p/93/106ab/427/518a-3p/519d;miR-335/335-5p;miR-592/599;miR-21/590-5p;miR-143/1721/4770	14260	Fmn1	formin 1
NM_175460	-0.044252	5	miR-181abcd/4262;miR-185/882/3473/4306/4644;miR-335/335-5p;miR-203;miR-494	226518	Nmnat2	nicotinamide nucleotide adenylyltransferase 2
NM_001168471	-0.0442507	5	miR-148ab-3p/152;miR-27abc/27a-3p;miR-185/882/3473/4306/4644;miR-384/384-3p;miR-143/1721/4770	68097	Dynll2	dynein light chain LC8-type 2
NM_001168472	-0.0442507	5	miR-148ab-3p/152;miR-27abc/27a-3p;miR-185/882/3473/4306/4644;miR-384/384-3p;miR-143/1721/4770	68097	Dynll2	dynein light chain LC8-type 2
NM_026556	-0.0442507	5	miR-148ab-3p/152;miR-27abc/27a-3p;miR-185/882/3473/4306/4644;miR-384/384-3p;miR-143/1721/4770	68097	Dynll2	dynein light chain LC8-type 2
NM_197940	-0.0442474	5	miR-17/17-5p/20ab/20b-5p/93/106ab/427/518a-3p/519d;miR-329/329ab/362-3p;miR-128/128ab;miR-27abc/27a-3p;miR-28-5p/708/1407/1653/3139	68524	Wipf2	WAS/WASL interacting protein family, member 2
NM_001024837	-0.0442409	5	miR-181abcd/4262;miR-146ac/146b-5p;miR-340-5p;miR-384/384-3p;miR-377	110532	Adarb1	adenosine deaminase, RNA-specific, B1
NM_130895	-0.0442409	5	miR-181abcd/4262;miR-146ac/146b-5p;miR-340-5p;miR-384/384-3p;miR-377	110532	Adarb1	adenosine deaminase, RNA-specific, B1
NM_019571	-0.0442389	5	let-7/98/4458/4500;miR-199ab-5p;miR-101/101ab;miR-139-5p;miR-103a/107/107ab	56224	Tspan5	tetraspanin 5
NM_153402	-0.0442163	5	miR-17/17-5p/20ab/20b-5p/93/106ab/427/518a-3p/519d;let-7/98/4458/4500;miR-101/101ab;miR-23abc/23b-3p;miR-494	214150	Ago3	argonaute RISC catalytic subunit 3
NM_001033536	-0.0442018	5	miR-9/9ab;miR-148ab-3p/152;miR-203;miR-103a/107/107ab;miR-370	319758	Rfx7	regulatory factor X, 7
NM_001002268	-0.0441866	5	miR-128/128ab;miR-27abc/27a-3p;miR-216a;miR-203;miR-192/215	215798	Gpr126	G protein-coupled receptor 126
NM_194262	-0.0441835	5	miR-17/17-5p/20ab/20b-5p/93/106ab/427/518a-3p/519d;miR-495/1192;miR-377;miR-370;miR-494	94246	Arid4b	AT rich interactive domain 4B (RBP1-like)
NM_198122	-0.0441835	5	miR-17/17-5p/20ab/20b-5p/93/106ab/427/518a-3p/519d;miR-495/1192;miR-377;miR-370;miR-494	94246	Arid4b	AT rich interactive domain 4B (RBP1-like)
NM_001166385	-0.0441809	5	miR-329/329ab/362-3p;miR-128/128ab;miR-216a;miR-340-5p;miR-203	20688	Sp4	trans-acting transcription factor 4
NM_009239	-0.0441809	5	miR-329/329ab/362-3p;miR-128/128ab;miR-216a;miR-340-5p;miR-203	20688	Sp4	trans-acting transcription factor 4
NM_026484	-0.0441664	5	let-7/98/4458/4500;miR-199ab-5p;miR-128/128ab;miR-27abc/27a-3p;miR-203	67974	Ccny	cyclin Y
NM_001013749	-0.0441631	5	miR-181abcd/4262;miR-543;miR-128/128ab;miR-320abcd/4429;miR-134/3118	210573	Tmem151b	transmembrane protein 151B
NM_008850	-0.0441371	5	miR-17/17-5p/20ab/20b-5p/93/106ab/427/518a-3p/519d;miR-185/882/3473/4306/4644;miR-23abc/23b-3p;miR-431;miR-103a/107/107ab	18738	Pitpna	phosphatidylinositol transfer protein, alpha
NM_001079830	-0.0441173	5	miR-9/9ab;let-7/98/4458/4500;miR-384/384-3p;miR-370;miR-21/590-5p	94093	Trim33	tripartite motif-containing 33
NM_053170	-0.0441173	5	miR-9/9ab;let-7/98/4458/4500;miR-384/384-3p;miR-370;miR-21/590-5p	94093	Trim33	tripartite motif-containing 33
NM_025558	-0.0441071	5	miR-181abcd/4262;miR-543;miR-495/1192;miR-149;miR-31	66427	Cyb5b	cytochrome b5 type B
NM_001025309	-0.0441033	5	miR-9/9ab;miR-23abc/23b-3p;miR-539/539-5p;miR-205/205ab;miR-21/590-5p	224938	Pja2	praja 2, RING-H2 motif containing
NM_144859	-0.0441033	5	miR-9/9ab;miR-23abc/23b-3p;miR-539/539-5p;miR-205/205ab;miR-21/590-5p	224938	Pja2	praja 2, RING-H2 motif containing
NM_175403	-0.0440844	5	miR-101/101ab;miR-148ab-3p/152;miR-149;miR-539/539-5p;miR-488	109154	Mlec	malectin
NM_172716	-0.0440835	5	let-7/98/4458/4500;miR-320abcd/4429;miR-138/138ab;miR-340-5p;miR-431	69587	Pcgf3	polycomb group ring finger 3
NM_001177980	-0.0440807	5	miR-149;miR-23abc/23b-3p;miR-216b/216b-5p;miR-592/599;miR-374ab	18578	Pde4b	phosphodiesterase 4B, cAMP specific
NM_001177981	-0.0440807	5	miR-149;miR-23abc/23b-3p;miR-216b/216b-5p;miR-592/599;miR-374ab	18578	Pde4b	phosphodiesterase 4B, cAMP specific
NM_001177982	-0.0440807	5	miR-149;miR-23abc/23b-3p;miR-216b/216b-5p;miR-592/599;miR-374ab	18578	Pde4b	phosphodiesterase 4B, cAMP specific
NM_019840	-0.0440807	5	miR-149;miR-23abc/23b-3p;miR-216b/216b-5p;miR-592/599;miR-374ab	18578	Pde4b	phosphodiesterase 4B, cAMP specific
NM_008996	-0.0440646	5	miR-329/329ab/362-3p;miR-101/101ab;miR-216b/216b-5p;miR-340-5p;miR-374ab	19324	Rab1	RAB1, member RAS oncogene family
NM_172863	-0.044046	5	miR-17/17-5p/20ab/20b-5p/93/106ab/427/518a-3p/519d;miR-181abcd/4262;miR-9/9ab;let-7/98/4458/4500;miR-23abc/23b-3p	242109	Zfp697	zinc finger protein 697
NM_001164598	-0.0440333	5	miR-17/17-5p/20ab/20b-5p/93/106ab/427/518a-3p/519d;miR-495/1192;miR-431;miR-150/5127;miR-374ab	270110	Irf2bp2	interferon regulatory factor 2 binding protein 2
NM_009847	-0.0440109	5	miR-181abcd/4262;miR-128/128ab;miR-27abc/27a-3p;miR-138/138ab;miR-340-5p	12488	Cd2ap	CD2-associated protein
NM_009316	-0.0440096	5	miR-326/330/330-5p;miR-340-5p;miR-103a/107/107ab;miR-205/205ab;miR-143/1721/4770	26409	Map3k7	mitogen-activated protein kinase kinase kinase 7
NM_172688	-0.0440096	5	miR-326/330/330-5p;miR-340-5p;miR-103a/107/107ab;miR-205/205ab;miR-143/1721/4770	26409	Map3k7	mitogen-activated protein kinase kinase kinase 7
NM_001080706	-0.0439943	5	miR-543;miR-148ab-3p/152;miR-149;miR-23abc/23b-3p;miR-340-5p	107182	Btaf1	BTAF1 RNA polymerase II, B-TFIID transcription factor-associated, (Mot1 homolog, S. cerevisiae)
NM_146151	-0.0439713	5	miR-9/9ab;miR-488;miR-150/5127;miR-328a/328b-3p;miR-31	230661	Tesk2	testis-specific kinase 2
NM_011273	-0.0439628	5	miR-9/9ab;miR-101/101ab;miR-128/128ab;miR-539/539-5p;miR-340-5p	19775	Xpr1	xenotropic and polytropic retrovirus receptor 1
NM_009697	-0.0439249	5	miR-101/101ab;miR-128/128ab;miR-27abc/27a-3p;miR-377;miR-374ab	11819	Nr2f2	nuclear receptor subfamily 2, group F, member 2
NM_183261	-0.0439249	5	miR-101/101ab;miR-128/128ab;miR-27abc/27a-3p;miR-377;miR-374ab	11819	Nr2f2	nuclear receptor subfamily 2, group F, member 2
NM_013875	-0.0438867	5	miR-9/9ab;miR-128/128ab;miR-27abc/27a-3p;miR-138/138ab;miR-374ab	29863	Pde7b	phosphodiesterase 7B
NM_177192	-0.0438848	5	miR-17/17-5p/20ab/20b-5p/93/106ab/427/518a-3p/519d;miR-181abcd/4262;miR-329/329ab/362-3p;miR-320abcd/4429;miR-190/190ab	320560	Dennd5b	DENN/MADD domain containing 5B
NM_013668	-0.0438802	5	miR-329/329ab/362-3p;miR-539/539-5p;miR-326/330/330-5p;miR-28-5p/708/1407/1653/3139;miR-494	20591	Kdm5c	lysine (K)-specific demethylase 5C
NM_201354	-0.0438759	5	let-7/98/4458/4500;miR-138/138ab;miR-22/22-3p;miR-328a/328b-3p;miR-31	269037	Ctif	CBP80/20-dependent translation initiation factor
NM_031842	-0.0438501	5	miR-199ab-5p;miR-101/101ab;miR-148ab-3p/152;miR-150/5127;miR-370	83797	Smarcd1	SWI/SNF related, matrix associated, actin dependent regulator of chromatin, subfamily d, member 1
NM_001111289	-0.0438438	5	miR-199ab-5p;miR-320abcd/4429;miR-23abc/23b-3p;miR-488;miR-203	53872	Caprin1	cell cycle associated protein 1
NM_001111290	-0.0438438	5	miR-199ab-5p;miR-320abcd/4429;miR-23abc/23b-3p;miR-488;miR-203	53872	Caprin1	cell cycle associated protein 1
NM_016739	-0.0438438	5	miR-199ab-5p;miR-320abcd/4429;miR-23abc/23b-3p;miR-488;miR-203	53872	Caprin1	cell cycle associated protein 1
NM_011381	-0.0438406	5	miR-185/882/3473/4306/4644;miR-203;miR-18ab/4735-3p;miR-494;miR-134/3118	20473	Six3	sine oculis-related homeobox 3
NM_172868	-0.0437994	5	miR-101/101ab;miR-128/128ab;miR-27abc/27a-3p;miR-185/882/3473/4306/4644;miR-494	242481	Palm2	paralemmin 2
NM_053008	-0.0437243	5	miR-495/1192;miR-216a;miR-539/539-5p;miR-203;miR-192/215	94222	Olig3	oligodendrocyte transcription factor 3
NM_018805	-0.0436734	5	miR-9/9ab;miR-340-5p;miR-384/384-3p;miR-592/599;miR-494	54710	Hs3st3b1	heparan sulfate (glucosamine) 3-O-sulfotransferase 3B1
NM_007566	-0.0436669	5	miR-181abcd/4262;miR-543;miR-139-5p;miR-384/384-3p;miR-592/599	12211	Birc6	baculoviral IAP repeat-containing 6
NM_183208	-0.0436629	5	miR-495/1192;miR-320abcd/4429;miR-138/138ab;miR-326/330/330-5p;miR-203	328365	Zmiz1	zinc finger, MIZ-type containing 1
NM_133819	-0.0436589	5	let-7/98/4458/4500;miR-495/1192;miR-340-5p;miR-22/22-3p;miR-205/205ab	108954	Ppp1r15b	protein phosphatase 1, regulatory (inhibitor) subunit 15b
NM_010731	-0.0436514	5	miR-17/17-5p/20ab/20b-5p/93/106ab/427/518a-3p/519d;miR-181abcd/4262;miR-9/9ab;miR-101/101ab;miR-148ab-3p/152	16969	Zbtb7a	zinc finger and BTB domain containing 7a
NM_028821	-0.04365	5	miR-17/17-5p/20ab/20b-5p/93/106ab/427/518a-3p/519d;miR-181abcd/4262;let-7/98/4458/4500;miR-146ac/146b-5p;miR-543	105000	Dnal1	dynein, axonemal, light chain 1
NM_197990	-0.0436455	5	miR-128/128ab;miR-27abc/27a-3p;miR-488;miR-22/22-3p;miR-192/215	69399	1700025G04Rik	RIKEN cDNA 1700025G04 gene
NM_007462	-0.043645	5	miR-27abc/27a-3p;miR-495/1192;miR-203;miR-150/5127;miR-374ab	11789	Apc	adenomatosis polyposis coli
NM_011438	-0.043644	5	miR-138/138ab;miR-326/330/330-5p;miR-592/599;miR-150/5127;miR-370	20667	Sox12	SRY (sex determining region Y)-box 12
NM_007922	-0.0436031	5	miR-185/882/3473/4306/4644;miR-539/539-5p;miR-326/330/330-5p;miR-150/5127;miR-136	13712	Elk1	ELK1, member of ETS oncogene family
NM_026893	-0.0435962	5	miR-146ac/146b-5p;miR-139-5p;miR-27abc/27a-3p;miR-320abcd/4429;miR-340-5p	68970	Dcaf12	DDB1 and CUL4 associated factor 12
NM_018789	-0.0435884	5	miR-128/128ab;miR-23abc/23b-3p;miR-340-5p;miR-592/599;miR-328a/328b-3p	54601	Foxo4	forkhead box O4
NM_133940	-0.0435841	5	let-7/98/4458/4500;miR-101/101ab;miR-128/128ab;miR-27abc/27a-3p;miR-326/330/330-5p	101358	Fbxl14	F-box and leucine-rich repeat protein 14
NM_133234	-0.0435546	5	miR-139-5p;miR-27abc/27a-3p;miR-149;miR-494;miR-143/1721/4770	170770	Bbc3	BCL2 binding component 3
NM_001033145	-0.0435454	5	miR-9/9ab;miR-101/101ab;miR-23abc/23b-3p;miR-340-5p;miR-374ab	68861	1190002N15Rik	RIKEN cDNA 1190002N15 gene
NM_001048054	-0.0435284	5	let-7/98/4458/4500;miR-101/101ab;miR-149;miR-18ab/4735-3p;miR-22/22-3p	70686	Dusp16	dual specificity phosphatase 16
NM_130447	-0.0435284	5	let-7/98/4458/4500;miR-101/101ab;miR-149;miR-18ab/4735-3p;miR-22/22-3p	70686	Dusp16	dual specificity phosphatase 16
NM_008855	-0.0435	5	miR-27abc/27a-3p;miR-495/1192;miR-326/330/330-5p;miR-203;miR-494	18751	Prkcb	protein kinase C, beta
NM_001081182	-0.043495	5	miR-181abcd/4262;miR-9/9ab;miR-326/330/330-5p;miR-340-5p;miR-374ab	54667	Atp8b2	ATPase, class I, type 8B, member 2
NM_173752	-0.0434685	5	miR-181abcd/4262;miR-9/9ab;miR-148ab-3p/152;miR-31;miR-494	216551	Lgalsl	lectin, galactoside binding-like
NM_001039081	-0.0434681	5	miR-148ab-3p/152;miR-320abcd/4429;miR-185/882/3473/4306/4644;miR-377;miR-494	71148	Mier1	mesoderm induction early response 1 homolog (Xenopus laevis
NM_027696	-0.0434681	5	miR-148ab-3p/152;miR-320abcd/4429;miR-185/882/3473/4306/4644;miR-377;miR-494	71148	Mier1	mesoderm induction early response 1 homolog (Xenopus laevis
NM_177357	-0.0434573	5	miR-27abc/27a-3p;miR-488;miR-340-5p;miR-122/122a/1352;miR-22/22-3p	545156	Kalrn	kalirin, RhoGEF kinase
NM_007690	-0.043457	5	miR-181abcd/4262;miR-148ab-3p/152;miR-216b/216b-5p;miR-103a/107/107ab;miR-494	12648	Chd1	chromodomain helicase DNA binding protein 1
NM_001001932	-0.0434362	5	miR-17/17-5p/20ab/20b-5p/93/106ab/427/518a-3p/519d;let-7/98/4458/4500;miR-543;miR-23abc/23b-3p;miR-592/599	216238	Eea1	early endosome antigen 1
NM_001177773	-0.043424	5	miR-101/101ab;miR-128/128ab;miR-27abc/27a-3p;miR-103a/107/107ab;miR-22/22-3p	50754	Fbxw7	F-box and WD-40 domain protein 7
NM_001177774	-0.043424	5	miR-101/101ab;miR-128/128ab;miR-27abc/27a-3p;miR-103a/107/107ab;miR-22/22-3p	50754	Fbxw7	F-box and WD-40 domain protein 7
NM_080428	-0.043424	5	miR-101/101ab;miR-128/128ab;miR-27abc/27a-3p;miR-103a/107/107ab;miR-22/22-3p	50754	Fbxw7	F-box and WD-40 domain protein 7
NM_177790	-0.0434223	5	miR-18ab/4735-3p;miR-22/22-3p;miR-28-5p/708/1407/1653/3139;miR-370;miR-21/590-5p	278304	Zfp385c	zinc finger protein 385C
NM_001033475	-0.0433921	5	miR-17/17-5p/20ab/20b-5p/93/106ab/427/518a-3p/519d;miR-181abcd/4262;miR-216a;miR-539/539-5p;miR-203	382620	Tmed8	transmembrane emp24 domain containing 8
NM_175145	-0.0433802	5	miR-17/17-5p/20ab/20b-5p/93/106ab/427/518a-3p/519d;miR-148ab-3p/152;miR-23abc/23b-3p;miR-103a/107/107ab;miR-370	69470	Tmem127	transmembrane protein 127
NM_145711	-0.0433792	5	miR-181abcd/4262;miR-543;miR-27abc/27a-3p;miR-495/1192;miR-23abc/23b-3p	252838	Tox	thymocyte selection-associated high mobility group box
NM_010415	-0.0433061	5	miR-128/128ab;miR-27abc/27a-3p;miR-495/1192;miR-203;miR-31	15200	Hbegf	heparin-binding EGF-like growth factor
NM_198423	-0.043301	5	miR-329/329ab/362-3p;miR-148ab-3p/152;miR-216a;miR-539/539-5p;miR-216b/216b-5p	268515	Bahcc1	BAH domain and coiled-coil containing 1
NM_033562	-0.0432816	5	miR-17/17-5p/20ab/20b-5p/93/106ab/427/518a-3p/519d;miR-181abcd/4262;miR-101/101ab;miR-203;miR-28-5p/708/1407/1653/3139	116891	Derl2	Der1-like domain family, member 2
NM_028712	-0.0432717	5	miR-543;miR-101/101ab;miR-27abc/27a-3p;miR-23abc/23b-3p;miR-205/205ab	74012	Rap2b	RAP2B, member of RAS oncogene family
NM_001177629	-0.0432214	5	miR-181abcd/4262;miR-199ab-5p;miR-340-5p;miR-31;miR-205/205ab	14783	Grb10	growth factor receptor bound protein 10
NM_010345	-0.0432214	5	miR-181abcd/4262;miR-199ab-5p;miR-340-5p;miR-31;miR-205/205ab	14783	Grb10	growth factor receptor bound protein 10
NM_001111268	-0.0431943	5	miR-181abcd/4262;miR-329/329ab/362-3p;let-7/98/4458/4500;miR-543;miR-494	14806	Grik2	glutamate receptor, ionotropic, kainate 2 (beta 2)
NM_010349	-0.0431943	5	miR-181abcd/4262;miR-329/329ab/362-3p;let-7/98/4458/4500;miR-543;miR-494	14806	Grik2	glutamate receptor, ionotropic, kainate 2 (beta 2)
NM_025788	-0.0431357	5	miR-9/9ab;miR-101/101ab;miR-23abc/23b-3p;miR-216a;miR-18ab/4735-3p	66830	Nacc1	nucleus accumbens associated 1, BEN and BTB (POZ) domain containing
NM_178703	-0.0431204	5	let-7/98/4458/4500;miR-128/128ab;miR-27abc/27a-3p;miR-138/138ab;miR-22/22-3p	232333	Slc6a1	solute carrier family 6 (neurotransmitter transporter, GABA), member 1
NM_197985	-0.0430965	5	miR-17/17-5p/20ab/20b-5p/93/106ab/427/518a-3p/519d;let-7/98/4458/4500;miR-150/5127;miR-190/190ab;miR-494	68465	Adipor2	adiponectin receptor 2
NM_009829	-0.0430903	5	miR-17/17-5p/20ab/20b-5p/93/106ab/427/518a-3p/519d;let-7/98/4458/4500;miR-320abcd/4429;miR-136;miR-494	12444	Ccnd2	cyclin D2
NM_178118	-0.0430646	5	miR-9/9ab;miR-539/539-5p;miR-216b/216b-5p;miR-340-5p;miR-136	330938	Dixdc1	DIX domain containing 1
NM_011949	-0.0430478	5	miR-181abcd/4262;miR-543;miR-101/101ab;miR-539/539-5p;miR-326/330/330-5p	26413	Mapk1	mitogen-activated protein kinase 1
NM_001163144	-0.0430152	5	miR-9/9ab;miR-543;miR-101/101ab;miR-139-5p;miR-340-5p	18552	Pcsk5	proprotein convertase subtilisin/kexin type 5
NM_025626	-0.0429264	5	miR-9/9ab;miR-199ab-5p;miR-335/335-5p;miR-138/138ab;miR-21/590-5p	66540	Fam107b	family with sequence similarity 107, member B
NM_177687	-0.0428534	5	miR-181abcd/4262;miR-149;miR-18ab/4735-3p;miR-328a/328b-3p;miR-21/590-5p	232430	Crebl2	cAMP responsive element binding protein-like 2
NM_130796	-0.0428269	5	miR-128/128ab;miR-27abc/27a-3p;miR-384/384-3p;miR-203;miR-22/22-3p	170625	Snx18	sorting nexin 18
NM_016886	-0.0427839	5	miR-128/128ab;miR-27abc/27a-3p;miR-495/1192;miR-149;miR-488	53623	Gria3	glutamate receptor, ionotropic, AMPA3 (alpha 3)
NM_145501	-0.04277	5	miR-181abcd/4262;miR-9/9ab;miR-139-5p;miR-148ab-3p/152;miR-150/5127	84095	Pi4k2a	phosphatidylinositol 4-kinase type 2 alpha
NM_001111121	-0.042769	5	miR-9/9ab;miR-128/128ab;miR-149;miR-23abc/23b-3p;miR-122/122a/1352	76551	Ccdc6	coiled-coil domain containing 6
NM_001242396	-0.0427621	5	miR-128/128ab;miR-27abc/27a-3p;miR-495/1192;miR-23abc/23b-3p;miR-138/138ab	108829	Jmjd1c	jumonji domain containing 1C
NM_207221	-0.0427621	5	miR-128/128ab;miR-27abc/27a-3p;miR-495/1192;miR-23abc/23b-3p;miR-138/138ab	108829	Jmjd1c	jumonji domain containing 1C
NM_178608	-0.0427567	5	let-7/98/4458/4500;miR-495/1192;miR-320abcd/4429;miR-23abc/23b-3p;miR-377	52250	Reep1	receptor accessory protein 1
NM_011800	-0.0427295	5	miR-139-5p;miR-148ab-3p/152;miR-495/1192;miR-320abcd/4429;miR-374ab	23836	Cdh20	cadherin 20
NM_009616	-0.0427007	5	miR-128/128ab;miR-27abc/27a-3p;miR-23abc/23b-3p;miR-150/5127;miR-370	11492	Adam19	a disintegrin and metallopeptidase domain 19 (meltrin beta)
NM_176972	-0.0426882	5	miR-320abcd/4429;miR-22/22-3p;miR-328a/328b-3p;miR-370;miR-136	319651	Usp37	ubiquitin specific peptidase 37
NM_177368	-0.0426578	5	miR-128/128ab;miR-27abc/27a-3p;miR-326/330/330-5p;miR-203;miR-431	278279	Tmtc2	transmembrane and tetratricopeptide repeat containing 2
NM_001103165	-0.0426423	5	miR-17/17-5p/20ab/20b-5p/93/106ab/427/518a-3p/519d;miR-539/539-5p;miR-340-5p;miR-203;miR-21/590-5p	18521	Pcbp2	poly(rC) binding protein 2
NM_001103166	-0.0426423	5	miR-17/17-5p/20ab/20b-5p/93/106ab/427/518a-3p/519d;miR-539/539-5p;miR-340-5p;miR-203;miR-21/590-5p	18521	Pcbp2	poly(rC) binding protein 2
NM_001174073	-0.0426423	5	miR-17/17-5p/20ab/20b-5p/93/106ab/427/518a-3p/519d;miR-539/539-5p;miR-340-5p;miR-203;miR-21/590-5p	18521	Pcbp2	poly(rC) binding protein 2
NM_011042	-0.0426423	5	miR-17/17-5p/20ab/20b-5p/93/106ab/427/518a-3p/519d;miR-539/539-5p;miR-340-5p;miR-203;miR-21/590-5p	18521	Pcbp2	poly(rC) binding protein 2
NM_001037221	-0.0426195	5	miR-27abc/27a-3p;miR-495/1192;miR-340-5p;miR-190/190ab;miR-370	74480	Samd4	sterile alpha motif domain containing 4
NM_001163433	-0.0426195	5	miR-27abc/27a-3p;miR-495/1192;miR-340-5p;miR-190/190ab;miR-370	74480	Samd4	sterile alpha motif domain containing 4
NM_028966	-0.0426195	5	miR-27abc/27a-3p;miR-495/1192;miR-340-5p;miR-190/190ab;miR-370	74480	Samd4	sterile alpha motif domain containing 4
NM_001033268	-0.0426029	5	miR-329/329ab/362-3p;miR-495/1192;miR-488;miR-205/205ab;miR-136	218236	Fam120a	family with sequence similarity 120, member A
NM_013526	-0.0425742	5	let-7/98/4458/4500;miR-543;miR-148ab-3p/152;miR-324-5p;miR-136	242316	Gdf6	growth differentiation factor 6
NM_009011	-0.0425604	5	miR-181abcd/4262;miR-199ab-5p;miR-23abc/23b-3p;miR-150/5127;miR-328a/328b-3p	19359	Rad23b	RAD23b homolog (S. cerevisiae)
NM_178005	-0.0425351	5	miR-146ac/146b-5p;miR-101/101ab;miR-495/1192;miR-203;miR-190/190ab	107065	Lrrtm2	leucine rich repeat transmembrane neuronal 2
NM_001001881	-0.0425294	5	miR-17/17-5p/20ab/20b-5p/93/106ab/427/518a-3p/519d;miR-335/335-5p;miR-326/330/330-5p;miR-340-5p;miR-384/384-3p	72190	2510009E07Rik	RIKEN cDNA 2510009E07 gene
NM_027425	-0.042511	5	miR-17/17-5p/20ab/20b-5p/93/106ab/427/518a-3p/519d;miR-543;miR-23abc/23b-3p;miR-488;miR-205/205ab	70432	Rufy2	RUN and FYVE domain-containing 2
NM_010881	-0.0425015	5	miR-23abc/23b-3p;miR-216a;miR-18ab/4735-3p;miR-377;miR-370	17977	Ncoa1	nuclear receptor coactivator 1
NM_013785	-0.0424912	5	miR-17/17-5p/20ab/20b-5p/93/106ab/427/518a-3p/519d;miR-185/882/3473/4306/4644;miR-539/539-5p;miR-22/22-3p;miR-328a/328b-3p	27399	Ip6k1	inositol hexaphosphate kinase 1
NM_019764	-0.0424768	5	miR-9/9ab;miR-27abc/27a-3p;miR-495/1192;miR-149;miR-103a/107/107ab	56332	Amotl2	angiomotin-like 2
NM_011544	-0.0424264	5	miR-139-5p;miR-149;miR-185/882/3473/4306/4644;miR-138/138ab;miR-592/599	21406	Tcf12	transcription factor 12
NM_146090	-0.0424186	5	miR-128/128ab;miR-27abc/27a-3p;miR-488;miR-377;miR-21/590-5p	225791	Zadh2	zinc binding alcohol dehydrogenase, domain containing 2
NM_001163501	-0.042409	5	miR-181abcd/4262;miR-146ac/146b-5p;miR-543;miR-340-5p;miR-18ab/4735-3p	238317	Elmsan1	ELM2 and Myb/SANT-like domain containing 1
NM_001163502	-0.042409	5	miR-181abcd/4262;miR-146ac/146b-5p;miR-543;miR-340-5p;miR-18ab/4735-3p	238317	Elmsan1	ELM2 and Myb/SANT-like domain containing 1
NM_153537	-0.0424073	5	miR-9/9ab;miR-149;miR-185/882/3473/4306/4644;miR-203;miR-143/1721/4770	102693	Phldb1	pleckstrin homology-like domain, family B, member 1
NM_011201	-0.0424013	5	miR-329/329ab/362-3p;miR-148ab-3p/152;miR-495/1192;miR-340-5p;miR-22/22-3p	19246	Ptpn1	protein tyrosine phosphatase, non-receptor type 1
NM_178607	-0.0423884	5	miR-9/9ab;miR-320abcd/4429;miR-149;miR-103a/107/107ab;miR-21/590-5p	51902	Rnf24	ring finger protein 24
NM_138953	-0.0423871	5	miR-128/128ab;miR-27abc/27a-3p;miR-320abcd/4429;miR-23abc/23b-3p;miR-203	192657	Ell2	elongation factor RNA polymerase II 2
NM_007964	-0.0423734	5	miR-128/128ab;miR-27abc/27a-3p;miR-335/335-5p;miR-340-5p;miR-592/599	14020	Evi5	ecotropic viral integration site 5
NM_021310	-0.042361	5	miR-199ab-5p;miR-101/101ab;miR-148ab-3p/152;miR-18ab/4735-3p;miR-143/1721/4770	57748	Jmy	junction-mediating and regulatory protein
NM_172772	-0.0422617	5	miR-320abcd/4429;miR-203;miR-136;miR-374ab;miR-21/590-5p	235461	Fam63b	family with sequence similarity 63, member B
NM_007937	-0.0422275	5	miR-17/17-5p/20ab/20b-5p/93/106ab/427/518a-3p/519d;miR-23abc/23b-3p;miR-216a;miR-488;miR-18ab/4735-3p	13839	Epha5	Eph receptor A5
NM_009575	-0.0422183	5	miR-181abcd/4262;miR-320abcd/4429;miR-539/539-5p;miR-190/190ab;miR-136	22773	Zic3	zinc finger protein of the cerebellum 3
NM_010897	-0.0421868	5	miR-543;miR-128/128ab;miR-27abc/27a-3p;miR-103a/107/107ab;miR-370	18015	Nf1	neurofibromatosis 1
NM_001014761	-0.0421522	5	miR-9/9ab;miR-543;miR-328a/328b-3p;miR-374ab;miR-143/1721/4770	72821	Scn2b	sodium channel, voltage-gated, type II, beta
NM_001081109	-0.0421497	5	miR-101/101ab;miR-128/128ab;miR-148ab-3p/152;miR-340-5p;miR-22/22-3p	231876	Lmtk2	lemur tyrosine kinase 2
NM_023047	-0.0421335	5	miR-17/17-5p/20ab/20b-5p/93/106ab/427/518a-3p/519d;miR-9/9ab;miR-139-5p;miR-103a/107/107ab;miR-31	65254	Dpysl5	dihydropyrimidinase-like 5
NM_207255	-0.0420062	5	miR-17/17-5p/20ab/20b-5p/93/106ab/427/518a-3p/519d;miR-146ac/146b-5p;miR-139-5p;miR-495/1192;miR-203	328977	Zfp532	zinc finger protein 532
NM_199299	-0.0419675	5	miR-181abcd/4262;miR-9/9ab;miR-495/1192;miR-539/539-5p;miR-494	76901	Jade2	jade family PHD finger 2
NM_001160261	-0.0419499	5	miR-138/138ab;miR-384/384-3p;miR-203;miR-103a/107/107ab;miR-374ab	226610	Fam78b	family with sequence similarity 78, member B
NM_001160262	-0.0419499	5	miR-138/138ab;miR-384/384-3p;miR-203;miR-103a/107/107ab;miR-374ab	226610	Fam78b	family with sequence similarity 78, member B
NM_175461	-0.0419499	5	miR-138/138ab;miR-384/384-3p;miR-203;miR-103a/107/107ab;miR-374ab	226610	Fam78b	family with sequence similarity 78, member B
NM_133710	-0.0419134	5	miR-181abcd/4262;miR-543;miR-128/128ab;miR-488;miR-18ab/4735-3p	69274	Ctdspl	CTD (carboxy-terminal domain, RNA polymerase II, polypeptide A) small phosphatase-like
NM_007956	-0.0418707	5	miR-181abcd/4262;miR-216a;miR-216b/216b-5p;miR-18ab/4735-3p;miR-22/22-3p	13982	Esr1	estrogen receptor 1 (alpha)
NM_013518	-0.0418679	5	miR-9/9ab;miR-320abcd/4429;miR-326/330/330-5p;miR-494;miR-374ab	14180	Fgf9	fibroblast growth factor 9
NM_001081191	-0.0417182	5	miR-9/9ab;miR-139-5p;miR-203;miR-103a/107/107ab;miR-31	319670	Eml5	echinoderm microtubule associated protein like 5
NM_001174047	-0.0416554	5	miR-181abcd/4262;miR-329/329ab/362-3p;miR-139-5p;miR-539/539-5p;miR-377	56808	Cacna2d2	calcium channel, voltage-dependent, alpha 2/delta subunit 2
NM_001174048	-0.0416554	5	miR-181abcd/4262;miR-329/329ab/362-3p;miR-139-5p;miR-539/539-5p;miR-377	56808	Cacna2d2	calcium channel, voltage-dependent, alpha 2/delta subunit 2
NM_001174049	-0.0416554	5	miR-181abcd/4262;miR-329/329ab/362-3p;miR-139-5p;miR-539/539-5p;miR-377	56808	Cacna2d2	calcium channel, voltage-dependent, alpha 2/delta subunit 2
NM_001174050	-0.0416554	5	miR-181abcd/4262;miR-329/329ab/362-3p;miR-139-5p;miR-539/539-5p;miR-377	56808	Cacna2d2	calcium channel, voltage-dependent, alpha 2/delta subunit 2
NM_020263	-0.0416554	5	miR-181abcd/4262;miR-329/329ab/362-3p;miR-139-5p;miR-539/539-5p;miR-377	56808	Cacna2d2	calcium channel, voltage-dependent, alpha 2/delta subunit 2
NM_001161362	-0.0416278	5	miR-17/17-5p/20ab/20b-5p/93/106ab/427/518a-3p/519d;miR-146ac/146b-5p;miR-28-5p/708/1407/1653/3139;miR-494;miR-143/1721/4770	235542	Ppp2r3a	protein phosphatase 2, regulatory subunit B'', alpha
NM_172144	-0.0416278	5	miR-17/17-5p/20ab/20b-5p/93/106ab/427/518a-3p/519d;miR-146ac/146b-5p;miR-28-5p/708/1407/1653/3139;miR-494;miR-143/1721/4770	235542	Ppp2r3a	protein phosphatase 2, regulatory subunit B'', alpha
NM_021284	-0.0416236	5	miR-543;miR-27abc/27a-3p;miR-28-5p/708/1407/1653/3139;miR-143/1721/4770;miR-134/3118	16653	Kras	v-Ki-ras2 Kirsten rat sarcoma viral oncogene homolog
NM_181595	-0.0415817	5	miR-128/128ab;miR-148ab-3p/152;miR-216b/216b-5p;miR-377;miR-31	243725	Ppp1r9a	protein phosphatase 1, regulatory (inhibitor) subunit 9A
NM_030131	-0.0413094	5	miR-9/9ab;miR-149;miR-335/335-5p;miR-326/330/330-5p;miR-31	98417	Cnih4	cornichon homolog 4 (Drosophila)
NM_153138	-0.0411961	5	miR-9/9ab;miR-543;miR-340-5p;miR-31;miR-494	215280	Wipf1	WAS/WASL interacting protein family, member 1
NM_173413	-0.0411812	5	miR-17/17-5p/20ab/20b-5p/93/106ab/427/518a-3p/519d;let-7/98/4458/4500;miR-384/384-3p;miR-28-5p/708/1407/1653/3139;miR-205/205ab	235442	Rab8b	RAB8B, member RAS oncogene family
NM_023852	-0.0410148	5	miR-128/128ab;miR-335/335-5p;miR-488;miR-328a/328b-3p;miR-21/590-5p	67295	Rab3c	RAB3C, member RAS oncogene family
NM_001081135	-0.0410099	5	let-7/98/4458/4500;miR-27abc/27a-3p;miR-149;miR-185/882/3473/4306/4644;miR-539/539-5p	208748	Prrg3	proline rich Gla (G-carboxyglutamic acid) 3 (transmembrane)
NM_198647	-0.040956	5	miR-128/128ab;miR-149;miR-539/539-5p;miR-150/5127;miR-122/122a/1352	381085	Tbc1d22b	TBC1 domain family, member 22B
NM_028943	-0.0409012	5	miR-9/9ab;miR-335/335-5p;miR-103a/107/107ab;miR-494;miR-21/590-5p	74442	Sgms2	sphingomyelin synthase 2
NM_029896	-0.0407311	5	miR-181abcd/4262;miR-138/138ab;miR-22/22-3p;miR-377;miR-494	77305	Wdr82	WD repeat domain containing 82
NM_001033330	-0.0406564	5	miR-17/17-5p/20ab/20b-5p/93/106ab/427/518a-3p/519d;miR-495/1192;miR-149;miR-539/539-5p;miR-28-5p/708/1407/1653/3139	333605	Frmpd4	FERM and PDZ domain containing 4
NM_001161822	-0.0406063	5	miR-17/17-5p/20ab/20b-5p/93/106ab/427/518a-3p/519d;let-7/98/4458/4500;miR-199ab-5p;miR-340-5p;miR-203	56533	Rgs17	regulator of G-protein signaling 17
NM_019958	-0.0406063	5	miR-17/17-5p/20ab/20b-5p/93/106ab/427/518a-3p/519d;let-7/98/4458/4500;miR-199ab-5p;miR-340-5p;miR-203	56533	Rgs17	regulator of G-protein signaling 17
NM_010275	-0.0406002	5	miR-9/9ab;miR-146ac/146b-5p;miR-216a;miR-326/330/330-5p;miR-494	14573	Gdnf	glial cell line derived neurotrophic factor
NM_080793	-0.04052	5	miR-128/128ab;miR-149;miR-384/384-3p;miR-592/599;miR-494	73251	Setd7	SET domain containing (lysine methyltransferase) 7
NM_177089	-0.0398308	5	miR-128/128ab;miR-592/599;miR-31;miR-494;miR-374ab	320165	Tacc1	transforming, acidic coiled-coil containing protein 1
NM_199323	-0.0398308	5	miR-128/128ab;miR-592/599;miR-31;miR-494;miR-374ab	320165	Tacc1	transforming, acidic coiled-coil containing protein 1
NM_001161420	-0.0397716	5	miR-17/17-5p/20ab/20b-5p/93/106ab/427/518a-3p/519d;miR-101/101ab;miR-139-5p;miR-326/330/330-5p;miR-190/190ab	22359	Vldlr	very low density lipoprotein receptor
NM_013703	-0.0397716	5	miR-17/17-5p/20ab/20b-5p/93/106ab/427/518a-3p/519d;miR-101/101ab;miR-139-5p;miR-326/330/330-5p;miR-190/190ab	22359	Vldlr	very low density lipoprotein receptor
NM_009551	-0.0396283	5	miR-181abcd/4262;miR-543;miR-495/1192;miR-384/384-3p;miR-370	22682	Zfand5	zinc finger, AN1-type domain 5
NM_001165951	-0.0327228	4	miR-17/17-5p/20ab/20b-5p/93/106ab/427/518a-3p/519d;miR-9/9ab;miR-128/128ab;miR-27abc/27a-3p	229658	Vangl1	vang-like 1 (van gogh, Drosophila)
NM_177545	-0.0327228	4	miR-17/17-5p/20ab/20b-5p/93/106ab/427/518a-3p/519d;miR-9/9ab;miR-128/128ab;miR-27abc/27a-3p	229658	Vangl1	vang-like 1 (van gogh, Drosophila)
NM_019924	-0.032632	4	miR-17/17-5p/20ab/20b-5p/93/106ab/427/518a-3p/519d;miR-9/9ab;miR-128/128ab;miR-340-5p	56613	Rps6ka4	ribosomal protein S6 kinase, polypeptide 4
NM_001033346	-0.0325575	4	miR-17/17-5p/20ab/20b-5p/93/106ab/427/518a-3p/519d;miR-128/128ab;miR-27abc/27a-3p;miR-340-5p	241528	Lrrc55	leucine rich repeat containing 55
NM_001081324	-0.0325575	4	miR-17/17-5p/20ab/20b-5p/93/106ab/427/518a-3p/519d;miR-128/128ab;miR-27abc/27a-3p;miR-340-5p	74513	Neto2	neuropilin (NRP) and tolloid (TLL)-like 2
NM_177326	-0.0325164	4	miR-9/9ab;miR-128/128ab;miR-23abc/23b-3p;miR-340-5p	224105	Pak2	p21 protein (Cdc42/Rac)-activated kinase 2
NM_025685	-0.0323874	4	miR-9/9ab;let-7/98/4458/4500;miR-128/128ab;miR-27abc/27a-3p	373864	Col27a1	collagen, type XXVII, alpha 1
NM_008696	-0.0323806	4	miR-181abcd/4262;let-7/98/4458/4500;miR-23abc/23b-3p;miR-340-5p	26921	Map4k4	mitogen-activated protein kinase kinase kinase kinase 4
NM_026501	-0.0323464	4	miR-17/17-5p/20ab/20b-5p/93/106ab/427/518a-3p/519d;miR-128/128ab;miR-27abc/27a-3p;miR-23abc/23b-3p	67998	Fam134c	family with sequence similarity 134, member C
NM_028933	-0.0323464	4	miR-17/17-5p/20ab/20b-5p/93/106ab/427/518a-3p/519d;miR-128/128ab;miR-27abc/27a-3p;miR-23abc/23b-3p	67998	Fam134c	family with sequence similarity 134, member C
NM_001109973	-0.0322677	4	let-7/98/4458/4500;miR-128/128ab;miR-27abc/27a-3p;miR-23abc/23b-3p	17240	Mdfi	MyoD family inhibitor
NM_010783	-0.0322677	4	let-7/98/4458/4500;miR-128/128ab;miR-27abc/27a-3p;miR-23abc/23b-3p	17240	Mdfi	MyoD family inhibitor
NM_001042592	-0.0322443	4	let-7/98/4458/4500;miR-128/128ab;miR-27abc/27a-3p;miR-495/1192	66412	Arrdc4	arrestin domain containing 4
NM_022315	-0.0322133	4	miR-17/17-5p/20ab/20b-5p/93/106ab/427/518a-3p/519d;miR-9/9ab;miR-27abc/27a-3p;miR-203	64074	Smoc2	SPARC related modular calcium binding 2
NM_008679	-0.0321768	4	miR-17/17-5p/20ab/20b-5p/93/106ab/427/518a-3p/519d;miR-9/9ab;let-7/98/4458/4500;miR-495/1192	17979	Ncoa3	nuclear receptor coactivator 3
NM_146145	-0.0321215	4	miR-17/17-5p/20ab/20b-5p/93/106ab/427/518a-3p/519d;miR-23abc/23b-3p;miR-340-5p;miR-203	16451	Jak1	Janus kinase 1
NM_146001	-0.0320567	4	let-7/98/4458/4500;miR-128/128ab;miR-27abc/27a-3p;miR-495/1192	215114	Hip1	huntingtin interacting protein 1
NM_001145902	-0.0320139	4	miR-17/17-5p/20ab/20b-5p/93/106ab/427/518a-3p/519d;miR-128/128ab;miR-27abc/27a-3p;miR-203	228359	Arhgap1	Rho GTPase activating protein 1
NM_146124	-0.0320139	4	miR-17/17-5p/20ab/20b-5p/93/106ab/427/518a-3p/519d;miR-128/128ab;miR-27abc/27a-3p;miR-203	228359	Arhgap1	Rho GTPase activating protein 1
NM_001109040	-0.0319524	4	miR-9/9ab;miR-128/128ab;miR-27abc/27a-3p;miR-103a/107/107ab	16564	Kif21a	kinesin family member 21A
NM_001109041	-0.0319524	4	miR-9/9ab;miR-128/128ab;miR-27abc/27a-3p;miR-103a/107/107ab	16564	Kif21a	kinesin family member 21A
NM_001109042	-0.0319524	4	miR-9/9ab;miR-128/128ab;miR-27abc/27a-3p;miR-103a/107/107ab	16564	Kif21a	kinesin family member 21A
NM_016705	-0.0319524	4	miR-9/9ab;miR-128/128ab;miR-27abc/27a-3p;miR-103a/107/107ab	16564	Kif21a	kinesin family member 21A
NM_007631	-0.0319473	4	miR-17/17-5p/20ab/20b-5p/93/106ab/427/518a-3p/519d;let-7/98/4458/4500;miR-23abc/23b-3p;miR-203	12443	Ccnd1	cyclin D1
NM_019742	-0.0319473	4	miR-17/17-5p/20ab/20b-5p/93/106ab/427/518a-3p/519d;let-7/98/4458/4500;miR-23abc/23b-3p;miR-203	80385	Tusc2	tumor suppressor candidate 2
NM_025613	-0.0319434	4	miR-128/128ab;miR-27abc/27a-3p;miR-138/138ab;miR-340-5p	58521	Eid1	EP300 interacting inhibitor of differentiation 1
NM_026191	-0.031925	4	miR-9/9ab;miR-495/1192;miR-320abcd/4429;miR-340-5p	67487	Dhx40	DEAH (Asp-Glu-Ala-His) box polypeptide 40
NM_031256	-0.0319203	4	miR-17/17-5p/20ab/20b-5p/93/106ab/427/518a-3p/519d;miR-181abcd/4262;miR-539/539-5p;miR-340-5p	83435	Plekha3	pleckstrin homology domain-containing, family A (phosphoinositide binding specific) member 3
NM_025454	-0.031909	4	miR-181abcd/4262;miR-128/128ab;miR-27abc/27a-3p;miR-320abcd/4429	66262	Ing5	inhibitor of growth family, member 5
NM_008962	-0.0318999	4	miR-17/17-5p/20ab/20b-5p/93/106ab/427/518a-3p/519d;miR-543;miR-128/128ab;miR-27abc/27a-3p	19214	Ptgdr	prostaglandin D receptor
NM_001163018	-0.0318738	4	miR-128/128ab;miR-27abc/27a-3p;miR-340-5p;miR-103a/107/107ab	52615	Suz12	suppressor of zeste 12 homolog (Drosophila)
NM_199196	-0.0318738	4	miR-128/128ab;miR-27abc/27a-3p;miR-340-5p;miR-103a/107/107ab	52615	Suz12	suppressor of zeste 12 homolog (Drosophila)
NM_175535	-0.0318564	4	miR-9/9ab;let-7/98/4458/4500;miR-148ab-3p/152;miR-23abc/23b-3p	244867	Arhgap20	Rho GTPase activating protein 20
NM_009444	-0.0318552	4	miR-17/17-5p/20ab/20b-5p/93/106ab/427/518a-3p/519d;miR-9/9ab;miR-128/128ab;miR-27abc/27a-3p	22135	Tgoln2	trans-golgi network protein 2
NM_026931	-0.0318536	4	miR-181abcd/4262;miR-543;miR-128/128ab;miR-27abc/27a-3p	69068	1810011O10Rik	RIKEN cDNA 1810011O10 gene
NM_001166408	-0.0318382	4	miR-9/9ab;miR-128/128ab;miR-23abc/23b-3p;miR-103a/107/107ab	75646	Rai14	retinoic acid induced 14
NM_030690	-0.0318382	4	miR-9/9ab;miR-128/128ab;miR-23abc/23b-3p;miR-103a/107/107ab	75646	Rai14	retinoic acid induced 14
NM_172537	-0.0318378	4	miR-9/9ab;miR-128/128ab;miR-27abc/27a-3p;miR-23abc/23b-3p	214968	Sema6d	sema domain, transmembrane domain (TM), and cytoplasmic domain, (semaphorin) 6D
NM_199238	-0.0318378	4	miR-9/9ab;miR-128/128ab;miR-27abc/27a-3p;miR-23abc/23b-3p	214968	Sema6d	sema domain, transmembrane domain (TM), and cytoplasmic domain, (semaphorin) 6D
NM_199239	-0.0318378	4	miR-9/9ab;miR-128/128ab;miR-27abc/27a-3p;miR-23abc/23b-3p	214968	Sema6d	sema domain, transmembrane domain (TM), and cytoplasmic domain, (semaphorin) 6D
NM_199240	-0.0318378	4	miR-9/9ab;miR-128/128ab;miR-27abc/27a-3p;miR-23abc/23b-3p	214968	Sema6d	sema domain, transmembrane domain (TM), and cytoplasmic domain, (semaphorin) 6D
NM_199241	-0.0318378	4	miR-9/9ab;miR-128/128ab;miR-27abc/27a-3p;miR-23abc/23b-3p	214968	Sema6d	sema domain, transmembrane domain (TM), and cytoplasmic domain, (semaphorin) 6D
NM_001093750	-0.0318315	4	miR-17/17-5p/20ab/20b-5p/93/106ab/427/518a-3p/519d;miR-9/9ab;miR-128/128ab;miR-27abc/27a-3p	211612	Ptchd1	patched domain containing 1
NM_001128609	-0.0317881	4	miR-17/17-5p/20ab/20b-5p/93/106ab/427/518a-3p/519d;miR-9/9ab;miR-148ab-3p/152;miR-495/1192	21945	Dedd	death effector domain-containing
NM_011615	-0.0317881	4	miR-17/17-5p/20ab/20b-5p/93/106ab/427/518a-3p/519d;miR-9/9ab;miR-148ab-3p/152;miR-495/1192	21945	Dedd	death effector domain-containing
NM_007966	-0.0317833	4	miR-181abcd/4262;miR-9/9ab;miR-495/1192;miR-320abcd/4429	14028	Evx1	even skipped homeotic gene 1 homolog
NM_011394	-0.0317795	4	miR-9/9ab;miR-101/101ab;miR-340-5p;miR-103a/107/107ab	20516	Slc20a2	solute carrier family 20, member 2
NM_001168297	-0.031765	4	let-7/98/4458/4500;miR-23abc/23b-3p;miR-340-5p;miR-377	71865	Fbxo30	F-box protein 30
NM_027968	-0.031765	4	let-7/98/4458/4500;miR-23abc/23b-3p;miR-340-5p;miR-377	71865	Fbxo30	F-box protein 30
NM_029749	-0.0317525	4	miR-181abcd/4262;miR-128/128ab;miR-27abc/27a-3p;miR-103a/107/107ab	76800	Usp42	ubiquitin specific peptidase 42
NM_001081684	-0.0317502	4	miR-181abcd/4262;miR-543;miR-495/1192;miR-340-5p	114565	Zbtb21	zinc finger and BTB domain containing 21
NM_001081685	-0.0317502	4	miR-181abcd/4262;miR-543;miR-495/1192;miR-340-5p	114565	Zbtb21	zinc finger and BTB domain containing 21
NM_175428	-0.0317502	4	miR-181abcd/4262;miR-543;miR-495/1192;miR-340-5p	114565	Zbtb21	zinc finger and BTB domain containing 21
NM_013674	-0.0317453	4	let-7/98/4458/4500;miR-128/128ab;miR-27abc/27a-3p;miR-539/539-5p	16364	Irf4	interferon regulatory factor 4
NM_029788	-0.0317228	4	miR-17/17-5p/20ab/20b-5p/93/106ab/427/518a-3p/519d;miR-27abc/27a-3p;miR-23abc/23b-3p;miR-340-5p	76892	Rnft1	ring finger protein, transmembrane 1
NM_172516	-0.0317186	4	miR-17/17-5p/20ab/20b-5p/93/106ab/427/518a-3p/519d;miR-9/9ab;miR-101/101ab;miR-148ab-3p/152	213452	Dstyk	dual serine/threonine and tyrosine protein kinase
NM_001177849	-0.0316652	4	miR-9/9ab;miR-148ab-3p/152;miR-27abc/27a-3p;miR-203	65973	Asph	aspartate-beta-hydroxylase
NM_023066	-0.0316652	4	miR-9/9ab;miR-148ab-3p/152;miR-27abc/27a-3p;miR-203	65973	Asph	aspartate-beta-hydroxylase
NM_001029838	-0.031655	4	miR-181abcd/4262;miR-27abc/27a-3p;miR-539/539-5p;miR-340-5p	208076	Pknox2	Pbx/knotted 1 homeobox 2
NM_148950	-0.031655	4	miR-181abcd/4262;miR-27abc/27a-3p;miR-539/539-5p;miR-340-5p	208076	Pknox2	Pbx/knotted 1 homeobox 2
NM_001024927	-0.0316435	4	miR-9/9ab;let-7/98/4458/4500;miR-495/1192;miR-138/138ab	327958	Pitpnm3	PITPNM family member 3
NM_001081641	-0.0316435	4	miR-9/9ab;let-7/98/4458/4500;miR-495/1192;miR-138/138ab	327958	Pitpnm3	PITPNM family member 3
NM_175279	-0.0316064	4	miR-181abcd/4262;miR-9/9ab;miR-543;miR-203	78748	Rassf10	Ras association (RalGDS/AF-6) domain family (N-terminal) member 10
NM_001081028	-0.0316062	4	miR-17/17-5p/20ab/20b-5p/93/106ab/427/518a-3p/519d;miR-128/128ab;miR-27abc/27a-3p;miR-216a	74206	Sipa1l3	signal-induced proliferation-associated 1 like 3
NM_175334	-0.0315951	4	miR-17/17-5p/20ab/20b-5p/93/106ab/427/518a-3p/519d;miR-23abc/23b-3p;miR-340-5p;miR-103a/107/107ab	103806	Maml1	mastermind like 1 (Drosophila)
NM_001081098	-0.0315733	4	miR-17/17-5p/20ab/20b-5p/93/106ab/427/518a-3p/519d;miR-9/9ab;let-7/98/4458/4500;miR-495/1192	230761	Zfp362	zinc finger protein 362
NM_153587	-0.0315704	4	miR-17/17-5p/20ab/20b-5p/93/106ab/427/518a-3p/519d;miR-101/101ab;miR-128/128ab;miR-27abc/27a-3p	73086	Rps6ka5	ribosomal protein S6 kinase, polypeptide 5
NM_001163505	-0.0315636	4	miR-17/17-5p/20ab/20b-5p/93/106ab/427/518a-3p/519d;miR-128/128ab;miR-27abc/27a-3p;miR-320abcd/4429	109168	Atl3	atlastin GTPase 3
NM_146091	-0.0315636	4	miR-17/17-5p/20ab/20b-5p/93/106ab/427/518a-3p/519d;miR-128/128ab;miR-27abc/27a-3p;miR-320abcd/4429	109168	Atl3	atlastin GTPase 3
NM_001033219	-0.0315533	4	miR-9/9ab;let-7/98/4458/4500;miR-203;miR-103a/107/107ab	106068	Slc45a4	solute carrier family 45, member 4
NM_001168255	-0.0315533	4	miR-9/9ab;let-7/98/4458/4500;miR-203;miR-103a/107/107ab	106068	Slc45a4	solute carrier family 45, member 4
NM_177282	-0.0315373	4	miR-9/9ab;miR-340-5p;miR-203;miR-205/205ab	320878	Mical2	microtubule associated monooxygenase, calponin and LIM domain containing 2
NM_009145	-0.0315287	4	miR-181abcd/4262;miR-543;miR-148ab-3p/152;miR-340-5p	20320	Nptn	neuroplastin
NM_001033273	-0.031522	4	miR-9/9ab;let-7/98/4458/4500;miR-138/138ab;miR-203	223739	5031439G07Rik	RIKEN cDNA 5031439G07 gene
NM_011629	-0.0315037	4	miR-17/17-5p/20ab/20b-5p/93/106ab/427/518a-3p/519d;miR-148ab-3p/152;miR-23abc/23b-3p;miR-340-5p	22025	Nr2c1	nuclear receptor subfamily 2, group C, member 1
NM_020050	-0.0314759	4	miR-181abcd/4262;miR-128/128ab;miR-148ab-3p/152;miR-27abc/27a-3p	56786	Tmem9b	TMEM9 domain family, member B
NM_138956	-0.0314654	4	miR-9/9ab;miR-199ab-5p;miR-27abc/27a-3p;miR-340-5p	192678	Rassf3	Ras association (RalGDS/AF-6) domain family member 3
NM_010610	-0.0314628	4	miR-181abcd/4262;miR-543;miR-138/138ab;miR-340-5p	16531	Kcnma1	potassium large conductance calcium-activated channel, subfamily M, alpha member 1
NM_001081081	-0.0314521	4	miR-181abcd/4262;miR-9/9ab;miR-23abc/23b-3p;miR-377	14660	Gls	glutaminase
NM_145575	-0.0314464	4	miR-17/17-5p/20ab/20b-5p/93/106ab/427/518a-3p/519d;miR-27abc/27a-3p;miR-320abcd/4429;miR-374ab	109624	Cald1	caldesmon 1
NM_016860	-0.0314184	4	miR-17/17-5p/20ab/20b-5p/93/106ab/427/518a-3p/519d;miR-329/329ab/362-3p;miR-9/9ab;miR-495/1192	54130	Actr1a	ARP1 actin-related protein 1A, centractin alpha
NM_029967	-0.0314162	4	miR-181abcd/4262;miR-128/128ab;miR-27abc/27a-3p;miR-592/599	77739	Adamtsl1	ADAMTS-like 1
NM_025817	-0.0314138	4	miR-543;miR-128/128ab;miR-27abc/27a-3p;miR-23abc/23b-3p	66873	Tril	TLR4 interactor with leucine-rich repeats
NM_001102430	-0.0314112	4	miR-9/9ab;miR-128/128ab;miR-27abc/27a-3p;miR-192/215	211673	Arfgef1	ADP-ribosylation factor guanine nucleotide-exchange factor 1(brefeldin A-inhibited)
NM_009461	-0.0314039	4	miR-9/9ab;miR-128/128ab;miR-27abc/27a-3p;miR-203	22222	Ubr1	ubiquitin protein ligase E3 component n-recognin 1
NM_001077406	-0.0313986	4	miR-17/17-5p/20ab/20b-5p/93/106ab/427/518a-3p/519d;miR-181abcd/4262;miR-543;miR-103a/107/107ab	18187	Nrp2	neuropilin 2
NM_001077407	-0.0313986	4	miR-17/17-5p/20ab/20b-5p/93/106ab/427/518a-3p/519d;miR-181abcd/4262;miR-543;miR-103a/107/107ab	18187	Nrp2	neuropilin 2
NM_199143	-0.0313945	4	miR-9/9ab;miR-340-5p;miR-103a/107/107ab;miR-22/22-3p	387524	Znrf2	zinc and ring finger 2
NM_053072	-0.0313767	4	let-7/98/4458/4500;miR-128/128ab;miR-27abc/27a-3p;miR-495/1192	13998	Fgd6	FYVE, RhoGEF and PH domain containing 6
NM_001164086	-0.0313738	4	let-7/98/4458/4500;miR-320abcd/4429;miR-340-5p;miR-377	26557	Homer2	homer homolog 2 (Drosophila)
NM_001164087	-0.0313738	4	let-7/98/4458/4500;miR-320abcd/4429;miR-340-5p;miR-377	26557	Homer2	homer homolog 2 (Drosophila)
NM_011983	-0.0313738	4	let-7/98/4458/4500;miR-320abcd/4429;miR-340-5p;miR-377	26557	Homer2	homer homolog 2 (Drosophila)
NM_028030	-0.0313731	4	miR-27abc/27a-3p;miR-495/1192;miR-23abc/23b-3p;miR-205/205ab	71973	Rbpms2	RNA binding protein with multiple splicing 2
NM_173735	-0.031362	4	miR-128/128ab;miR-27abc/27a-3p;miR-23abc/23b-3p;miR-384/384-3p	217732	Cipc	CLOCK interacting protein, circadian
NM_001163645	-0.0313514	4	miR-181abcd/4262;miR-9/9ab;let-7/98/4458/4500;miR-543	71720	Osbpl3	oxysterol binding protein-like 3
NM_027881	-0.0313514	4	miR-181abcd/4262;miR-9/9ab;let-7/98/4458/4500;miR-543	71720	Osbpl3	oxysterol binding protein-like 3
NM_177324	-0.0313487	4	miR-543;miR-27abc/27a-3p;miR-340-5p;miR-205/205ab	319934	Sbf2	SET binding factor 2
NM_027422	-0.0313303	4	miR-17/17-5p/20ab/20b-5p/93/106ab/427/518a-3p/519d;miR-128/128ab;miR-27abc/27a-3p;miR-138/138ab	70427	Mier2	mesoderm induction early response 1, family member 2
NM_172739	-0.0313294	4	miR-17/17-5p/20ab/20b-5p/93/106ab/427/518a-3p/519d;miR-199ab-5p;miR-138/138ab;miR-340-5p	232906	Arhgap35	Rho GTPase activating protein 35
NM_001025093	-0.0313237	4	miR-181abcd/4262;miR-9/9ab;miR-543;miR-203	11909	Atf2	activating transcription factor 2
NM_009715	-0.0313237	4	miR-181abcd/4262;miR-9/9ab;miR-543;miR-203	11909	Atf2	activating transcription factor 2
NM_177606	-0.0313217	4	miR-146ac/146b-5p;miR-128/128ab;miR-27abc/27a-3p;miR-23abc/23b-3p	213556	Plekhh2	pleckstrin homology domain containing, family H (with MyTH4 domain) member 2
NM_133788	-0.0313156	4	miR-9/9ab;miR-320abcd/4429;miR-340-5p;miR-370	57295	Icmt	isoprenylcysteine carboxyl methyltransferase
NM_008216	-0.0313019	4	miR-17/17-5p/20ab/20b-5p/93/106ab/427/518a-3p/519d;let-7/98/4458/4500;miR-23abc/23b-3p;miR-190/190ab	15117	Has2	hyaluronan synthase 2
NM_175530	-0.0312887	4	miR-27abc/27a-3p;miR-138/138ab;miR-340-5p;miR-22/22-3p	243867	Fbxo46	F-box protein 46
NM_021531	-0.031284	4	miR-181abcd/4262;miR-9/9ab;miR-340-5p;miR-103a/107/107ab	59035	Carm1	coactivator-associated arginine methyltransferase 1
NM_153141	-0.031284	4	miR-181abcd/4262;miR-9/9ab;miR-340-5p;miR-103a/107/107ab	59035	Carm1	coactivator-associated arginine methyltransferase 1
NM_001081454	-0.0312717	4	miR-17/17-5p/20ab/20b-5p/93/106ab/427/518a-3p/519d;miR-9/9ab;miR-128/128ab;miR-103a/107/107ab	18550	Furin	furin (paired basic amino acid cleaving enzyme)
NM_011046	-0.0312717	4	miR-17/17-5p/20ab/20b-5p/93/106ab/427/518a-3p/519d;miR-9/9ab;miR-128/128ab;miR-103a/107/107ab	18550	Furin	furin (paired basic amino acid cleaving enzyme)
NM_001128094	-0.0312673	4	miR-27abc/27a-3p;miR-320abcd/4429;miR-340-5p;miR-103a/107/107ab	224088	Atp13a3	ATPase type 13A3
NM_001128096	-0.0312673	4	miR-27abc/27a-3p;miR-320abcd/4429;miR-340-5p;miR-103a/107/107ab	224088	Atp13a3	ATPase type 13A3
NM_009282	-0.0312652	4	miR-128/128ab;miR-27abc/27a-3p;miR-138/138ab;miR-103a/107/107ab	20842	Stag1	stromal antigen 1
NM_175380	-0.0312545	4	miR-181abcd/4262;miR-101/101ab;miR-139-5p;miR-27abc/27a-3p	333433	Gpd1l	glycerol-3-phosphate dehydrogenase 1-like
NM_001038637	-0.0312517	4	miR-181abcd/4262;miR-543;miR-23abc/23b-3p;miR-138/138ab	14702	Gng2	guanine nucleotide binding protein (G protein), gamma 2
NM_010315	-0.0312517	4	miR-181abcd/4262;miR-543;miR-23abc/23b-3p;miR-138/138ab	14702	Gng2	guanine nucleotide binding protein (G protein), gamma 2
NM_019680	-0.0312207	4	let-7/98/4458/4500;miR-27abc/27a-3p;miR-23abc/23b-3p;miR-28-5p/708/1407/1653/3139	56501	Elf4	E74-like factor 4 (ets domain transcription factor)
NM_182839	-0.0312206	4	miR-17/17-5p/20ab/20b-5p/93/106ab/427/518a-3p/519d;miR-101/101ab;miR-128/128ab;miR-27abc/27a-3p	72948	Tppp	tubulin polymerization promoting protein
NM_177038	-0.0312154	4	miR-27abc/27a-3p;miR-340-5p;miR-374ab;miR-143/1721/4770	75964	Trappc8	trafficking protein particle complex 8
NM_177164	-0.0312101	4	miR-128/128ab;miR-27abc/27a-3p;miR-539/539-5p;miR-138/138ab	320460	Vwc2l	von Willebrand factor C domain-containing protein 2-like
NM_145356	-0.0312061	4	miR-9/9ab;miR-101/101ab;miR-340-5p;miR-150/5127	207259	Zbtb7c	zinc finger and BTB domain containing 7C
NM_001039515	-0.0311597	4	miR-17/17-5p/20ab/20b-5p/93/106ab/427/518a-3p/519d;miR-543;miR-320abcd/4429;miR-340-5p	11861	Arl4a	ADP-ribosylation factor-like 4A
NM_007487	-0.0311597	4	miR-17/17-5p/20ab/20b-5p/93/106ab/427/518a-3p/519d;miR-543;miR-320abcd/4429;miR-340-5p	11861	Arl4a	ADP-ribosylation factor-like 4A
NM_009868	-0.0311522	4	miR-101/101ab;miR-128/128ab;miR-27abc/27a-3p;miR-143/1721/4770	12562	Cdh5	cadherin 5
NM_029736	-0.0311502	4	let-7/98/4458/4500;miR-543;miR-128/128ab;miR-27abc/27a-3p	76775	Slc10a7	solute carrier family 10 (sodium/bile acid cotransporter family), member 7
NM_001190376	-0.0311484	4	miR-17/17-5p/20ab/20b-5p/93/106ab/427/518a-3p/519d;miR-181abcd/4262;miR-138/138ab;miR-22/22-3p	216874	Camta2	calmodulin binding transcription activator 2
NM_001190378	-0.0311484	4	miR-17/17-5p/20ab/20b-5p/93/106ab/427/518a-3p/519d;miR-181abcd/4262;miR-138/138ab;miR-22/22-3p	216874	Camta2	calmodulin binding transcription activator 2
NM_001190379	-0.0311484	4	miR-17/17-5p/20ab/20b-5p/93/106ab/427/518a-3p/519d;miR-181abcd/4262;miR-138/138ab;miR-22/22-3p	216874	Camta2	calmodulin binding transcription activator 2
NM_178116	-0.0311484	4	miR-17/17-5p/20ab/20b-5p/93/106ab/427/518a-3p/519d;miR-181abcd/4262;miR-138/138ab;miR-22/22-3p	216874	Camta2	calmodulin binding transcription activator 2
NM_175115	-0.0311465	4	miR-9/9ab;miR-128/128ab;miR-27abc/27a-3p;miR-216b/216b-5p	67143	Ikzf5	IKAROS family zinc finger 5
NM_009027	-0.0311442	4	miR-17/17-5p/20ab/20b-5p/93/106ab/427/518a-3p/519d;miR-9/9ab;let-7/98/4458/4500;miR-494	19418	Rasgrf2	RAS protein-specific guanine nucleotide-releasing factor 2
NM_010148	-0.0311373	4	miR-101/101ab;miR-148ab-3p/152;miR-320abcd/4429;miR-340-5p	13855	Epn2	epsin 2
NM_020332	-0.0311367	4	miR-9/9ab;miR-320abcd/4429;miR-340-5p;miR-431	11732	Ank	progressive ankylosis
NM_033567	-0.0311185	4	let-7/98/4458/4500;miR-128/128ab;miR-27abc/27a-3p;miR-103a/107/107ab	94047	Cecr6	cat eye syndrome chromosome region, candidate 6
NM_027184	-0.0311055	4	miR-181abcd/4262;miR-23abc/23b-3p;miR-340-5p;miR-328a/328b-3p	69718	Ipmk	inositol polyphosphate multikinase
NM_008709	-0.0311055	4	miR-17/17-5p/20ab/20b-5p/93/106ab/427/518a-3p/519d;let-7/98/4458/4500;miR-543;miR-101/101ab	18109	Mycn	v-myc myelocytomatosis viral related oncogene, neuroblastoma derived (avian)
NM_001026214	-0.0310866	4	miR-9/9ab;miR-23abc/23b-3p;miR-138/138ab;miR-326/330/330-5p	12499	Entpd5	ectonucleoside triphosphate diphosphohydrolase 5
NM_007647	-0.0310866	4	miR-9/9ab;miR-23abc/23b-3p;miR-138/138ab;miR-326/330/330-5p	12499	Entpd5	ectonucleoside triphosphate diphosphohydrolase 5
NM_153194	-0.0310836	4	let-7/98/4458/4500;miR-199ab-5p;miR-340-5p;miR-22/22-3p	68744	Zfp740	zinc finger protein 740
NM_008448	-0.031076	4	miR-101/101ab;miR-128/128ab;miR-340-5p;miR-122/122a/1352	16573	Kif5b	kinesin family member 5B
NM_028792	-0.0310747	4	miR-128/128ab;miR-495/1192;miR-138/138ab;miR-203	74158	Josd1	Josephin domain containing 1
NM_016768	-0.0310659	4	miR-17/17-5p/20ab/20b-5p/93/106ab/427/518a-3p/519d;let-7/98/4458/4500;miR-101/101ab;miR-320abcd/4429	18516	Pbx3	pre B cell leukemia homeobox 3
NM_011139	-0.0310598	4	miR-9/9ab;miR-27abc/27a-3p;miR-377;miR-31	18988	Pou2f3	POU domain, class 2, transcription factor 3
NM_030168	-0.031059	4	let-7/98/4458/4500;miR-27abc/27a-3p;miR-495/1192;miR-192/215	78757	Rictor	RPTOR independent companion of MTOR, complex 2
NM_001163348	-0.0310487	4	miR-17/17-5p/20ab/20b-5p/93/106ab/427/518a-3p/519d;miR-9/9ab;miR-199ab-5p;miR-495/1192	80883	Ntng1	netrin G1
NM_001163349	-0.0310487	4	miR-17/17-5p/20ab/20b-5p/93/106ab/427/518a-3p/519d;miR-9/9ab;miR-199ab-5p;miR-495/1192	80883	Ntng1	netrin G1
NM_001163350	-0.0310487	4	miR-17/17-5p/20ab/20b-5p/93/106ab/427/518a-3p/519d;miR-9/9ab;miR-199ab-5p;miR-495/1192	80883	Ntng1	netrin G1
NM_030699	-0.0310487	4	miR-17/17-5p/20ab/20b-5p/93/106ab/427/518a-3p/519d;miR-9/9ab;miR-199ab-5p;miR-495/1192	80883	Ntng1	netrin G1
NM_133488	-0.0310487	4	miR-17/17-5p/20ab/20b-5p/93/106ab/427/518a-3p/519d;miR-9/9ab;miR-199ab-5p;miR-495/1192	80883	Ntng1	netrin G1
NM_177741	-0.0310431	4	miR-17/17-5p/20ab/20b-5p/93/106ab/427/518a-3p/519d;miR-320abcd/4429;miR-23abc/23b-3p;miR-21/590-5p	244416	Ppp1r3b	protein phosphatase 1, regulatory (inhibitor) subunit 3B
NM_172442	-0.0310425	4	let-7/98/4458/4500;miR-128/128ab;miR-27abc/27a-3p;miR-138/138ab	207521	Dtx4	deltex 4 homolog (Drosophila)
NM_152220	-0.0310336	4	let-7/98/4458/4500;miR-146ac/146b-5p;miR-148ab-3p/152;miR-340-5p	20908	Stx3	syntaxin 3
NM_007901	-0.0310274	4	miR-17/17-5p/20ab/20b-5p/93/106ab/427/518a-3p/519d;miR-181abcd/4262;miR-148ab-3p/152;miR-320abcd/4429	13609	S1pr1	sphingosine-1-phosphate receptor 1
NM_001163574	-0.0310196	4	miR-23abc/23b-3p;miR-138/138ab;miR-340-5p;miR-370	21872	Tjp1	tight junction protein 1
NM_009386	-0.0310196	4	miR-23abc/23b-3p;miR-138/138ab;miR-340-5p;miR-370	21872	Tjp1	tight junction protein 1
NM_001160378	-0.0310043	4	miR-9/9ab;miR-23abc/23b-3p;miR-374ab;miR-21/590-5p	212943	Fam46a	family with sequence similarity 46, member A
NM_001160379	-0.0310043	4	miR-9/9ab;miR-23abc/23b-3p;miR-374ab;miR-21/590-5p	212943	Fam46a	family with sequence similarity 46, member A
NM_001145896	-0.031002	4	miR-181abcd/4262;miR-101/101ab;miR-27abc/27a-3p;miR-495/1192	382034	Gse1	genetic suppressor element 1
NM_001145897	-0.031002	4	miR-181abcd/4262;miR-101/101ab;miR-27abc/27a-3p;miR-495/1192	382034	Gse1	genetic suppressor element 1
NM_198671	-0.031002	4	miR-181abcd/4262;miR-101/101ab;miR-27abc/27a-3p;miR-495/1192	382034	Gse1	genetic suppressor element 1
NM_025824	-0.0309934	4	let-7/98/4458/4500;miR-101/101ab;miR-495/1192;miR-377	66882	Bzw1	basic leucine zipper and W2 domains 1
NM_001081116	-0.0309903	4	miR-9/9ab;miR-148ab-3p/152;miR-495/1192;miR-494	207212	Arhgef17	Rho guanine nucleotide exchange factor (GEF) 17
NM_001141922	-0.0309871	4	miR-9/9ab;miR-101/101ab;miR-320abcd/4429;miR-205/205ab	65115	Bean1	brain expressed, associated with Nedd4, 1
NM_001141924	-0.0309871	4	miR-9/9ab;miR-101/101ab;miR-320abcd/4429;miR-205/205ab	65115	Bean1	brain expressed, associated with Nedd4, 1
NM_001141925	-0.0309871	4	miR-9/9ab;miR-101/101ab;miR-320abcd/4429;miR-205/205ab	65115	Bean1	brain expressed, associated with Nedd4, 1
NM_010093	-0.0309865	4	miR-17/17-5p/20ab/20b-5p/93/106ab/427/518a-3p/519d;miR-128/128ab;miR-148ab-3p/152;miR-495/1192	13557	E2f3	E2F transcription factor 3
NM_011170	-0.030986	4	miR-146ac/146b-5p;miR-128/128ab;miR-148ab-3p/152;miR-340-5p	19122	Prnp	prion protein
NM_172923	-0.0309779	4	miR-128/128ab;miR-148ab-3p/152;miR-27abc/27a-3p;miR-370	244886	AI118078	expressed sequence AI118078
NM_176836	-0.0309741	4	miR-101/101ab;miR-139-5p;miR-27abc/27a-3p;miR-495/1192	72826	Fam76b	family with sequence similarity 76, member B
NM_001109657	-0.0309624	4	miR-181abcd/4262;miR-329/329ab/362-3p;let-7/98/4458/4500;miR-340-5p	14457	Gas7	growth arrest specific 7
NM_008088	-0.0309624	4	miR-181abcd/4262;miR-329/329ab/362-3p;let-7/98/4458/4500;miR-340-5p	14457	Gas7	growth arrest specific 7
NM_001013367	-0.0309613	4	miR-181abcd/4262;miR-101/101ab;miR-148ab-3p/152;miR-539/539-5p	105787	Prkaa1	protein kinase, AMP-activated, alpha 1 catalytic subunit
NM_001081080	-0.0309613	4	miR-181abcd/4262;miR-101/101ab;miR-148ab-3p/152;miR-539/539-5p	213109	Phf3	PHD finger protein 3
NM_008580	-0.0309512	4	miR-17/17-5p/20ab/20b-5p/93/106ab/427/518a-3p/519d;miR-199ab-5p;miR-23abc/23b-3p;miR-22/22-3p	26408	Map3k5	mitogen-activated protein kinase kinase kinase 5
NM_029349	-0.030946	4	miR-9/9ab;miR-148ab-3p/152;miR-138/138ab;miR-374ab	227446	2310035C23Rik	RIKEN cDNA 2310035C23 gene
NM_173187	-0.030946	4	miR-9/9ab;miR-148ab-3p/152;miR-138/138ab;miR-374ab	227446	2310035C23Rik	RIKEN cDNA 2310035C23 gene
NM_009522	-0.0309073	4	miR-199ab-5p;miR-128/128ab;miR-27abc/27a-3p;miR-103a/107/107ab	22416	Wnt3a	wingless-type MMTV integration site family, member 3A
NM_013866	-0.0309041	4	miR-17/17-5p/20ab/20b-5p/93/106ab/427/518a-3p/519d;miR-128/128ab;miR-27abc/27a-3p;miR-138/138ab	29813	Zfp385a	zinc finger protein 385A
NM_001039692	-0.0308803	4	miR-17/17-5p/20ab/20b-5p/93/106ab/427/518a-3p/519d;miR-199ab-5p;miR-128/128ab;miR-495/1192	75415	Arhgap12	Rho GTPase activating protein 12
NM_029277	-0.0308803	4	miR-17/17-5p/20ab/20b-5p/93/106ab/427/518a-3p/519d;miR-199ab-5p;miR-128/128ab;miR-495/1192	75415	Arhgap12	Rho GTPase activating protein 12
NM_018828	-0.0308734	4	miR-17/17-5p/20ab/20b-5p/93/106ab/427/518a-3p/519d;miR-9/9ab;miR-539/539-5p;miR-22/22-3p	55935	Fnbp4	formin binding protein 4
NM_030728	-0.0308639	4	miR-128/128ab;miR-27abc/27a-3p;miR-216a;miR-374ab	80982	Cemip	cell migration inducing protein, hyaluronan binding
NM_001038627	-0.0308625	4	miR-495/1192;miR-138/138ab;miR-340-5p;miR-203	75788	Smurf1	SMAD specific E3 ubiquitin protein ligase 1
NM_029438	-0.0308625	4	miR-495/1192;miR-138/138ab;miR-340-5p;miR-203	75788	Smurf1	SMAD specific E3 ubiquitin protein ligase 1
NM_177733	-0.0308603	4	miR-17/17-5p/20ab/20b-5p/93/106ab/427/518a-3p/519d;let-7/98/4458/4500;miR-495/1192;miR-31	242705	E2f2	E2F transcription factor 2
NM_001204915	-0.0308499	4	miR-17/17-5p/20ab/20b-5p/93/106ab/427/518a-3p/519d;miR-9/9ab;miR-374ab;miR-143/1721/4770	28193	Reep3	receptor accessory protein 3
NM_178606	-0.0308499	4	miR-17/17-5p/20ab/20b-5p/93/106ab/427/518a-3p/519d;miR-9/9ab;miR-374ab;miR-143/1721/4770	28193	Reep3	receptor accessory protein 3
NM_001081430	-0.0308427	4	miR-17/17-5p/20ab/20b-5p/93/106ab/427/518a-3p/519d;let-7/98/4458/4500;miR-324-5p;miR-203	70646	Naa30	N(alpha)-acetyltransferase 30, NatC catalytic subunit
NM_011537	-0.0308418	4	miR-329/329ab/362-3p;let-7/98/4458/4500;miR-27abc/27a-3p;miR-340-5p	21388	Tbx5	T-box 5
NM_011380	-0.0308416	4	miR-181abcd/4262;miR-543;miR-23abc/23b-3p;miR-340-5p	20472	Six2	sine oculis-related homeobox 2
NM_011739	-0.0308389	4	miR-139-5p;miR-320abcd/4429;miR-340-5p;miR-203	22630	Ywhaq	tyrosine 3-monooxygenase/tryptophan 5-monooxygenase activation protein, theta polypeptide
NM_001242558	-0.0308333	4	miR-101/101ab;miR-23abc/23b-3p;miR-377;miR-374ab	56406	Ncoa6	nuclear receptor coactivator 6
NM_019825	-0.0308333	4	miR-101/101ab;miR-23abc/23b-3p;miR-377;miR-374ab	56406	Ncoa6	nuclear receptor coactivator 6
NM_001110796	-0.0308197	4	miR-9/9ab;miR-138/138ab;miR-203;miR-22/22-3p	26875	Pclo	piccolo (presynaptic cytomatrix protein)
NM_001008785	-0.0307934	4	miR-101/101ab;miR-139-5p;miR-27abc/27a-3p;miR-23abc/23b-3p	243574	Kbtbd8	kelch repeat and BTB (POZ) domain containing 8
NM_001102670	-0.0307934	4	miR-101/101ab;miR-139-5p;miR-27abc/27a-3p;miR-23abc/23b-3p	243574	Kbtbd8	kelch repeat and BTB (POZ) domain containing 8
NM_153157	-0.0307797	4	miR-181abcd/4262;miR-27abc/27a-3p;miR-539/539-5p;miR-340-5p	229759	Olfm3	olfactomedin 3
NM_153458	-0.0307797	4	miR-181abcd/4262;miR-27abc/27a-3p;miR-539/539-5p;miR-340-5p	229759	Olfm3	olfactomedin 3
NM_153177	-0.0307661	4	let-7/98/4458/4500;miR-148ab-3p/152;miR-138/138ab;miR-103a/107/107ab	76850	Ago4	argonaute RISC catalytic subunit 4
NM_007508	-0.0307603	4	miR-181abcd/4262;miR-27abc/27a-3p;miR-539/539-5p;miR-143/1721/4770	11964	Atp6v1a	ATPase, H+ transporting, lysosomal V1 subunit A
NM_001161430	-0.030757	4	let-7/98/4458/4500;miR-128/128ab;miR-27abc/27a-3p;miR-320abcd/4429	237082	Nxt2	nuclear transport factor 2-like export factor 2
NM_172782	-0.030757	4	let-7/98/4458/4500;miR-128/128ab;miR-27abc/27a-3p;miR-320abcd/4429	237082	Nxt2	nuclear transport factor 2-like export factor 2
NM_007545	-0.0307505	4	miR-27abc/27a-3p;miR-326/330/330-5p;miR-340-5p;miR-21/590-5p	12123	Hrk	harakiri, BCL2 interacting protein (contains only BH3 domain)
NM_145937	-0.0307497	4	miR-17/17-5p/20ab/20b-5p/93/106ab/427/518a-3p/519d;miR-185/882/3473/4306/4644;miR-23abc/23b-3p;miR-377	58911	Sumf1	sulfatase modifying factor 1
NM_026718	-0.0307372	4	miR-9/9ab;miR-320abcd/4429;miR-539/539-5p;miR-22/22-3p	68420	Ankrd13a	ankyrin repeat domain 13a
NM_001163332	-0.030733	4	miR-181abcd/4262;miR-9/9ab;miR-148ab-3p/152;miR-23abc/23b-3p	80281	Cttnbp2nl	CTTNBP2 N-terminal like
NM_001163333	-0.030733	4	miR-181abcd/4262;miR-9/9ab;miR-148ab-3p/152;miR-23abc/23b-3p	80281	Cttnbp2nl	CTTNBP2 N-terminal like
NM_030249	-0.030733	4	miR-181abcd/4262;miR-9/9ab;miR-148ab-3p/152;miR-23abc/23b-3p	80281	Cttnbp2nl	CTTNBP2 N-terminal like
NM_001033600	-0.0307307	4	miR-17/17-5p/20ab/20b-5p/93/106ab/427/518a-3p/519d;miR-543;miR-340-5p;miR-150/5127	50790	Acsl4	acyl-CoA synthetase long-chain family member 4
NM_019477	-0.0307307	4	miR-17/17-5p/20ab/20b-5p/93/106ab/427/518a-3p/519d;miR-543;miR-340-5p;miR-150/5127	50790	Acsl4	acyl-CoA synthetase long-chain family member 4
NM_207625	-0.0307307	4	miR-17/17-5p/20ab/20b-5p/93/106ab/427/518a-3p/519d;miR-543;miR-340-5p;miR-150/5127	50790	Acsl4	acyl-CoA synthetase long-chain family member 4
NM_011989	-0.030728	4	miR-9/9ab;miR-27abc/27a-3p;miR-326/330/330-5p;miR-328a/328b-3p	26569	Slc27a4	solute carrier family 27 (fatty acid transporter), member 4
NM_175550	-0.030728	4	miR-9/9ab;miR-148ab-3p/152;miR-495/1192;miR-136	108011	Ap4e1	adaptor-related protein complex AP-4, epsilon 1
NM_012038	-0.0307272	4	let-7/98/4458/4500;miR-203;miR-22/22-3p;miR-374ab	26950	Vsnl1	visinin-like 1
NM_001013813	-0.0307186	4	miR-329/329ab/362-3p;miR-9/9ab;miR-27abc/27a-3p;miR-23abc/23b-3p	270118	Maml2	mastermind like 2 (Drosophila)
NM_173776	-0.0307186	4	miR-329/329ab/362-3p;miR-9/9ab;miR-27abc/27a-3p;miR-23abc/23b-3p	270118	Maml2	mastermind like 2 (Drosophila)
NM_183180	-0.0307173	4	miR-9/9ab;let-7/98/4458/4500;miR-199ab-5p;miR-134/3118	241556	Tspan18	tetraspanin 18
NM_173414	-0.0307058	4	miR-17/17-5p/20ab/20b-5p/93/106ab/427/518a-3p/519d;miR-9/9ab;miR-216a;miR-143/1721/4770	236285	Lancl3	LanC lantibiotic synthetase component C-like 3 (bacterial)
NM_019875	-0.0307005	4	let-7/98/4458/4500;miR-128/128ab;miR-27abc/27a-3p;miR-150/5127	56325	Abcb9	ATP-binding cassette, sub-family B (MDR/TAP), member 9
NM_025670	-0.0306997	4	miR-128/128ab;miR-27abc/27a-3p;miR-539/539-5p;miR-31	66626	Cdip1	cell death inducing Trp53 target 1
NM_010617	-0.0306941	4	miR-17/17-5p/20ab/20b-5p/93/106ab/427/518a-3p/519d;miR-9/9ab;miR-495/1192;miR-340-5p	16553	Kif13a	kinesin family member 13A
NM_008792	-0.0306829	4	miR-329/329ab/362-3p;miR-9/9ab;miR-138/138ab;miR-203	18549	Pcsk2	proprotein convertase subtilisin/kexin type 2
NM_027875	-0.0306761	4	miR-128/128ab;miR-27abc/27a-3p;miR-377;miR-136	71709	Syde1	synapse defective 1, Rho GTPase, homolog 1 (C. elegans)
NM_013886	-0.0306694	4	let-7/98/4458/4500;miR-101/101ab;miR-23abc/23b-3p;miR-103a/107/107ab	29877	Hdgfrp3	hepatoma-derived growth factor, related protein 3
NM_001109749	-0.0306685	4	miR-181abcd/4262;miR-9/9ab;miR-148ab-3p/152;miR-374ab	269784	Cntn4	contactin 4
NM_178772	-0.0306589	4	let-7/98/4458/4500;miR-199ab-5p;miR-543;miR-148ab-3p/152	320024	Nceh1	neutral cholesterol ester hydrolase 1
NM_016866	-0.0306568	4	miR-128/128ab;miR-27abc/27a-3p;miR-340-5p;miR-22/22-3p	53416	Stk39	serine/threonine kinase 39
NM_018801	-0.0306504	4	miR-17/17-5p/20ab/20b-5p/93/106ab/427/518a-3p/519d;let-7/98/4458/4500;miR-128/128ab;miR-149	54525	Syt7	synaptotagmin VII
NM_173067	-0.0306504	4	miR-17/17-5p/20ab/20b-5p/93/106ab/427/518a-3p/519d;let-7/98/4458/4500;miR-128/128ab;miR-149	54525	Syt7	synaptotagmin VII
NM_173068	-0.0306504	4	miR-17/17-5p/20ab/20b-5p/93/106ab/427/518a-3p/519d;let-7/98/4458/4500;miR-128/128ab;miR-149	54525	Syt7	synaptotagmin VII
NM_001159662	-0.0306481	4	let-7/98/4458/4500;miR-101/101ab;miR-320abcd/4429;miR-23abc/23b-3p	228852	Ppp1r16b	protein phosphatase 1, regulatory (inhibitor) subunit 16B
NM_153089	-0.0306481	4	let-7/98/4458/4500;miR-101/101ab;miR-320abcd/4429;miR-23abc/23b-3p	228852	Ppp1r16b	protein phosphatase 1, regulatory (inhibitor) subunit 16B
NM_009743	-0.0306477	4	let-7/98/4458/4500;miR-495/1192;miR-326/330/330-5p;miR-377	12048	Bcl2l1	BCL2-like 1
NM_009360	-0.0306441	4	miR-128/128ab;miR-27abc/27a-3p;miR-136;miR-494	21780	Tfam	transcription factor A, mitochondrial
NM_008988	-0.0306339	4	miR-181abcd/4262;let-7/98/4458/4500;miR-539/539-5p;miR-192/215	19289	Igdcc3	immunoglobulin superfamily, DCC subclass, member 3
NM_146175	-0.030606	4	let-7/98/4458/4500;miR-340-5p;miR-122/122a/1352;miR-143/1721/4770	101095	Zfp282	zinc finger protein 282
NM_133744	-0.0306042	4	miR-128/128ab;miR-148ab-3p/152;miR-27abc/27a-3p;miR-488	72454	Ccdc71	coiled-coil domain containing 71
NM_009593	-0.0306039	4	let-7/98/4458/4500;miR-216b/216b-5p;miR-340-5p;miR-384/384-3p	11307	Abcg1	ATP-binding cassette, sub-family G (WHITE), member 1
NM_001040682	-0.0305954	4	miR-9/9ab;miR-543;miR-495/1192;miR-377	94040	Clmn	calmin
NM_053155	-0.0305954	4	miR-9/9ab;miR-543;miR-495/1192;miR-377	94040	Clmn	calmin
NM_020610	-0.0305914	4	miR-17/17-5p/20ab/20b-5p/93/106ab/427/518a-3p/519d;miR-539/539-5p;miR-103a/107/107ab;miR-494	78593	Nrip3	nuclear receptor interacting protein 3
NM_020507	-0.030575	4	miR-17/17-5p/20ab/20b-5p/93/106ab/427/518a-3p/519d;miR-329/329ab/362-3p;let-7/98/4458/4500;miR-216b/216b-5p	57259	Tob2	transducer of ERBB2, 2
NM_011439	-0.0305719	4	let-7/98/4458/4500;miR-495/1192;miR-185/882/3473/4306/4644;miR-138/138ab	20668	Sox13	SRY (sex determining region Y)-box 13
NM_010197	-0.0305715	4	miR-128/128ab;miR-27abc/27a-3p;miR-18ab/4735-3p;miR-143/1721/4770	14164	Fgf1	fibroblast growth factor 1
NM_019874	-0.0305624	4	miR-181abcd/4262;miR-543;miR-539/539-5p;miR-22/22-3p	56323	Dnajb5	DnaJ (Hsp40) homolog, subfamily B, member 5
NM_030678	-0.0305622	4	miR-128/128ab;miR-27abc/27a-3p;miR-150/5127;miR-122/122a/1352	14936	Gys1	glycogen synthase 1, muscle
NM_001164225	-0.030552	4	miR-9/9ab;miR-139-5p;miR-149;miR-340-5p	214931	Fbxl16	F-box and leucine-rich repeat protein 16
NM_010202	-0.0305494	4	miR-17/17-5p/20ab/20b-5p/93/106ab/427/518a-3p/519d;let-7/98/4458/4500;miR-340-5p;miR-431	14175	Fgf4	fibroblast growth factor 4
NM_001145830	-0.030542	4	miR-17/17-5p/20ab/20b-5p/93/106ab/427/518a-3p/519d;miR-181abcd/4262;miR-377;miR-494	18795	Plcb1	phospholipase C, beta 1
NM_019677	-0.030542	4	miR-17/17-5p/20ab/20b-5p/93/106ab/427/518a-3p/519d;miR-181abcd/4262;miR-377;miR-494	18795	Plcb1	phospholipase C, beta 1
NM_053191	-0.0305406	4	miR-495/1192;miR-23abc/23b-3p;miR-340-5p;miR-103a/107/107ab	94227	Pi15	peptidase inhibitor 15
NM_007658	-0.0305342	4	miR-9/9ab;let-7/98/4458/4500;miR-22/22-3p;miR-21/590-5p	12530	Cdc25a	cell division cycle 25A
NM_172397	-0.0305304	4	let-7/98/4458/4500;miR-148ab-3p/152;miR-384/384-3p;miR-203	67803	Limd2	LIM domain containing 2
NM_013835	-0.0305257	4	let-7/98/4458/4500;miR-128/128ab;miR-139-5p;miR-27abc/27a-3p	20822	Trove2	TROVE domain family, member 2
NM_146153	-0.0305178	4	miR-23abc/23b-3p;miR-138/138ab;miR-340-5p;miR-494	230753	Thrap3	thyroid hormone receptor associated protein 3
NM_013920	-0.0305171	4	miR-543;miR-148ab-3p/152;miR-23abc/23b-3p;miR-340-5p	30942	Hnf4g	hepatocyte nuclear factor 4, gamma
NM_016686	-0.0305151	4	miR-495/1192;miR-138/138ab;miR-340-5p;miR-22/22-3p	22344	Vezf1	vascular endothelial zinc finger 1
NM_028291	-0.0305124	4	miR-199ab-5p;miR-320abcd/4429;miR-340-5p;miR-21/590-5p	72587	Pan3	PAN3 polyA specific ribonuclease subunit homolog (S. cerevisiae)
NM_001081183	-0.0305084	4	miR-216a;miR-340-5p;miR-203;miR-205/205ab	66185	1110037F02Rik	RIKEN cDNA 1110037F02 gene
NM_001033313	-0.0304953	4	miR-181abcd/4262;miR-543;miR-203;miR-22/22-3p	231887	Pdap1	PDGFA associated protein 1
NM_027238	-0.0304805	4	miR-181abcd/4262;miR-27abc/27a-3p;miR-216a;miR-216b/216b-5p	69863	Ttc39b	tetratricopeptide repeat domain 39B
NM_031179	-0.0304718	4	miR-17/17-5p/20ab/20b-5p/93/106ab/427/518a-3p/519d;miR-543;miR-539/539-5p;miR-488	81898	Sf3b1	splicing factor 3b, subunit 1
NM_178679	-0.0304612	4	miR-17/17-5p/20ab/20b-5p/93/106ab/427/518a-3p/519d;miR-9/9ab;miR-431;miR-328a/328b-3p	216049	Zfp365	zinc finger protein 365
NM_001003717	-0.0304551	4	miR-181abcd/4262;miR-23abc/23b-3p;miR-340-5p;miR-203	237542	Osbpl8	oxysterol binding protein-like 8
NM_175489	-0.0304551	4	miR-181abcd/4262;miR-23abc/23b-3p;miR-340-5p;miR-203	237542	Osbpl8	oxysterol binding protein-like 8
NM_011976	-0.0304468	4	miR-17/17-5p/20ab/20b-5p/93/106ab/427/518a-3p/519d;miR-181abcd/4262;let-7/98/4458/4500;miR-149	26456	Sema4g	sema domain, immunoglobulin domain (Ig), transmembrane domain (TM) and short cytoplasmic domain, (semaphorin) 4G
NM_001083319	-0.0304458	4	miR-181abcd/4262;miR-138/138ab;miR-377;miR-494	22221	Ubp1	upstream binding protein 1
NM_013699	-0.0304458	4	miR-181abcd/4262;miR-138/138ab;miR-377;miR-494	22221	Ubp1	upstream binding protein 1
NM_007993	-0.030444	4	miR-329/329ab/362-3p;miR-9/9ab;miR-148ab-3p/152;miR-539/539-5p	14118	Fbn1	fibrillin 1
NM_001142948	-0.0304214	4	miR-199ab-5p;miR-128/128ab;miR-27abc/27a-3p;miR-22/22-3p	71592	Pogk	pogo transposable element with KRAB domain
NM_175170	-0.0304214	4	miR-199ab-5p;miR-128/128ab;miR-27abc/27a-3p;miR-22/22-3p	71592	Pogk	pogo transposable element with KRAB domain
NM_172606	-0.0304201	4	miR-17/17-5p/20ab/20b-5p/93/106ab/427/518a-3p/519d;miR-9/9ab;miR-543;miR-150/5127	223455	March6	membrane-associated ring finger (C3HC4) 6
NM_008714	-0.03042	4	miR-9/9ab;miR-146ac/146b-5p;miR-139-5p;miR-495/1192	18128	Notch1	notch 1
NM_001025395	-0.0304199	4	miR-9/9ab;miR-149;miR-592/599;miR-203	20779	Src	Rous sarcoma oncogene
NM_009271	-0.0304199	4	miR-9/9ab;miR-149;miR-592/599;miR-203	20779	Src	Rous sarcoma oncogene
NM_001034863	-0.0304171	4	miR-9/9ab;miR-146ac/146b-5p;miR-203;miR-205/205ab	235300	Tmem136	transmembrane protein 136
NM_010290	-0.0304167	4	miR-9/9ab;miR-148ab-3p/152;miR-320abcd/4429;miR-326/330/330-5p	14617	Gjd2	gap junction protein, delta 2
NM_001029934	-0.0304163	4	miR-17/17-5p/20ab/20b-5p/93/106ab/427/518a-3p/519d;let-7/98/4458/4500;miR-148ab-3p/152;miR-495/1192	237898	Usp32	ubiquitin specific peptidase 32
NM_011277	-0.0304162	4	miR-17/17-5p/20ab/20b-5p/93/106ab/427/518a-3p/519d;miR-181abcd/4262;miR-543;miR-149	19821	Rnf2	ring finger protein 2
NM_001029982	-0.0303969	4	miR-146ac/146b-5p;miR-495/1192;miR-23abc/23b-3p;miR-377	207352	Sec23ip	Sec23 interacting protein
NM_010835	-0.0303881	4	miR-101/101ab;miR-495/1192;miR-374ab;miR-21/590-5p	17701	Msx1	msh homeobox 1
NM_001004180	-0.0303842	4	miR-543;miR-101/101ab;miR-128/128ab;miR-27abc/27a-3p	433940	Fam222a	family with sequence similarity 222, member A
NM_001097644	-0.0303832	4	miR-27abc/27a-3p;miR-539/539-5p;miR-384/384-3p;miR-103a/107/107ab	227210	Ccnyl1	cyclin Y-like 1
NM_146096	-0.0303807	4	miR-101/101ab;miR-128/128ab;miR-205/205ab;miR-143/1721/4770	226016	Abhd17b	abhydrolase domain containing 17B
NM_013722	-0.0303749	4	miR-146ac/146b-5p;miR-128/128ab;miR-27abc/27a-3p;miR-138/138ab	27204	Syn3	synapsin III
NM_027769	-0.030371	4	miR-539/539-5p;miR-340-5p;miR-103a/107/107ab;miR-190/190ab	70568	Cpne3	copine III
NM_001122963	-0.0303683	4	miR-543;miR-320abcd/4429;miR-23abc/23b-3p;miR-539/539-5p	73274	Gpbp1	GC-rich promoter binding protein 1
NM_028487	-0.0303683	4	miR-543;miR-320abcd/4429;miR-23abc/23b-3p;miR-539/539-5p	73274	Gpbp1	GC-rich promoter binding protein 1
NM_001110140	-0.0303536	4	miR-181abcd/4262;let-7/98/4458/4500;miR-148ab-3p/152;miR-149	11938	Atp2a2	ATPase, Ca++ transporting, cardiac muscle, slow twitch 2
NM_177660	-0.0303522	4	let-7/98/4458/4500;miR-139-5p;miR-27abc/27a-3p;miR-103a/107/107ab	229055	Zbtb10	zinc finger and BTB domain containing 10
NM_007395	-0.0303504	4	miR-9/9ab;let-7/98/4458/4500;miR-199ab-5p;miR-203	11479	Acvr1b	activin A receptor, type 1B
NM_001164316	-0.0303487	4	miR-9/9ab;miR-539/539-5p;miR-103a/107/107ab;miR-190/190ab	232035	Ccser1	coiled-coil serine rich 1
NM_183310	-0.0303487	4	miR-9/9ab;miR-539/539-5p;miR-103a/107/107ab;miR-190/190ab	232035	Ccser1	coiled-coil serine rich 1
NM_009866	-0.030348	4	miR-101/101ab;miR-128/128ab;miR-27abc/27a-3p;miR-335/335-5p	12552	Cdh11	cadherin 11
NM_001160404	-0.030344	4	let-7/98/4458/4500;miR-27abc/27a-3p;miR-495/1192;miR-122/122a/1352	14423	Galnt1	UDP-N-acetyl-alpha-D-galactosamine:polypeptide N-acetylgalactosaminyltransferase 1
NM_013814	-0.030344	4	let-7/98/4458/4500;miR-27abc/27a-3p;miR-495/1192;miR-122/122a/1352	14423	Galnt1	UDP-N-acetyl-alpha-D-galactosamine:polypeptide N-acetylgalactosaminyltransferase 1
NM_011376	-0.0303305	4	miR-181abcd/4262;miR-340-5p;miR-384/384-3p;miR-31	20464	Sim1	single-minded homolog 1 (Drosophila)
NM_030112	-0.0303284	4	miR-9/9ab;miR-23abc/23b-3p;miR-22/22-3p;miR-494	76246	Rtf1	Rtf1, Paf1/RNA polymerase II complex component, homolog (S. cerevisiae)
NM_023230	-0.0303264	4	miR-128/128ab;miR-27abc/27a-3p;miR-138/138ab;miR-324-5p	66589	Ube2v1	ubiquitin-conjugating enzyme E2 variant 1
NM_009454	-0.0303254	4	miR-139-5p;miR-340-5p;miR-374ab;miR-143/1721/4770	22193	Ube2e3	ubiquitin-conjugating enzyme E2E 3
NM_001164041	-0.0303251	4	miR-17/17-5p/20ab/20b-5p/93/106ab/427/518a-3p/519d;miR-23abc/23b-3p;miR-384/384-3p;miR-205/205ab	17129	Smad5	SMAD family member 5
NM_001164042	-0.0303251	4	miR-17/17-5p/20ab/20b-5p/93/106ab/427/518a-3p/519d;miR-23abc/23b-3p;miR-384/384-3p;miR-205/205ab	17129	Smad5	SMAD family member 5
NM_008541	-0.0303251	4	miR-17/17-5p/20ab/20b-5p/93/106ab/427/518a-3p/519d;miR-23abc/23b-3p;miR-384/384-3p;miR-205/205ab	17129	Smad5	SMAD family member 5
NM_178143	-0.030314	4	let-7/98/4458/4500;miR-27abc/27a-3p;miR-335/335-5p;miR-377	108079	Prkaa2	protein kinase, AMP-activated, alpha 2 catalytic subunit
NM_009009	-0.0303071	4	miR-17/17-5p/20ab/20b-5p/93/106ab/427/518a-3p/519d;miR-181abcd/4262;miR-543;miR-374ab	19357	Rad21	RAD21 homolog (S. pombe)
NM_009367	-0.0303057	4	miR-199ab-5p;miR-495/1192;miR-23abc/23b-3p;miR-136	21808	Tgfb2	transforming growth factor, beta 2
NM_015804	-0.0302999	4	miR-181abcd/4262;miR-9/9ab;miR-148ab-3p/152;miR-320abcd/4429	50770	Atp11a	ATPase, class VI, type 11A
NM_026346	-0.0302986	4	let-7/98/4458/4500;miR-23abc/23b-3p;miR-488;miR-431	67731	Fbxo32	F-box protein 32
NM_001008551	-0.0302862	4	miR-128/128ab;miR-23abc/23b-3p;miR-216a;miR-216b/216b-5p	100504508	BC085271	protein phosphatase 2A inhibitor-2 I-2PP2A-related
NM_172699	-0.0302745	4	miR-17/17-5p/20ab/20b-5p/93/106ab/427/518a-3p/519d;miR-203;miR-28-5p/708/1407/1653/3139;miR-494	230700	Foxj3	forkhead box J3
NM_001136056	-0.0302658	4	miR-9/9ab;miR-146ac/146b-5p;miR-203;miR-21/590-5p	12804	Cntfr	ciliary neurotrophic factor receptor
NM_016673	-0.0302658	4	miR-9/9ab;miR-146ac/146b-5p;miR-203;miR-21/590-5p	12804	Cntfr	ciliary neurotrophic factor receptor
NM_001171615	-0.0302653	4	miR-146ac/146b-5p;miR-128/128ab;miR-27abc/27a-3p;miR-495/1192	17932	Myt1	myelin transcription factor 1
NM_001171616	-0.0302653	4	miR-146ac/146b-5p;miR-128/128ab;miR-27abc/27a-3p;miR-495/1192	17932	Myt1	myelin transcription factor 1
NM_001171680	-0.0302653	4	miR-146ac/146b-5p;miR-128/128ab;miR-27abc/27a-3p;miR-495/1192	17932	Myt1	myelin transcription factor 1
NM_008665	-0.0302653	4	miR-146ac/146b-5p;miR-128/128ab;miR-27abc/27a-3p;miR-495/1192	17932	Myt1	myelin transcription factor 1
NM_001164275	-0.0302649	4	miR-17/17-5p/20ab/20b-5p/93/106ab/427/518a-3p/519d;miR-320abcd/4429;miR-340-5p;miR-374ab	546336	Prrg1	proline rich Gla (G-carboxyglutamic acid) 1
NM_027322	-0.0302649	4	miR-17/17-5p/20ab/20b-5p/93/106ab/427/518a-3p/519d;miR-320abcd/4429;miR-340-5p;miR-374ab	546336	Prrg1	proline rich Gla (G-carboxyglutamic acid) 1
NM_001081977	-0.0302604	4	miR-9/9ab;miR-128/128ab;miR-27abc/27a-3p;miR-203	108089	Rnf144a	ring finger protein 144A
NM_080563	-0.0302604	4	miR-9/9ab;miR-128/128ab;miR-27abc/27a-3p;miR-203	108089	Rnf144a	ring finger protein 144A
NM_146054	-0.0302587	4	miR-138/138ab;miR-340-5p;miR-592/599;miR-103a/107/107ab	218952	Fermt2	fermitin family homolog 2 (Drosophila)
NM_010431	-0.0302571	4	miR-17/17-5p/20ab/20b-5p/93/106ab/427/518a-3p/519d;miR-199ab-5p;miR-138/138ab;miR-18ab/4735-3p	15251	Hif1a	hypoxia inducible factor 1, alpha subunit
NM_018753	-0.0302539	4	miR-128/128ab;miR-148ab-3p/152;miR-27abc/27a-3p;miR-18ab/4735-3p	54401	Ywhab	tyrosine 3-monooxygenase/tryptophan 5-monooxygenase activation protein, beta polypeptide
NM_010234	-0.0302454	4	miR-181abcd/4262;miR-543;miR-101/101ab;miR-139-5p	14281	Fos	FBJ osteosarcoma oncogene
NM_001080794	-0.0302406	4	miR-181abcd/4262;miR-23abc/23b-3p;miR-103a/107/107ab;miR-122/122a/1352	23881	G3bp2	GTPase activating protein (SH3 domain) binding protein 2
NM_001080795	-0.0302406	4	miR-181abcd/4262;miR-23abc/23b-3p;miR-103a/107/107ab;miR-122/122a/1352	23881	G3bp2	GTPase activating protein (SH3 domain) binding protein 2
NM_001080796	-0.0302406	4	miR-181abcd/4262;miR-23abc/23b-3p;miR-103a/107/107ab;miR-122/122a/1352	23881	G3bp2	GTPase activating protein (SH3 domain) binding protein 2
NM_001080797	-0.0302406	4	miR-181abcd/4262;miR-23abc/23b-3p;miR-103a/107/107ab;miR-122/122a/1352	23881	G3bp2	GTPase activating protein (SH3 domain) binding protein 2
NM_011816	-0.0302406	4	miR-181abcd/4262;miR-23abc/23b-3p;miR-103a/107/107ab;miR-122/122a/1352	23881	G3bp2	GTPase activating protein (SH3 domain) binding protein 2
NM_172668	-0.0302354	4	miR-181abcd/4262;miR-199ab-5p;miR-148ab-3p/152;miR-216b/216b-5p	228357	Lrp4	low density lipoprotein receptor-related protein 4
NM_175199	-0.0302342	4	miR-199ab-5p;miR-543;miR-23abc/23b-3p;miR-370	73442	Hspa12a	heat shock protein 12A
NM_172856	-0.0302242	4	miR-17/17-5p/20ab/20b-5p/93/106ab/427/518a-3p/519d;miR-27abc/27a-3p;miR-495/1192;miR-488	241447	Cers6	ceramide synthase 6
NM_008300	-0.0302173	4	miR-495/1192;miR-320abcd/4429;miR-384/384-3p;miR-374ab	15525	Hspa4	heat shock protein 4
NM_007590	-0.0302137	4	miR-27abc/27a-3p;miR-320abcd/4429;miR-122/122a/1352;miR-22/22-3p	12315	Calm3	calmodulin 3
NM_001039546	-0.0302091	4	miR-146ac/146b-5p;miR-495/1192;miR-23abc/23b-3p;miR-143/1721/4770	17920	Myo6	myosin VI
NM_001083341	-0.0302059	4	miR-181abcd/4262;miR-148ab-3p/152;miR-31;miR-143/1721/4770	67216	Mboat2	membrane bound O-acyltransferase domain containing 2
NM_026037	-0.0302059	4	miR-181abcd/4262;miR-148ab-3p/152;miR-31;miR-143/1721/4770	67216	Mboat2	membrane bound O-acyltransferase domain containing 2
NM_001170345	-0.0302042	4	miR-181abcd/4262;miR-9/9ab;miR-539/539-5p;miR-374ab	100039133	Gm2058	ubiquitin-conjugating enzyme E2H pseudogene
NM_173038	-0.0302029	4	miR-17/17-5p/20ab/20b-5p/93/106ab/427/518a-3p/519d;miR-181abcd/4262;miR-203;miR-205/205ab	272589	Tbcel	tubulin folding cofactor E-like
NM_029869	-0.0301896	4	miR-9/9ab;miR-101/101ab;miR-103a/107/107ab;miR-192/215	74570	Zkscan1	zinc finger with KRAB and SCAN domains 1
NM_133906	-0.0301896	4	miR-9/9ab;miR-101/101ab;miR-103a/107/107ab;miR-192/215	74570	Zkscan1	zinc finger with KRAB and SCAN domains 1
NM_001081160	-0.0301884	4	miR-9/9ab;miR-128/128ab;miR-27abc/27a-3p;miR-18ab/4735-3p	74762	Mdga1	MAM domain containing glycosylphosphatidylinositol anchor 1
NM_007950	-0.0301861	4	miR-17/17-5p/20ab/20b-5p/93/106ab/427/518a-3p/519d;miR-320abcd/4429;miR-192/215;miR-205/205ab	13874	Ereg	epiregulin
NM_177603	-0.0301794	4	miR-23abc/23b-3p;miR-539/539-5p;miR-22/22-3p;miR-31	212398	Frat2	frequently rearranged in advanced T cell lymphomas 2
NM_023502	-0.030178	4	miR-23abc/23b-3p;miR-138/138ab;miR-494;miR-21/590-5p	69257	Elf2	E74-like factor 2
NM_001110778	-0.0301725	4	miR-181abcd/4262;miR-9/9ab;miR-488;miR-22/22-3p	11488	Adam11	a disintegrin and metallopeptidase domain 11
NM_009613	-0.0301725	4	miR-181abcd/4262;miR-9/9ab;miR-488;miR-22/22-3p	11488	Adam11	a disintegrin and metallopeptidase domain 11
NM_007891	-0.0301692	4	miR-17/17-5p/20ab/20b-5p/93/106ab/427/518a-3p/519d;miR-320abcd/4429;miR-205/205ab;miR-136	13555	E2f1	E2F transcription factor 1
NM_001033270	-0.0301686	4	miR-17/17-5p/20ab/20b-5p/93/106ab/427/518a-3p/519d;let-7/98/4458/4500;miR-23abc/23b-3p;miR-488	218756	Slc4a7	solute carrier family 4, sodium bicarbonate cotransporter, member 7
NM_026532	-0.0301325	4	miR-9/9ab;miR-592/599;miR-205/205ab;miR-494	68051	Nutf2	nuclear transport factor 2
NM_001164518	-0.030132	4	let-7/98/4458/4500;miR-128/128ab;miR-27abc/27a-3p;miR-138/138ab	210094	Iglon5	IgLON family member 5
NM_024209	-0.0301247	4	miR-17/17-5p/20ab/20b-5p/93/106ab/427/518a-3p/519d;miR-495/1192;miR-103a/107/107ab;miR-31	67857	Ppp6c	protein phosphatase 6, catalytic subunit
NM_028459	-0.0301177	4	let-7/98/4458/4500;miR-543;miR-148ab-3p/152;miR-23abc/23b-3p	73178	Wasl	Wiskott-Aldrich syndrome-like (human)
NM_182807	-0.0300958	4	miR-181abcd/4262;miR-199ab-5p;miR-324-5p;miR-374ab	268354	Fam19a2	family with sequence similarity 19, member A2
NM_007914	-0.0300952	4	miR-146ac/146b-5p;miR-128/128ab;miR-27abc/27a-3p;miR-495/1192	13661	Ehf	ets homologous factor
NM_001114334	-0.0300905	4	miR-181abcd/4262;miR-128/128ab;miR-27abc/27a-3p;miR-340-5p	72508	Rps6kb1	ribosomal protein S6 kinase, polypeptide 1
NM_001037719	-0.0300876	4	miR-181abcd/4262;miR-23abc/23b-3p;miR-539/539-5p;miR-103a/107/107ab	208154	Btla	B and T lymphocyte associated
NM_177584	-0.0300876	4	miR-181abcd/4262;miR-23abc/23b-3p;miR-539/539-5p;miR-103a/107/107ab	208154	Btla	B and T lymphocyte associated
NM_007981	-0.030084	4	miR-181abcd/4262;miR-543;miR-340-5p;miR-205/205ab	14081	Acsl1	acyl-CoA synthetase long-chain family member 1
NM_173368	-0.0300818	4	miR-27abc/27a-3p;miR-138/138ab;miR-103a/107/107ab;miR-31	71389	Chd6	chromodomain helicase DNA binding protein 6
NM_053199	-0.0300805	4	miR-23abc/23b-3p;miR-216b/216b-5p;miR-340-5p;miR-22/22-3p	94332	Cadm3	cell adhesion molecule 3
NM_029083	-0.0300736	4	miR-181abcd/4262;miR-101/101ab;miR-495/1192;miR-22/22-3p	74747	Ddit4	DNA-damage-inducible transcript 4
NM_026666	-0.0300719	4	miR-9/9ab;miR-495/1192;miR-216b/216b-5p;miR-31	170644	Ubn1	ubinuclein 1
NM_001199136	-0.0300623	4	miR-23abc/23b-3p;miR-138/138ab;miR-340-5p;miR-377	11426	Macf1	microtubule-actin crosslinking factor 1
NM_001199137	-0.0300623	4	miR-23abc/23b-3p;miR-138/138ab;miR-340-5p;miR-377	11426	Macf1	microtubule-actin crosslinking factor 1
NM_173446	-0.0300557	4	miR-128/128ab;miR-320abcd/4429;miR-203;miR-205/205ab	270028	Fam155a	family with sequence similarity 155, member A
NM_015771	-0.0300452	4	miR-539/539-5p;miR-203;miR-103a/107/107ab;miR-31	50523	Lats2	large tumor suppressor 2
NM_001168655	-0.0300409	4	miR-181abcd/4262;miR-101/101ab;miR-139-5p;miR-22/22-3p	216233	Socs2	suppressor of cytokine signaling 2
NM_001168656	-0.0300409	4	miR-181abcd/4262;miR-101/101ab;miR-139-5p;miR-22/22-3p	216233	Socs2	suppressor of cytokine signaling 2
NM_001168657	-0.0300409	4	miR-181abcd/4262;miR-101/101ab;miR-139-5p;miR-22/22-3p	216233	Socs2	suppressor of cytokine signaling 2
NM_007706	-0.0300409	4	miR-181abcd/4262;miR-101/101ab;miR-139-5p;miR-22/22-3p	216233	Socs2	suppressor of cytokine signaling 2
NM_001081113	-0.0300365	4	miR-181abcd/4262;miR-199ab-5p;miR-101/101ab;miR-23abc/23b-3p	320727	Ipo8	importin 8
NM_010928	-0.0300357	4	miR-181abcd/4262;miR-9/9ab;miR-18ab/4735-3p;miR-21/590-5p	18129	Notch2	notch 2
NM_028839	-0.0300217	4	miR-9/9ab;let-7/98/4458/4500;miR-128/128ab;miR-27abc/27a-3p	69179	Tmem110	transmembrane protein 110
NM_001176528	-0.0300157	4	miR-128/128ab;miR-27abc/27a-3p;miR-138/138ab;miR-205/205ab	19401	Rara	retinoic acid receptor, alpha
NM_001177302	-0.0300157	4	miR-128/128ab;miR-27abc/27a-3p;miR-138/138ab;miR-205/205ab	19401	Rara	retinoic acid receptor, alpha
NM_001177303	-0.0300157	4	miR-128/128ab;miR-27abc/27a-3p;miR-138/138ab;miR-205/205ab	19401	Rara	retinoic acid receptor, alpha
NM_009024	-0.0300157	4	miR-128/128ab;miR-27abc/27a-3p;miR-138/138ab;miR-205/205ab	19401	Rara	retinoic acid receptor, alpha
NM_173382	-0.0300138	4	miR-181abcd/4262;miR-543;miR-101/101ab;miR-139-5p	212127	Proser1	proline and serine rich 1
NM_001159598	-0.0300128	4	miR-128/128ab;miR-539/539-5p;miR-328a/328b-3p;miR-377	12005	Axin1	axin 1
NM_009733	-0.0300128	4	miR-128/128ab;miR-539/539-5p;miR-328a/328b-3p;miR-377	12005	Axin1	axin 1
NM_175184	-0.0300103	4	miR-199ab-5p;miR-495/1192;miR-22/22-3p;miR-377	72543	Mvb12b	multivesicular body subunit 12B
NM_001168508	-0.0300004	4	miR-128/128ab;miR-27abc/27a-3p;miR-185/882/3473/4306/4644;miR-22/22-3p	26416	Mapk14	mitogen-activated protein kinase 14
NM_001168513	-0.0300004	4	miR-128/128ab;miR-27abc/27a-3p;miR-185/882/3473/4306/4644;miR-22/22-3p	26416	Mapk14	mitogen-activated protein kinase 14
NM_001168514	-0.0300004	4	miR-128/128ab;miR-27abc/27a-3p;miR-185/882/3473/4306/4644;miR-22/22-3p	26416	Mapk14	mitogen-activated protein kinase 14
NM_011951	-0.0300004	4	miR-128/128ab;miR-27abc/27a-3p;miR-185/882/3473/4306/4644;miR-22/22-3p	26416	Mapk14	mitogen-activated protein kinase 14
NM_008252	-0.029993	4	miR-181abcd/4262;miR-543;miR-23abc/23b-3p;miR-494	97165	Hmgb2	high mobility group box 2
NM_001081960	-0.0299728	4	let-7/98/4458/4500;miR-320abcd/4429;miR-539/539-5p;miR-31	76499	Clasp2	CLIP associating protein 2
NM_001114347	-0.0299728	4	let-7/98/4458/4500;miR-320abcd/4429;miR-539/539-5p;miR-31	76499	Clasp2	CLIP associating protein 2
NM_029633	-0.0299728	4	let-7/98/4458/4500;miR-320abcd/4429;miR-539/539-5p;miR-31	76499	Clasp2	CLIP associating protein 2
NM_011484	-0.0299616	4	miR-9/9ab;miR-148ab-3p/152;miR-23abc/23b-3p;miR-488	20844	Stam	signal transducing adaptor molecule (SH3 domain and ITAM motif) 1
NM_001163566	-0.0299546	4	let-7/98/4458/4500;miR-384/384-3p;miR-203;miR-192/215	241324	Crb2	crumbs homolog 2 (Drosophila)
NM_021477	-0.0299526	4	miR-17/17-5p/20ab/20b-5p/93/106ab/427/518a-3p/519d;let-7/98/4458/4500;miR-543;miR-328a/328b-3p	268859	Rbfox1	RNA binding protein, fox-1 homolog (C. elegans) 1
NM_183188	-0.0299526	4	miR-17/17-5p/20ab/20b-5p/93/106ab/427/518a-3p/519d;let-7/98/4458/4500;miR-543;miR-328a/328b-3p	268859	Rbfox1	RNA binding protein, fox-1 homolog (C. elegans) 1
NM_015774	-0.029949	4	let-7/98/4458/4500;miR-101/101ab;miR-23abc/23b-3p;miR-28-5p/708/1407/1653/3139	50527	Ero1l	ERO1-like (S. cerevisiae)
NM_001110843	-0.0299158	4	miR-340-5p;miR-103a/107/107ab;miR-377;miR-494	12293	Cacna2d1	calcium channel, voltage-dependent, alpha2/delta subunit 1
NM_001110844	-0.0299158	4	miR-340-5p;miR-103a/107/107ab;miR-377;miR-494	12293	Cacna2d1	calcium channel, voltage-dependent, alpha2/delta subunit 1
NM_001110845	-0.0299158	4	miR-340-5p;miR-103a/107/107ab;miR-377;miR-494	12293	Cacna2d1	calcium channel, voltage-dependent, alpha2/delta subunit 1
NM_001110846	-0.0299158	4	miR-340-5p;miR-103a/107/107ab;miR-377;miR-494	12293	Cacna2d1	calcium channel, voltage-dependent, alpha2/delta subunit 1
NM_009784	-0.0299158	4	miR-340-5p;miR-103a/107/107ab;miR-377;miR-494	12293	Cacna2d1	calcium channel, voltage-dependent, alpha2/delta subunit 1
NM_008008	-0.0299153	4	miR-340-5p;miR-370;miR-494;miR-143/1721/4770	14178	Fgf7	fibroblast growth factor 7
NM_011772	-0.0299024	4	miR-9/9ab;miR-216a;miR-22/22-3p;miR-370	22781	Ikzf4	IKAROS family zinc finger 4
NM_029007	-0.0299014	4	miR-101/101ab;miR-539/539-5p;miR-138/138ab;miR-203	105005	Fam84a	family with sequence similarity 84, member A
NM_011382	-0.0298896	4	miR-181abcd/4262;miR-384/384-3p;miR-103a/107/107ab;miR-328a/328b-3p	20474	Six4	sine oculis-related homeobox 4
NM_178798	-0.0298789	4	miR-9/9ab;miR-328a/328b-3p;miR-205/205ab;miR-21/590-5p	330836	Slc7a6	solute carrier family 7 (cationic amino acid transporter, y+ system), member 6
NM_010751	-0.0298745	4	let-7/98/4458/4500;miR-101/101ab;miR-138/138ab;miR-22/22-3p	17119	Mxd1	MAX dimerization protein 1
NM_001113392	-0.0298731	4	miR-340-5p;miR-431;miR-205/205ab;miR-21/590-5p	12503	Cd247	CD247 antigen
NM_001113393	-0.0298731	4	miR-340-5p;miR-431;miR-205/205ab;miR-21/590-5p	12503	Cd247	CD247 antigen
NM_001113394	-0.0298731	4	miR-340-5p;miR-431;miR-205/205ab;miR-21/590-5p	12503	Cd247	CD247 antigen
NM_001077403	-0.0298721	4	miR-146ac/146b-5p;miR-128/128ab;miR-27abc/27a-3p;miR-149	18187	Nrp2	neuropilin 2
NM_001077404	-0.0298721	4	miR-146ac/146b-5p;miR-128/128ab;miR-27abc/27a-3p;miR-149	18187	Nrp2	neuropilin 2
NM_001077405	-0.0298721	4	miR-146ac/146b-5p;miR-128/128ab;miR-27abc/27a-3p;miR-149	18187	Nrp2	neuropilin 2
NM_010939	-0.0298721	4	miR-146ac/146b-5p;miR-128/128ab;miR-27abc/27a-3p;miR-149	18187	Nrp2	neuropilin 2
NM_001101433	-0.0298699	4	miR-329/329ab/362-3p;miR-128/128ab;miR-27abc/27a-3p;miR-374ab	71918	Zcchc24	zinc finger, CCHC domain containing 24
NM_153553	-0.0298649	4	miR-146ac/146b-5p;miR-335/335-5p;miR-340-5p;miR-203	225872	Npas4	neuronal PAS domain protein 4
NM_009974	-0.0298497	4	miR-181abcd/4262;miR-23abc/23b-3p;miR-138/138ab;miR-592/599	13000	Csnk2a2	casein kinase 2, alpha prime polypeptide
NM_025864	-0.0298387	4	miR-138/138ab;miR-592/599;miR-103a/107/107ab;miR-374ab	66950	Tmem206	transmembrane protein 206
NM_011354	-0.0298385	4	let-7/98/4458/4500;miR-149;miR-31;miR-143/1721/4770	378702	Serf2	small EDRK-rich factor 2
NM_011595	-0.0298359	4	miR-181abcd/4262;miR-101/101ab;miR-384/384-3p;miR-21/590-5p	21859	Timp3	tissue inhibitor of metalloproteinase 3
NM_178675	-0.0298313	4	miR-128/128ab;miR-27abc/27a-3p;miR-138/138ab;miR-384/384-3p	215085	Slc35f1	solute carrier family 35, member F1
NM_001008550	-0.029825	4	miR-17/17-5p/20ab/20b-5p/93/106ab/427/518a-3p/519d;let-7/98/4458/4500;miR-148ab-3p/152;miR-488	211978	Zfyve26	zinc finger, FYVE domain containing 26
NM_016695	-0.0298222	4	miR-128/128ab;miR-185/882/3473/4306/4644;miR-122/122a/1352;miR-374ab	50997	Mpp2	membrane protein, palmitoylated 2 (MAGUK p55 subfamily member 2)
NM_001114096	-0.0298196	4	miR-185/882/3473/4306/4644;miR-340-5p;miR-28-5p/708/1407/1653/3139;miR-494	68094	Smarcc2	SWI/SNF related, matrix associated, actin dependent regulator of chromatin, subfamily c, member 2
NM_001114097	-0.0298196	4	miR-185/882/3473/4306/4644;miR-340-5p;miR-28-5p/708/1407/1653/3139;miR-494	68094	Smarcc2	SWI/SNF related, matrix associated, actin dependent regulator of chromatin, subfamily c, member 2
NM_198160	-0.0298196	4	miR-185/882/3473/4306/4644;miR-340-5p;miR-28-5p/708/1407/1653/3139;miR-494	68094	Smarcc2	SWI/SNF related, matrix associated, actin dependent regulator of chromatin, subfamily c, member 2
NM_007755	-0.029819	4	miR-101/101ab;miR-320abcd/4429;miR-122/122a/1352;miR-22/22-3p	12877	Cpeb1	cytoplasmic polyadenylation element binding protein 1
NM_001164677	-0.0298157	4	miR-181abcd/4262;miR-9/9ab;miR-216a;miR-539/539-5p	18571	Pdcd6ip	programmed cell death 6 interacting protein
NM_001164678	-0.0298157	4	miR-181abcd/4262;miR-9/9ab;miR-216a;miR-539/539-5p	18571	Pdcd6ip	programmed cell death 6 interacting protein
NM_011052	-0.0298157	4	miR-181abcd/4262;miR-9/9ab;miR-216a;miR-539/539-5p	18571	Pdcd6ip	programmed cell death 6 interacting protein
NM_178638	-0.0298115	4	miR-148ab-3p/152;miR-320abcd/4429;miR-340-5p;miR-374ab	81907	Tmem108	transmembrane protein 108
NM_177006	-0.0298041	4	miR-181abcd/4262;miR-543;miR-495/1192;miR-216b/216b-5p	319807	Nwd2	NACHT and WD repeat domain containing 2
NM_011947	-0.0297943	4	miR-9/9ab;let-7/98/4458/4500;miR-150/5127;miR-28-5p/708/1407/1653/3139	26406	Map3k3	mitogen-activated protein kinase kinase kinase 3
NM_001165949	-0.029784	4	miR-181abcd/4262;miR-9/9ab;miR-543;miR-18ab/4735-3p	229615	Pias3	protein inhibitor of activated STAT 3
NM_018812	-0.029784	4	miR-181abcd/4262;miR-9/9ab;miR-543;miR-18ab/4735-3p	229615	Pias3	protein inhibitor of activated STAT 3
NM_146135	-0.029784	4	miR-181abcd/4262;miR-9/9ab;miR-543;miR-18ab/4735-3p	229615	Pias3	protein inhibitor of activated STAT 3
NM_198632	-0.0297443	4	let-7/98/4458/4500;miR-199ab-5p;miR-335/335-5p;miR-488	330863	Trim67	tripartite motif-containing 67
NM_183225	-0.0297393	4	miR-17/17-5p/20ab/20b-5p/93/106ab/427/518a-3p/519d;let-7/98/4458/4500;miR-23abc/23b-3p;miR-18ab/4735-3p	329908	Usp24	ubiquitin specific peptidase 24
NM_030886	-0.029723	4	miR-17/17-5p/20ab/20b-5p/93/106ab/427/518a-3p/519d;miR-329/329ab/362-3p;miR-101/101ab;miR-27abc/27a-3p	81702	Ankrd17	ankyrin repeat domain 17
NM_198010	-0.029723	4	miR-17/17-5p/20ab/20b-5p/93/106ab/427/518a-3p/519d;miR-329/329ab/362-3p;miR-101/101ab;miR-27abc/27a-3p	81702	Ankrd17	ankyrin repeat domain 17
NM_001081377	-0.02972	4	miR-495/1192;miR-320abcd/4429;miR-185/882/3473/4306/4644;miR-335/335-5p	211712	Pcdh9	protocadherin 9
NM_019410	-0.0297103	4	miR-17/17-5p/20ab/20b-5p/93/106ab/427/518a-3p/519d;miR-495/1192;miR-340-5p;miR-150/5127	18645	Pfn2	profilin 2
NM_009873	-0.0296959	4	miR-495/1192;miR-320abcd/4429;miR-103a/107/107ab;miR-494	12571	Cdk6	cyclin-dependent kinase 6
NM_010808	-0.0296923	4	miR-17/17-5p/20ab/20b-5p/93/106ab/427/518a-3p/519d;miR-326/330/330-5p;miR-103a/107/107ab;miR-22/22-3p	17391	Mmp24	matrix metallopeptidase 24
NM_007537	-0.0296907	4	miR-149;miR-326/330/330-5p;miR-340-5p;miR-103a/107/107ab	12050	Bcl2l2	BCL2-like 2
NM_001199059	-0.0296878	4	miR-181abcd/4262;miR-543;miR-203;miR-377	56715	Rabgef1	RAB guanine nucleotide exchange factor (GEF) 1
NM_019983	-0.0296878	4	miR-181abcd/4262;miR-543;miR-203;miR-377	56715	Rabgef1	RAB guanine nucleotide exchange factor (GEF) 1
NM_026856	-0.0296742	4	let-7/98/4458/4500;miR-543;miR-539/539-5p;miR-431	52397	Zfp644	zinc finger protein 644
NM_011809	-0.0296636	4	miR-199ab-5p;miR-320abcd/4429;miR-203;miR-22/22-3p	23872	Ets2	E26 avian leukemia oncogene 2, 3' domain
NM_001085373	-0.0296605	4	miR-181abcd/4262;miR-340-5p;miR-150/5127;miR-494	328949	Mcc	mutated in colorectal cancers
NM_001085374	-0.0296605	4	miR-181abcd/4262;miR-340-5p;miR-150/5127;miR-494	328949	Mcc	mutated in colorectal cancers
NM_001081086	-0.0296598	4	miR-128/128ab;miR-27abc/27a-3p;miR-592/599;miR-103a/107/107ab	228005	Ppig	peptidyl-prolyl isomerase G (cyclophilin G)
NM_172706	-0.0296561	4	miR-148ab-3p/152;miR-216b/216b-5p;miR-340-5p;miR-205/205ab	231014	9330182L06Rik	RIKEN cDNA 9330182L06 gene
NM_009517	-0.0296443	4	miR-101/101ab;miR-27abc/27a-3p;miR-216b/216b-5p;miR-326/330/330-5p	22401	Zmat3	zinc finger matrin type 3
NM_001045513	-0.0296437	4	miR-543;miR-203;miR-31;miR-136	77300	Raph1	Ras association (RalGDS/AF-6) and pleckstrin homology domains 1
NM_010637	-0.0296277	4	miR-146ac/146b-5p;miR-128/128ab;miR-148ab-3p/152;miR-103a/107/107ab	16600	Klf4	Kruppel-like factor 4 (gut)
NM_001146161	-0.029601	4	miR-199ab-5p;miR-149;miR-539/539-5p;miR-377	18174	Slc11a2	solute carrier family 11 (proton-coupled divalent metal ion transporters), member 2
NM_008453	-0.0296006	4	miR-23abc/23b-3p;miR-326/330/330-5p;miR-324-5p;miR-31	16599	Klf3	Kruppel-like factor 3 (basic)
NM_030241	-0.0295955	4	miR-23abc/23b-3p;miR-335/335-5p;miR-340-5p;miR-384/384-3p	67956	Setd8	SET domain containing (lysine methyltransferase) 8
NM_008381	-0.0295823	4	miR-9/9ab;miR-148ab-3p/152;miR-494;miR-374ab	16324	Inhbb	inhibin beta-B
NM_175494	-0.0295785	4	miR-17/17-5p/20ab/20b-5p/93/106ab/427/518a-3p/519d;miR-146ac/146b-5p;miR-18ab/4735-3p;miR-21/590-5p	238673	Zfp367	zinc finger protein 367
NM_146155	-0.0295658	4	miR-9/9ab;miR-148ab-3p/152;miR-138/138ab;miR-374ab	230793	Ahdc1	AT hook, DNA binding motif, containing 1
NM_001166661	-0.0295618	4	miR-181abcd/4262;miR-329/329ab/362-3p;miR-101/101ab;miR-148ab-3p/152	216613	Ccdc85a	coiled-coil domain containing 85A
NM_181577	-0.0295618	4	miR-181abcd/4262;miR-329/329ab/362-3p;miR-101/101ab;miR-148ab-3p/152	216613	Ccdc85a	coiled-coil domain containing 85A
NM_001163548	-0.0295502	4	miR-148ab-3p/152;miR-539/539-5p;miR-22/22-3p;miR-374ab	19159	Cyth3	cytohesin 3
NM_011182	-0.0295502	4	miR-148ab-3p/152;miR-539/539-5p;miR-22/22-3p;miR-374ab	19159	Cyth3	cytohesin 3
NM_007865	-0.0295307	4	miR-495/1192;miR-149;miR-340-5p;miR-103a/107/107ab	13388	Dll1	delta-like 1 (Drosophila)
NM_007560	-0.0295299	4	miR-101/101ab;miR-495/1192;miR-203;miR-205/205ab	12167	Bmpr1b	bone morphogenetic protein receptor, type 1B
NM_001033466	-0.0295294	4	miR-149;miR-23abc/23b-3p;miR-216a;miR-216b/216b-5p	381990	Zbtb2	zinc finger and BTB domain containing 2
NM_001110131	-0.0295261	4	miR-17/17-5p/20ab/20b-5p/93/106ab/427/518a-3p/519d;miR-216a;miR-216b/216b-5p;miR-326/330/330-5p	71722	Cic	capicua homolog (Drosophila)
NM_001110132	-0.0295261	4	miR-17/17-5p/20ab/20b-5p/93/106ab/427/518a-3p/519d;miR-216a;miR-216b/216b-5p;miR-326/330/330-5p	71722	Cic	capicua homolog (Drosophila)
NM_027882	-0.0295261	4	miR-17/17-5p/20ab/20b-5p/93/106ab/427/518a-3p/519d;miR-216a;miR-216b/216b-5p;miR-326/330/330-5p	71722	Cic	capicua homolog (Drosophila)
NM_134078	-0.0295149	4	miR-185/882/3473/4306/4644;miR-138/138ab;miR-340-5p;miR-31	105513	Chmp7	charged multivesicular body protein 7
NM_024282	-0.0294956	4	miR-101/101ab;miR-320abcd/4429;miR-138/138ab;miR-340-5p	78825	Desi2	desumoylating isopeptidase 2
NM_001198565	-0.0294835	4	miR-17/17-5p/20ab/20b-5p/93/106ab/427/518a-3p/519d;miR-199ab-5p;miR-148ab-3p/152;miR-134/3118	240725	Sulf1	sulfatase 1
NM_001198566	-0.0294835	4	miR-17/17-5p/20ab/20b-5p/93/106ab/427/518a-3p/519d;miR-199ab-5p;miR-148ab-3p/152;miR-134/3118	240725	Sulf1	sulfatase 1
NM_172294	-0.0294835	4	miR-17/17-5p/20ab/20b-5p/93/106ab/427/518a-3p/519d;miR-199ab-5p;miR-148ab-3p/152;miR-134/3118	240725	Sulf1	sulfatase 1
NM_027901	-0.0294801	4	miR-340-5p;miR-150/5127;miR-122/122a/1352;miR-205/205ab	71752	Gtf3c2	general transcription factor IIIC, polypeptide 2, beta
NM_001081364	-0.0294647	4	miR-199ab-5p;miR-128/128ab;miR-148ab-3p/152;miR-149	71435	Arhgap21	Rho GTPase activating protein 21
NM_001128084	-0.0294647	4	miR-199ab-5p;miR-128/128ab;miR-148ab-3p/152;miR-149	71435	Arhgap21	Rho GTPase activating protein 21
NM_013760	-0.0294581	4	miR-17/17-5p/20ab/20b-5p/93/106ab/427/518a-3p/519d;let-7/98/4458/4500;miR-216b/216b-5p;miR-377	27362	Dnajb9	DnaJ (Hsp40) homolog, subfamily B, member 9
NM_153459	-0.0294565	4	let-7/98/4458/4500;miR-377;miR-31;miR-205/205ab	235584	Dusp7	dual specificity phosphatase 7
NM_019535	-0.0294503	4	miR-329/329ab/362-3p;miR-146ac/146b-5p;miR-138/138ab;miR-103a/107/107ab	20404	Sh3gl2	SH3-domain GRB2-like 2
NM_177327	-0.029446	4	miR-148ab-3p/152;miR-23abc/23b-3p;miR-335/335-5p;miR-21/590-5p	107568	Wwp1	WW domain containing E3 ubiquitin protein ligase 1
NM_033327	-0.0294446	4	miR-23abc/23b-3p;miR-216a;miR-216b/216b-5p;miR-374ab	94187	Zfp423	zinc finger protein 423
NM_001159544	-0.0294429	4	let-7/98/4458/4500;miR-103a/107/107ab;miR-205/205ab;miR-370	14302	Frk	fyn-related kinase
NM_010237	-0.0294429	4	let-7/98/4458/4500;miR-103a/107/107ab;miR-205/205ab;miR-370	14302	Frk	fyn-related kinase
NM_175164	-0.0294424	4	miR-17/17-5p/20ab/20b-5p/93/106ab/427/518a-3p/519d;miR-101/101ab;miR-377;miR-143/1721/4770	71302	Arhgap26	Rho GTPase activating protein 26
NM_175445	-0.0294261	4	miR-17/17-5p/20ab/20b-5p/93/106ab/427/518a-3p/519d;miR-199ab-5p;miR-320abcd/4429;miR-539/539-5p	215653	Rassf2	Ras association (RalGDS/AF-6) domain family member 2
NM_010570	-0.029402	4	miR-128/128ab;miR-27abc/27a-3p;miR-340-5p;miR-494	16367	Irs1	insulin receptor substrate 1
NM_001145937	-0.0293665	4	miR-101/101ab;miR-340-5p;miR-18ab/4735-3p;miR-377	23965	Tenm3	teneurin transmembrane protein 3
NM_011857	-0.0293665	4	miR-101/101ab;miR-340-5p;miR-18ab/4735-3p;miR-377	23965	Tenm3	teneurin transmembrane protein 3
NM_001003909	-0.0293516	4	miR-17/17-5p/20ab/20b-5p/93/106ab/427/518a-3p/519d;miR-27abc/27a-3p;miR-340-5p;miR-103a/107/107ab	70797	Ankib1	ankyrin repeat and IBR domain containing 1
NM_172974	-0.029342	4	miR-495/1192;miR-326/330/330-5p;miR-203;miR-22/22-3p	26895	Cops7b	COP9 (constitutive photomorphogenic) homolog, subunit 7b (Arabidopsis thaliana)
NM_029332	-0.0293364	4	miR-17/17-5p/20ab/20b-5p/93/106ab/427/518a-3p/519d;miR-199ab-5p;miR-488;miR-143/1721/4770	75547	Akap13	A kinase (PRKA) anchor protein 13
NM_011774	-0.0293351	4	let-7/98/4458/4500;miR-148ab-3p/152;miR-190/190ab;miR-494	22785	Slc30a4	solute carrier family 30 (zinc transporter), member 4
NM_001159361	-0.0293076	4	miR-181abcd/4262;miR-101/101ab;miR-205/205ab;miR-143/1721/4770	239667	Dip2b	DIP2 disco-interacting protein 2 homolog B (Drosophila)
NM_172819	-0.0293076	4	miR-181abcd/4262;miR-101/101ab;miR-205/205ab;miR-143/1721/4770	239667	Dip2b	DIP2 disco-interacting protein 2 homolog B (Drosophila)
NM_016676	-0.0293036	4	miR-17/17-5p/20ab/20b-5p/93/106ab/427/518a-3p/519d;miR-203;miR-103a/107/107ab;miR-374ab	19325	Rab10	RAB10, member RAS oncogene family
[truncated: 6,793 more rows]
