# Supplementary material for: STAT3-dependent long non-coding RNA Lncenc1 contributes to mouse ES cells pluripotency via stabilizing Klf4 mRNA
Source: Brief Funct Genomics. 2023 Oct 4;23(5):651–62. doi: 10.1093/bfgp/elad045 (PMC11428181; doi:10.1093/bfgp/elad045)
Supplement: Supplementary_table_V_elad045 [file supplementary_table_v_elad045.xlsx]

## Sheet: Sheet1
Gene/Locus	Orientation	Sequence		Assay
Lncecn1	FW	TGAGAGAGGTCCTAGAACCCC		ChIP
	RV	TGGAGAATCATGCAGTGCCTT
Lncecn1	FW	ACCCCTAAATTCCCCAGTGAC		ChIP
	RV	GGAAGGCAGGTGGATTATAGGG
Lncecn1	FW	TTTGAATGACCGCTCAGGAT		qRT-PCR
	RV	CTGTCCATAATCTCCAGATCCA
Lncenc1	FW	GTGTACTGTGTGGTTGCTGG		cloning (RNA-FISH)
	RV	CAAAGAGGTAGGTGGGCAGA
Lncenc1	FW	CGATCTCGAGCATGCGTGCTAGTGTCACC		cloning (MREs enriched region)
	RV	ATGCGGCCGCATGCTGTCTGTACACTGTCCA
Lncenc1	FW	AAGCAGGAGAGAGTTAGGCC		qRT-PCR
	RV	CGCTGCTCTAGAAGGTCTGT
Lncenc1	FW	AGAGGGAAAGATATGGTGGCC		qRT-PCR
	RV	CGCTGCTCTAGAAGGTCTGT
Pou5f1/Oct4	FW	CCTGGGCGTTCTCTTTGGAA		qRT-PCR
	RV	GCCGCAGCTTACACATGTTC
Nanog	FW	ATGCCTGCAGTTTTTCATCC		qRT-PCR
	RV	GCCTTGAAGAGGCAGGTCTT
klf4	FW	AACTACCCTCCTTTCCTGCC		qRT-PCR
	RV	CACGACCTTCTTCCCCTCTT
Tbp	FW	GGCGGTTTGGCTAGGTTT		qRT-PCR
	RV	GGGTTATCTTCACACACCATGA
Meg3	FW	CTCCAATTTCCCCTCCAAC		qRT-PCR
	RV	CAAATGGCACAGGAAGACG
